# Supplementary material for: Exon creation and establishment in human genes
Source: Genome Biol. 2008 Sep 23;9(9):R141. doi: 10.1186/gb-2008-9-9-r141 (PMC2592719; doi:10.1186/gb-2008-9-9-r141)
Supplement: Additional data file 2 — Exons and Alu pseudo-exons used. [file gb-2008-9-9-r141-S2.zip]

Archive with 3 entries (2 files):
- Additional_File_2/
- Additional_File_2/Corvelo_Exon_Sets.txt
- Additional_File_2/Corvelo_pseudoAlu_Set.txt
