# Supplementary material for: Exon creation and establishment in human genes
Source: Genome Biol. 2008 Sep 23;9(9):R141. doi: 10.1186/gb-2008-9-9-r141 (PMC2592719; doi:10.1186/gb-2008-9-9-r141)
Supplement: Additional data file 2 — Exons and Alu pseudo-exons used. [file gb-2008-9-9-r141-S2.zip › Additional_File_2/Corvelo_Exon_Sets.txt]

Exon_Id	Age_Group	Gene_Id	Chromosome	Strand	Start_Pos:End_Pos	Sequence	EST_Inclusion_Level
Ex1	PS	ENSG00000001461	1	+	24656811:24656910	cttctccaagacagattcttcacctgctaatgagaacaacagtccctacctaagagaatcacatgaagctcttatgagaatgtctctagggaaatgcccg	0.000
Ex2	PS	ENSG00000002016	12	-	906223:906373	gcttcccttgctgggagtaagtggtagaatcctgtactctctcttctccgtgcactcagtcatgtgtgccggaggccttcccactcctactgcgagtgcacagacagcaccctcctctccgtgctcctcagcagtcctccgctacgcacag	0.192
Ex3	PS	ENSG00000006007	16	-	19440275:19440460	ggttccccgatcttctcaggacggccttcccacttcctcattcgtccacaaggcacactcccggcccttgatcgctcccagtgtctagggatctccggacttgaggttttatatttacagaagacagcagatatgtatatagtttctgtgcgcctgacgctaaggttacatacagccaggaacaag	0.000
Ex4	PS	ENSG00000006432	14	-	70270227:70270268	ccttgctggcagccagttgggtggtgcccatcgacattgaag	0.000
Ex5	PS	ENSG00000006576	7	+	77321986:77322087	gagtttctctctgtggccaccaccgccccaggcccacagcaagtactgcctggctactgccagtgttcactcaaggaccaagggctcttcattcagtgtttg	0.000
Ex6	PS	ENSG00000007545	16	+	1632749:1632959	gatccatacttggggcaaatcttacttcaccttttatttcatttcctccatgattgatggaatgaagccagagttccagactctttgctgtatgcttgaggacggtgcacagagtggcctgtccgatgagcgttccttttgccaaaacacagatgtgctgcccagcgggggcgtggtgggcacctgcagcgccatccgcgggagaacttat	0.000
Ex7	PS	ENSG00000007923	1	-	6633664:6633827	agaatgacagactgcctcatcatcgggttgattgacatatgccagagatgtagtccccagccagcctctgcttcctgtcgtctctgctgctgccatgtcacactcctagaactgtatatccctgtcccttctagaacgacagcagtgtcttcatttcctatatg	0.013
Ex8	PS	ENSG00000008130	1	-	1678078:1678108	ggagccccctccgcccagtcatctcttaaag	0.019
Ex9	PS	ENSG00000008300	3	-	48693724:48694217	gtggccacaacaccatgccctccgggggtaactctgtgtccagcggctcctcagtcagcagcacctccctggacacgctctataccagctccagcccatctgaaccaggctccagctgctcacccacacccccacctgtgccccgccgaggcacccacaccaccgtgtcccaagtccagccccctccctccaaggcatcagcacctgaaccccctgcagaagaagaagtggcaactggtacaacctcagcctctgatgacctggaagccctgggtacactgagcctggggaccacagaggagaaggcagcagctgaggcggctgtgcccaggaccattggggccgagctgatggagctggtgcggagaaacactggcctgagccacgaattatgccggg…	0.500
Ex10	PS	ENSG00000008300	3	-	48692496:48692666	gacctcagcatggccctgccctcagggcaggtctgccacgaccagcagaggctggaggtgatctttgcagacctggctcgccggaaggacgacgcccagcagcgcagttgggcactatatgaggatgagggtgtcatccgctgctacctagaggagctgctgcatattctg	0.742
Ex11	PS	ENSG00000008300	3	-	48692238:48692324	actgatgcagaccctgaagtttgcaagaaaatgtgcaagagaaacgagttcgagtctgtcctggccttggtggcctattaccaaatg	0.922
Ex12	PS	ENSG00000008300	3	-	48692012:48692150	gaacaccgagcatcactgcggctgctgctcctcaagtgctttggcgccatgtgcagcctggatgcagccatcatctccacgcttgtgtcatccgtgctgcctgtagagctggcgagggacatgcagacagacacgcagg	0.767
Ex13	PS	ENSG00000008300	3	-	48691814:48691894	accaccagaaactctgttactctgccctcatcctggccatggtcttctccatgggagaggcagtgccctatgcacactatg	0.872
Ex14	PS	ENSG00000008300	3	-	48691492:48691620	agcacctgggcacgcctttcgcccagttcctactgaacatcgtcgaggatgggctgcccttggacaccacagagcagctgccggacctctgcgtgaacctgcttctggctctcaacctgcacctgccag	0.744
Ex15	PS	ENSG00000008300	3	-	48691314:48691406	ctgctgaccagaatgtcatcatggctgccctgagcaaacacgccaatgtcaagatcttctccgagaagctgttgttgctcctgaacagagggg	0.812
Ex16	PS	ENSG00000008300	3	-	48691001:48691173	atgaccctgtgcgcatcttcaaacatgagccacagccaccacactctgtcctcaagttcctgcaggacgtgtttggcagcccggccacagctgccatcttctaccacacagacatgatggctctcattgacatcactgtgcggcacatcgcagacctgtcaccaggagacaag	0.744
Ex17	PS	ENSG00000009765	6	+	150758284:150758395	gtaaataatggaatcaccatgcggcatcagactgcgaggcaccgccacctgattgagggtcctggaagaagcagcgaagcctgcagcaagctcagctcacaaggctgcccag	0.000
Ex18	PS	ENSG00000015475	22	-	16602848:16602942	gggcgtcagacaataacacagcaagtgctgaggaagaaacggaggcggcagggagcgtggcagttgagcgtggccttcatggagctgcgacagtg	0.000
Ex19	PS	ENSG00000015520	7	-	44524710:44524790	acacagttgccattctgtcacccaggctggagtacagtggcacaatctcggctcactgcaacctctacctcctggattcaa	0.000
Ex20	PS	ENSG00000020577	14	+	54320808:54320915	gttcccaagttcacagtggactgtgtttaacagaccttagaggttggttgagcctgagtggagccccttccatgccagcgctgacagtccccaagtcctcccagggag	0.290
Ex21	PS	ENSG00000024048	6	+	42709964:42710010	gaaacatccctatatacaaaacagaatctagaagtagaaacgaacag	0.222
Ex22	PS	ENSG00000024526	1	-	68721544:68721576	gaaatttcaaggattttaggagctccataccag	0.000
Ex23	PS	ENSG00000029153	12	+	27420546:27420587	agtggaagatggtgaacaccaagttaaaatgaaggccttcag	0.200
Ex24	PS	ENSG00000037757	19	+	13740173:13740261	acgtgaaacggagctatgcgagcattgggaagagcataccaggcagagggaactgccactgcgagggcccctgggcgggactgtgctcg	0.233
Ex25	PS	ENSG00000042022	3	+	51987839:51987883	ggtttcaccatgctggccaggctggtcctgaactcccgacctcag	0.000
Ex26	PS	ENSG00000048828	9	+	95325383:95325466	gcctttccaactctacttgcaaaaaaactttgtgtttcacaaagagaattccatcgtgctctgctccaggatcctgaggcatgg	0.000
Ex27	PS	ENSG00000053918	11	+	2499285:2499376	attcaagaaattaagcatacggtcacgagagtgcaaagttctgtgaaacgctccagtggttacacgccccggggtttcagcttcgaccctgg	0.071
Ex28	PS	ENSG00000054654	14	+	63623890:63623958	gattccaagtgttttagaagtggaccaagaccaaatatttatgtttcttattatgttacagttatacag	0.000
Ex29	PS	ENSG00000054796	20	+	55346202:55346234	tcaacaccagtctttcagcacctgaaatccaag	0.200
Ex30	PS	ENSG00000055955	3	-	52828810:52828848	aggcttccttttctccaagaagaggatggaatagacaag	0.339
Ex31	PS	ENSG00000057294	12	-	32887383:32887514	accatacagtcaatttaagaagtaggaatggctggccgggcgcggtggctcacgcctgtaatcccagcactttgggaggccaaggcgggcggatcacgaggtcaggagttcgagaccagcctgaccaacatg	0.000
Ex32	PS	ENSG00000057593	13	+	112809160:112809225	gcggggtcgctaaggcctcaggaggagaaacacgggacatgccgtggaagccggggcctcacagag	0.000
Ex33	PS	ENSG00000058335	15	-	77091886:77091924	gaggaccagggaggggaccagggaagcagaaatgagcag	0.000
Ex34	PS	ENSG00000063438	5	+	480752:480805	gcccgggggtcacaggcttggcagctgcggctctgctgtcccgagccactcatg	0.000
Ex35	PS	ENSG00000064012	2	+	201842478:201842553	gttccacttctgccgcatgagctgggctgaagcaaacagccagtgccagacacagtctgtacctttctggcggagg	0.000
Ex36	PS	ENSG00000064687	19	+	993314:993396	cccagcctcaaccaaccaagcagtctccactggaaccacccatgctggatgtcgcggagctgctgacgtcactgctgcgcacg	0.500
Ex37	PS	ENSG00000066136	1	+	41001622:41001752	gagacaggtcttgctgtgtcactcagactgatgaagtgcagtggcttgatctcagctcactgcagcttccgcctcccaggttcaagcgattctcctgcctcagcctcccgagtagctgggattataggcac	0.034
Ex38	PS	ENSG00000066294	1	-	158789119:158789151	gttcctgcttgaacaccttcactaagaaccctt	0.000
Ex39	PS	ENSG00000067057	10	+	3133113:3133192	gtgctgtaaggggtgactggagggagaagcctggctgctggtcacaccgcttcccttgtcctggccggcatgctctggtg	0.002
Ex40	PS	ENSG00000067208	1	-	92901565:92901597	gaaagtgcttccttggcagatagattgatacag	0.600
Ex41	PS	ENSG00000072609	12	-	131948992:131949084	agatggtgccttgctgtgttgcccaggctggtctaaaactcctgggatcaagtgatcctcccaccttggcctcccaaagtattgtgattacag	0.114
Ex42	PS	ENSG00000072736	16	+	66812600:66812688	atttgtttaccagtaataattttgacttgcttcagttgagacctacgttttggccagtcccagcaggaagatatctgaggaatctagag	0.009
Ex43	PS	ENSG00000074370	17	-	3778024:3778081	ggccagggacacagcatcgtctcgctgtcagagctgctcagagagggaggaagcaggg	0.019
Ex44	PS	ENSG00000075035	12	+	107162429:107162488	gagccgtaccaggatctttgcaaatcttatttcgctcgatttgcacagcatctgtaggag	0.333
Ex45	PS	ENSG00000075413	14	+	102994817:102994885	ggttgtcaagctggacagactattaaagttcaagtctcctttgatttgcttagtctgatgtttacattt	0.017
Ex46	PS	ENSG00000076864	1	-	21864291:21864397	gttaatacctctgccaaccgaggccaccctccctcggacccccattcggaggaagcagacccaagttcgaattctgacattgccactgagcagccgtacaacttttg	0.529
Ex47	PS	ENSG00000078403	10	+	21880751:21880856	gcagagtctcgctctgttgcccaggctaaagtgcagtggtgtgatctcagcccactgcaacctctgctccccgggttcaagcgattctcctgcctcagcctcccaa	0.061
Ex48	PS	ENSG00000078747	20	+	32468584:32468706	atggggtttcgctctgtttgcccaggctggagtgcaatagtgcgatctcggctcactgcaacctctgcctcccgggtttaagtgattctcctatctcagcctcccgagtagctgggtttacag	0.000
Ex49	PS	ENSG00000079263	2	+	230817947:230818039	gtttctcttcagagtcttgtgagcagttagctctcccaaaggctggtggaggagatgctgaagatgcacccagcctactaccaggtgggggag	1.000
Ex50	PS	ENSG00000079263	2	+	230818822:230818899	tgtcctgtaaacttgctatacaaatagatgaaggagaatcagaagaaatgcccaagttactgccttatgatacagaag	0.750
Ex51	PS	ENSG00000079277	1	-	46809676:46809798	acaaagtctctctctgtcacctaggctggagtgctatggcgccatcagggctcactgcagccccaacctccctgggctccagtgatcctcccacctcagcctcccaagtagctgggactacag	0.000
Ex52	PS	ENSG00000080815	14	+	72745285:72745376	gagcctgtctgcctcctgctgccatcaacctgctgtctatagctcccatggcacccaggctgttcatgccaaagggtgcctgcaggcccacg	0.000
Ex53	PS	ENSG00000081026	1	+	113962677:113962751	tttcactcttgtcgcccaagctggagtgcaatggcatgatctcggctcactgcaacctccgcctcctgggttcaa	0.000
Ex54	PS	ENSG00000082213	5	+	31584354:31584551	ttcccagcaagttcttcatctccatctgagaccacctcagcctggatttcattgtccatgtcattatcagcattttggtccaagccattcaacaagtctctaggaagttccaaactgtccaacatttccctgccttcttctgagccctccaaactgttccaacctctgccagttccaaagttgcttccacattttcag	0.000
Ex55	PS	ENSG00000083444	1	+	11927166:11927306	ccccctgttgccaagagggcctcagagctggtggctctggttctcttcacctggggagagacttcaccgtcctggcaggagctcgggggagcccttccccaagtgtgagcagcatccctcgtttctggatcccaggttcag	0.006
Ex56	PS	ENSG00000083444	1	+	11939734:11939837	tgtctccctggggccagggccaccttcctggggcctgctatgaactcactgcctctgtcctcacatctgagctcagcgtgatgccttcttttcctgctgtggtg	0.022
Ex57	PS	ENSG00000086205	11	-	49184906:49185002	gttaaaagccaactgcaaggtctaatgactgcaggatctagctatccattgtttctggccgcctatgcgtgcactgggtgtctggcagagaggctgg	0.048
Ex58	PS	ENSG00000087088	19	+	54155308:54155405	gctggcgtgaaatggcgtgatctgggctcactgcaacctctgcctcctgggttcaagcgattcacctgcctcagcatcccaaggagctgggattacag	0.000
Ex59	PS	ENSG00000088038	19	+	59348730:59348942	cccagagatgttagaactgcttgggttgacagcgaggctggtccactgaggcacacctcagccccgcttccagttgcccactggctcacccgcggcccctccccagccctgctccagcagccccagtctaggccgaccccactctgctcatcggcacattctcaggcctccctggagaccactggggagctgtccagccccctcccaacccca	0.000
Ex60	PS	ENSG00000088325	20	+	29832403:29832510	agacagggtcttgctccgtcacccaggctggagtgcagtggcgtgatcatggctcacttcagtgtccaactcctgggctcaagcaatcctcctgccttagccttccaa	0.018
Ex61	PS	ENSG00000089091	20	-	18380498:18380606	gcaagacacagtcccatttacatttaaaagttttctgtttggccacagtatggagattagaccatggaagaggaaagggagaacattatttaggaggcttttgttccag	0.000
Ex62	PS	ENSG00000089685	17	+	73723642:73723710	tgggccgggcacggtggcttacgcctgtaataccagcactttgggaggccgaggcgggcggatcacgag	0.089
Ex63	PS	ENSG00000089820	X	-	152838215:152838334	ctctggcccccgcagaggcctgtggccgcttccagctgtgcacctgtgtgctggctccaagctgggtttctcgtgcaccctccatggtggggtgccatgtgcgcaccttccactcatcag	0.077
Ex64	PS	ENSG00000091181	3	-	3090454:3090510	gtcctctgcattttcatatacatcttagattcagctgacaattttctacaaaaaaag	0.000
Ex65	PS	ENSG00000091592	17	-	5377336:5377428	agagggcggcttcccatgttgctcaggctaatctcaaactcctggacgtgagcaagatcttcccaattgctgagattgcaggcaagagccacg	0.346
Ex66	PS	ENSG00000091732	7	-	129477519:129477564	aaccacacccgcttgaggctctctatgaatctctgagagtcttaga	0.005
Ex67	PS	ENSG00000091972	3	+	113537480:113537554	actctgaccaggacaattgggggccctctccttacagctacactcctaggaaagaccaccatcaatgattaccag	0.038
Ex68	PS	ENSG00000093144	6	-	127689334:127689412	gaaagttgcagatggaatacagagttcctgtacaccctgcatccagtttccccttttattaacatcttatattcctatg	0.008
Ex69	PS	ENSG00000094841	X	+	74431123:74431180	gttttgcctgaggatttattccaaaagagcatagacaactcctgttctgcttttcatc	0.192
Ex70	PS	ENSG00000095637	10	-	97136738:97136866	agacaaagtcttgctctgtcatgtcacccaggctggagtgcagtggtacagtcatagctcactgcagcctcaaactcctagactcaagcaatcctcccacctcagcctcccaagtagctgggactgcag	0.000
Ex71	PS	ENSG00000100578	14	+	57977692:57977816	tgtctcactttgtctcacaggctggagtgatcacagtggggtgatcacaactcactgcagtctctacctcctcaggctcatgagatcctcccacctcagcctcccgagtagctgggactacaggt	0.083
Ex72	PS	ENSG00000100804	14	-	22566794:22566878	tgtctgaagttctgtgcttgaaacctaagtcatttggaatgtacttgttttgtgggtgtgctgagaggatcggcaacatggcaag	0.018
Ex73	PS	ENSG00000100888	14	-	20952300:20952417	ctcctatctgcattgtgaatgggctactatctcccaactagagaaggataagaggatacatcaaaaattaaagcgcttcaaaaccaaaatggctcagatgagacacttcttccatgag	0.556
Ex74	PS	ENSG00000101076	20	+	42464608:42464698	attttgttgccgctgcgtctcgccagattgaggcatcccctccgacatcactggagcatatctggaggggtggacagttctccacagggag	0.000
Ex75	PS	ENSG00000101199	20	+	61387777:61388015	tgccagcgccgtctttgctgccatcagtcccactgctctgcgggccatttggggcgtgcattttgtcctgtttcctggcatgaggcgctctgcggacagacggggagggaagagcaggcctcgctcctcccccccaagcatgtggtgggagctcttgaggtctgtgcacgaggctgtcctcgctgccatgtcccgcacacacctggcaccgctgcagagtggccggggcgtctgtgtct	0.000
Ex76	PS	ENSG00000101204	20	-	61457292:61457391	ctgcaggagagcccttttgggcaggagtgcttttcgccatcagaccccatcctggcctttctgggagaatagtgtggactgcagggtgccctggagaggg	0.000
Ex77	PS	ENSG00000101391	20	-	31434947:31434988	gtgttcctcccacctcggcctcccaaagtgttgggattacag	0.011
Ex78	PS	ENSG00000102078	X	+	129320702:129320794	tgcttatgttcaaaagctgttaccggctgtgtgctgtggctcatgcctgtaatcccagcactttgggaggccaacgcgggtggatcacttgag	0.026
Ex79	PS	ENSG00000102125	X	+	153295632:153295721	gagcagaatttttccaagcagagaatgaggggaaaggtgttctagacacaggcaggcacatgccaggtgctggaaaaagaagagagaaag	0.286
Ex80	PS	ENSG00000102452	13	-	100567272:100567358	caagaggccattaccgacgagctcacccattagcatccgctgttgtctctacttgggaagatcacattgtcactctagtggagtcag	0.600
Ex81	PS	ENSG00000103202	16	+	395514:395666	ggcatctgaggaccagatgggacattgcagctccagtgggacctgcctagcaggggtagctacctttatggttattgtgggcaagcaacccccgaaccagaagagccgagaaaccaaagaacaaggcagacagatcccgtttgtctgtgtcag	0.023
Ex82	PS	ENSG00000103245	16	-	727662:727696	agcccaccttcggcattttcctgccctacagccct	0.021
Ex83	PS	ENSG00000103310	16	-	21116588:21116671	gtgtcggctcatctgatctaaaagcaagtgggagcagtggggagaagagtaggagtgaaacaggggaggaggttggctcacgag	0.000
Ex84	PS	ENSG00000103494	16	-	52213632:52213769	agtctcgcattgtctcccgggctggggtgcagtagcgcgatctcagctcactgcaacttccgcctcccgggttccagcgattttcctgcctcagcctcccaagtagatgggattacaggtgcctgccaccacacccag	0
Ex85	PS	ENSG00000104228	8	-	27218195:27218306	gtgaggagcctgatagccgaagagagaaggaactttttaccaactcaccagtggatagtgacaaagacaaggctccaaaccagctctcctaaccttcagtccaggaggcaag	0.091
Ex86	PS	ENSG00000104936	19	-	50975421:50975479	ccccaaatccagggttttccaaagtgtggttcaagaaccacctgcatctgaatctagag	0.074
Ex87	PS	ENSG00000104953	19	+	2938722:2938788	gggcaggaaagcaaggcaccaggatcctgtgacccaggaacagacccatgtcctgaagatgcctcca	0.947
Ex88	PS	ENSG00000104953	19	+	2938896:2938972	cccccaggccacctgaggcctcctccagtccccctgagggttcccaagacaggaacacaagttggggtgtggtccag	0.818
Ex89	PS	ENSG00000105668	19	+	40858978:40859075	gctggagtacagtggcacaatctcagctcactgcagcgtctgcctcccgggttcaagggattctcccacctcagcttccagagcagctgggattacag	0
Ex90	PS	ENSG00000106404	7	-	100666748:100666887	gctccacagactccccagcctcactgtcggggggcactggtctccttgtccggctgatgtctataaagggcccctgtgaagggaggcgtcttgcaagttgcaggttgagcgtccgctgtaaggaggcggtgtgtgtgcag	0.125
Ex91	PS	ENSG00000106459	7	+	129171249:129171305	gcctctttatggcagatcgtgcaggtcgcaagtggatcctgactgacaaagccacag	0.000
Ex92	PS	ENSG00000106868	9	-	113905230:113905264	cagaaactcccacgggagaaatacacatataaaag	0.083
Ex93	PS	ENSG00000107560	10	-	119783483:119783542	aaatactttgctgacccctgcagtagctgaatggagaggatctttgagatgggcagagct	0.000
Ex94	PS	ENSG00000107643	10	+	49303228:49303268	gaggaagaatgggaaaaggcatattcacaaggttacaataa	0.222
Ex95	PS	ENSG00000108557	17	+	17646079:17646209	cacggtggcactgtggctctggcgcctggtgacttctccctccccggcctcaggtttgcttcactcttccaagggccttcttggtgtgactgtcctgtcctggccacgtccactccaagcagctggtccag	0.071
Ex96	PS	ENSG00000108852	17	-	39316973:39317049	gtgataatggtattgtggtttatgcagcagaatgtctttgttcctatgaaatacatgctgaaatactttgggataaa	0.022
Ex97	PS	ENSG00000109083	17	-	23681264:23681381	agtcttgctgtgtcacccaggctggagtgcactggtgcaatctcggctcactgcaagctctgcctctcagattcaagcgattctcccacctcaccctcccgagtaggtgggactacag	0.030
Ex98	PS	ENSG00000109684	4	-	10142974:10143005	tcagataagcttaagggacttaagtgaggtaa	0.500
Ex99	PS	ENSG00000110651	11	+	2364361:2364445	ctccagctcaaggtccctgctgaaggtcggagagcttggcatggccccgtttgtccatgctagggctgggaagaccaaggctcag	0.013
Ex100	PS	ENSG00000110811	12	+	6810295:6810458	tttcactgtcagggctgcatgggaaccatcacttcacaaggactctaatttgccctcctttggcgcctgtgacaagctcaggagatgggcttccttctgccttgctgcttctcaccttcctttattttcccccctcttgctcttctttgaactctccagctaag	0.050
Ex101	PS	ENSG00000110841	12	+	27703016:27703048	atgaaaattttaaaaagaagctcaaagaaaaaa	0.400
Ex102	PS	ENSG00000110841	12	+	27721264:27721296	atcgtaaacgaagtgccagtgcacccaccctag	0.400
Ex103	PS	ENSG00000111247	12	+	4525209:4525259	actccctgaaggtacttttagtattccagctagtgcagtgccttgtacaaa	0.164
Ex104	PS	ENSG00000111305	12	-	13133409:13133477	cactgctccatccccagtcctggaaacaatttagagcccttcggtccagtggtacagcggcagcaaaag	0.358
Ex105	PS	ENSG00000111319	12	-	6329386:6329451	gccaggtgcggtcgctcacacctgtaatcccagcactttgggaggccgaggcgggcagatcacgag	0.023
Ex106	PS	ENSG00000111641	12	-	6543577:6543675	gctggagtgcagtggctcggtcttggctcactgcaacctccacctcccgggttcaagcaattctcctgcctcagcttcccaagtagctgggatttacag	0.013
Ex107	PS	ENSG00000112118	6	-	52237992:52238142	agacgggatctcaccatgttgcccaggctggtcttggactcctggcctcaagcagtccttctacctgagcctcccaaaaggctgggattacaggcataagccactgtgcttgtttgatctcattctttttaatgactgcagggtttccatg	0.081
Ex108	PS	ENSG00000112294	6	+	24620037:24620075	gtaaatcagggatttcttcttgatttggatccattgttg	0.067
Ex109	PS	ENSG00000113734	5	+	172511175:172511303	ccagttctctatcaaagggcatttatttggactgcttccacatttttttttaagctaacttattccctgacagacttttcttcaactcagcatgacttcaactctccaactacacctgttaccttcagt	0.200
Ex110	PS	ENSG00000113761	5	+	176382767:176382841	cgcagtttttcccacattcgaggactgtcatccctatactcgtcctgtcggagacctacagtctttgccatcccg	0.044
Ex111	PS	ENSG00000114904	3	-	52758748:52758885	agtcttgccctgtcgcccaagctggagtgcagtggcacaatcttggctcacagcaacctccgcctcctgggttcaagtgattctccagcctcagcctcccgagtagctgggattacaggcgtgtgccaccacgcccag	0.647
Ex112	PS	ENSG00000116148	1	-	1313869:1313986	cctggagtgcagtggcgctatctgggatcactgcaagctccgcctaccagattctggtgattcttgtgcctcagcctcccaagtagctgggattgcaggcgcccaccaccacgctcag	0.080
Ex113	PS	ENSG00000116353	1	-	29400473:29400617	attaggaaactaagactcagaaaagaggaaatgcttaaccaaaatcatatagtttataagggctccagagagtcagagctggcctcagtctctccgaactcaaagcctcttaaccttccagaacctccaccccacaacatgccta	0.033
Ex114	PS	ENSG00000116750	1	-	191263628:191263708	agacgggttttcaccatgttgcccaggctggtctcagactcctgagctcaagccatccgcctgcctcgacctcccaaagtg	0.255
Ex115	PS	ENSG00000116833	1	+	198274452:198274523	atcgaggaaattgccgctctggctgcttctccttcgccgccacgctcagacagaggtcgcttctgactagct	0.000
Ex116	PS	ENSG00000117139	1	-	201002148:201002255	agacagagtctcgctgtgttgcccaggctggagtgcagtggcgcgatcttggctcactgcaacctccgcctcctagattccagcaattcttctgcctcagcctcccaa	0.050
Ex117	PS	ENSG00000117305	1	-	24006231:24006362	cttactgtgataccctgccctggttcctgggctttccttcagctcatgcgtttcccagccaggcagacaggaagagtgacttcctctcctatgccttgccaggcaggtaaaggggaattctgcacagctgag	0.013
Ex118	PS	ENSG00000117335	1	+	206007575:206007619	tgctgcctccatctagtacaaaacctccagctttgagtcattcag	0.021
Ex119	PS	ENSG00000117335	1	+	206007747:206007791	tgtcgacttcttccactacaaaatctccagcgtccagtgcctcag	0.676
Ex120	PS	ENSG00000117758	1	+	28011090:28011158	ctctttgcttctggatatgaagaatgtggccctccaagactttattgatagcagaggactggagccctg	0.013
Ex121	PS	ENSG00000117834	1	+	48467362:48467436	atgaggaaatcaaggtctggaggagacagagggatccatccaaggtcacacgggaggactggggtcaggtcccag	0.000
Ex122	PS	ENSG00000118004	2	+	3651479:3651557	cagtcacagccagtcgtgacagcttctgacatctccaaaaggaagtgcacctcgtcctttgtagaaatgggatcacagg	0.145
Ex123	PS	ENSG00000118473	1	+	66922378:66922458	atgggaaaactgaggctcagagatatcaagtaatttgcccaagtttacaagctggaggcaatgaactggattcatactcag	0.000
Ex124	PS	ENSG00000118513	6	+	135565245:135565500	actggagtgcaatggcacgatttcggctcactgcaacctctgcctcccgggttcaagcgattctcctgcctcagtctcccgagaagctgggattacaggcacccgccaccacgcccagctaattttgaatttttagtagagacggggtttctccatgttggtcaggctggtcttgaactcctgacctcaggtgatctacccgcctcggcctcccaaagtgctaggattacaggcgtgagccaccgcgcccggccag	0.000
Ex125	PS	ENSG00000118705	20	+	35262264:35262311	gagggtgtggagcaccgttctggaatcccgttcgttgtttagcaagag	0.013
Ex126	PS	ENSG00000119383	9	+	130930064:130930168	atgtggaatgaggttcatgaggaaaaggagcaggctgcaaagcagagtgtgtcctgcgatgaatgcataccattaccccgcgccgggcactgtgcaccttcggag	0.064
Ex127	PS	ENSG00000119650	14	+	75612693:75612787	cggtacccaaacaggcaaacaacagctggatctgaacgcatgctatcacaaaacgcatcacagagatttggggctggcttcattggaagaggcag	0.068
Ex128	PS	ENSG00000119772	2	-	25326030:25326097	ggatcctggagcgggttgtgagaaggaatgggcgcgtggatcgtagcctgaaagacgagtgtgatacg	0.357
Ex129	PS	ENSG00000119969	10	+	96333735:96333872	gaaagaattcctagaatgtatgtgtcagagtttacagatgagggcttctttgaaggcaaattgccctccagaaaagatttatatgatatacgtccatatgaaaatacttatttactcaagcttcataccaattttgag	0.000
Ex130	PS	ENSG00000120088	17	+	41262708:41262794	gccaggctgcacccattggggtgaccaggcagatggagccctggaggtgggggctccatggagtggtgccccatttcaggttcgaag	0.000
Ex131	PS	ENSG00000120334	1	-	172042200:172042337	ggtctcattttgtcacccaggctggagtacagtggcacgatcttggttgactgcaacctctgtctcctgggctcaagtgatccttccaccttagccttccaagtagctgggactgcaggtgcatgccaccacactcgg	0.056
Ex132	PS	ENSG00000120693	13	-	36339410:36339520	ttgacacaccacccctgccttatcatgccacagaagcctctgagacccagagtggccaacctgtagatgccacagctgatagacatgtagtgctatcgataccaaatggag	0.429
Ex133	PS	ENSG00000121073	17	-	45139704:45139805	gacccgagtcggcccccttttggtactcccagatgcttgcaaacaacctattcgtcctcggccttggtgccatagccgaaataccgtctcctcctgcctggg	0.068
Ex134	PS	ENSG00000121848	1	+	144393380:144393451	aatactacaacacatctttgcaggattctttgcaaattctgccattcctggatctccacaccctttttcctg	0.938
Ex135	PS	ENSG00000122335	6	-	158458552:158458595	aaggagtttgctgtcaataagcagtggaatagtagaaggcttag	0.000
Ex136	PS	ENSG00000122417	1	-	86606907:86606993	cttagattcccatgtagaattactgagtcaaagaatatgaacattttgattgttcttgatatgctttgctacatttcttctgaaaag	0.000
Ex137	PS	ENSG00000123297	12	+	56472015:56472077	gtgcagtggctcacgcctgtaaacctagcactttgggaggctgaagcaggtggatcacttgag	0.007
Ex138	PS	ENSG00000123485	2	-	234423148:234423244	gactcctccatgaagcccgcggacaggacagatggctccgtgcaagctgcagcctggggtcctgagcttccctcgcaccgcacagtcctgggagccg	0.958
Ex139	PS	ENSG00000123737	4	+	122956749:122956799	agctggggtttcaccatgttggccagactggactcgagttcctgacctcag	0.146
Ex140	PS	ENSG00000124215	20	+	58009793:58009861	gatctcgaggaagtgcctccatctgcagcgagtcagtcagcccaagcacgctgtgctctggggagctgg	0.100
Ex141	PS	ENSG00000124334	X	+	154884267:154884367	taactgctgcaagaacggacagacactgctgcagagaacttgccacggtgtttcatgctgtggctggtggttccaggctgcacgctccattctaggaaagg	0.977
Ex142	PS	ENSG00000124831	2	+	238307156:238307200	ccctcctgtctgtacagcgctgcccggccttcggggagttaccgg	0.029
Ex143	PS	ENSG00000125246	13	+	99335232:99335360	gtaggtcggtattgctgctcttggctttgcattcagccttttccatcatcaccaggtcagcggtcacagagcatctcccgtgtacctggcaggtactgggtgctgggtgccaggtcctgggagtcaaag	0.058
Ex144	PS	ENSG00000125386	4	+	2679671:2679780	atggagtttcgctcttgttgcccagtctggggtacaatggtgcaatcttggctcactgcaaccttcgcctcccaggttcaagcgattgtgctgcctcagcctcccaagta	0.000
Ex145	PS	ENSG00000125648	19	-	6406963:6407103	ctctcttctgctgggttctctgcctggataaaagattctacggctgaacagaatcgttcaaaaaccacggtcttggccaggcgcagtggctcacacctaaaatcccagcactttgggaggccgaagtgggcggatcacgag	0.065
Ex146	PS	ENSG00000125826	20	+	345864:345986	gagcaggggagagaagacagaagaggttggagaggtcagggaggtgccagatcatggaggccctcgtgtgctgccacgagttgattctaagagtagcgtggagccattggaggggcctaactg	0.041
Ex147	PS	ENSG00000125885	20	+	5901222:5901372	atggagtcttgctctgtcgcccaggctagagtacagtggtgcgatctcagctcactgcaacctccacctcccaagttcaaacagttctcccacctcagcctgccgagtagctgggactacaggcatgcgccaccagacccagctacttttg	0.079
Ex148	PS	ENSG00000125991	20	+	33600331:33600375	ggtgtgtgtgcaggttaaagatgatagcacggagcctggcttgtg	0.005
Ex149	PS	ENSG00000126787	14	-	54685065:54685155	gtgggatcttgctatgttgctcgggctggtcttgaagtcctgggttcaagtgatcctaccacctcagcctcccgagtagctgggactacag	0.149
Ex150	PS	ENSG00000126882	9	-	133129792:133129835	ggtctccagaagcttccactgactgctgttggctgcaccaggca	0.105
Ex151	PS	ENSG00000126882	9	-	133128686:133128807	acagggtctggctctgtcacccaggctggagtgcaatggtatgatctcggctcactgcaacctctgcctcccaggttcaagcgattctcctgcctcagcctcccgagtagctgggattacag	0.132
Ex152	PS	ENSG00000126882	9	-	133127899:133127945	cctgtgttggaacatccttccttcttaaggctgaagaacattccatt	0.000
Ex153	PS	ENSG00000126883	9	+	133094871:133095033	gtccctggccatgagcctgtctccgaccctgaagggcaggctgttgctgatgaggcccaaggcaggaggaggaagggagcaggccgctcctgggagaaagtccaatgagagcagatcccttggccacctttgtatggaaagagccttgacctcaccattaaaa	0.000
Ex154	PS	ENSG00000127054	1	-	1248424:1248530	gtgcctgccctgtgctgtcctggaacctggtccttccaccgggcagggggtcgagggcaccttccagcacagacaccaggacgggattccatgtcctcccccatggc	0.020
Ex155	PS	ENSG00000127054	1	-	1247151:1247227	gcagcccctcggctgtggccccgtcatcctgatgtgtggtgctggctttggacacttcgagtggctggcagggggag	0.006
Ex156	PS	ENSG00000127481	1	-	19276866:19276928	aaacaaacaaccccaactgtgggagggattgacactggcagcctggagccttgtgtctgtgag	0.004
Ex157	PS	ENSG00000127511	19	+	16834695:16834790	cttgaccattggacacttctccagggttcgtggacagacgattactgcatgtccaagttcaagaatacctgctggattccaggatatagtgcaggg	0.111
Ex158	PS	ENSG00000127663	19	+	5062386:5062549	aacccctccctgcgtatcgccgcacagaccctcccagccaggtatctggtgtccgcctggaggagaggccaaagcatctgcagcctcttggcttctgaccacaagaggccatggggacacggaggcaggtcccggcctaggaggagatccacttcatgcccaga	0.000
Ex159	PS	ENSG00000127990	7	-	94065178:94065252	atggagtttcgctcctgttgcccaggctggagtgcaatggagcgatcttggctcactgcagcctccgcctcccag	0.027
Ex160	PS	ENSG00000128567	7	-	130842169:130842218	gaactggcccaggagaacagcatgcaacccttgattcctggcaggcctgc	0.000
Ex161	PS	ENSG00000128573	7	+	114056883:114056933	gattttttggattctggattggaaaatttcagagctgccttggaaaaaaat	0.000
Ex162	PS	ENSG00000128881	15	-	40881112:40881885	ggtgacccggaagtcctacaaggtgtccacctctggcccccaggcctttaacagcctctcctacacgagtgggcctggtgcctgcatcagctcctcgagcttctcccgaatgggcagcagcagcttccggggtggcctgggtgcaggatatggtggggccagtggaggcatcaccaccatcactgtcaaccaaagcctgctgagccctcttaacctggaggtggaccccaacatccaggccgtgcgcacccaggaggagaagcagatcaagaccctcaacaacaagtttttctccttcatagacaaggtacggttcctggagcagcagaacaagatgcttgagaccaagtggagcctcgtgcagcagcagaagatggctcggagcaacatggacaacat…	0.000
Ex163	PS	ENSG00000128881	15	-	40880457:40880927	gccagagggcttccctggaggctgccacgcagataccgagcagcgtggggagctagccattaaggatgccaatgccaagctgtctgagctggaggccgccctgcagctagccagtcaagacatggcgcggcagctgcgtgagtaccaggagctgatgaacgtcaagctggccctggatatcaagatcgccacctacaggaagctgttggagggcgaggagagctggctggagtctgggatgcagaacatgagtatccatatgaagaccaccagcagctatgcaggtggtcagagcttggcctatgggggcctcacaagccctggcctcagctacggcctgggctccagctttggctctggcatgggctccagctccttcagccacaccagctcctccag…	0.000
Ex164	PS	ENSG00000129422	8	-	17556139:17556171	gatgcaaataatagttacaaatgccagccttgt	0.000
Ex165	PS	ENSG00000129534	14	-	44766616:44766767	aactgaagagtaataagcacagtgagtcaccaggagctacagaattaaacatgtgccacagtaattgccaaaataaaccaacattaaggttcccagatgaccaagtaaataatactattcaaaatggaggaggagatgacttatctaatcag	0.763
Ex166	PS	ENSG00000129534	14	-	44765696:44765789	gaattaattggaaaaaaagaatataaaatgtcttcaaagaaactaaaaattggtgaaagaacaaatgaaaggataataaaaagtcagaagcaag	0.885
Ex167	PS	ENSG00000130023	6	+	169918355:169918432	accaaccagcgatacgccgctagccctggctcccagaaagccgcagccttgcaggtgcagaaggagagtgaggcccag	0.038
Ex168	PS	ENSG00000130076	14	-	105308051:105308101	agctcaaaaccccacttggtgacacaactcacacatgcccacggtgcccag	0.038
Ex169	PS	ENSG00000130414	2	-	240605905:240605995	actggggtggctggagccagtggaaagctggaatctgggagctcagaggaagtactgttgattaatgaaagaggaggccgaagcaagccag	0.000
Ex170	PS	ENSG00000130590	20	-	62080042:62080158	gctctgttcacttgcagataccatacagagccttcattcattcattcattgacaatgaatgtggggtgcccctctgtaaccagacctggatcaagacgcctgcctccccagactcag	0.333
Ex171	PS	ENSG00000130816	19	-	10151863:10151910	gttcaagagaccctcctgcctcagcctcccaagtaactgggattagag	0.208
Ex172	PS	ENSG00000131238	1	-	40332192:40332278	ggtctcgttatgttgcccaaactggtctcgaactcttggcctcaagcaatcctcctgcctcgtcttaccaaagcgctgggatgatag	0.001
Ex173	PS	ENSG00000131355	19	-	14630325:14630362	acaccacctcctcaaagacaaccgagggcaggaaagag	1.000
Ex174	PS	ENSG00000131591	1	-	1016119:1016226	gtcacgagaaacagcacagctgtgatcaacacacaagctgagggtaccctgagccccccaggcctgtccagtctgcctgtggtcagggaatgggccctcacacacacc	0.021
Ex175	PS	ENSG00000131591	1	-	1010494:1010553	ggccggcccccgcagggtccctgccaggcagatggtccagccagcagttcggaccccaag	0.031
Ex176	PS	ENSG00000131828	X	+	19273775:19273858	tttgcagggtccccccccccccgccaccttacagtaggaagaaaattgagttccagatatgaagtcacctttgaaagtgcccag	0.003
Ex177	PS	ENSG00000131828	X	+	19274549:19274662	agacatggtcttgctacgttgcccagtctggtctccatctccaggctcaagcagtcctcccacctcggcctcccaaagtgctgggattactctcactctcttaaaaccaggcag	0.051
Ex178	PS	ENSG00000132196	1	+	161032035:161032077	gatgatcaagaaatggttgtatgtgatctgtgttgaagaccat	0.066
Ex179	PS	ENSG00000132321	2	-	236917084:236917145	ttcactccctctgctggcgaagttgctgcattgcagaaaaacttgaaaaggtccacaagtag	0.000
Ex180	PS	ENSG00000132330	2	+	238647163:238647227	cctactcaatgtgaagatgatgaagatgaagacctttatgatgatctgcttccacttaattaata	0.000
Ex181	PS	ENSG00000132780	1	+	45838644:45838716	caaccattaatctgctttctgtcactgaagatgggttgcattttgtagaatattatctaaatagaatcataca	0.079
Ex182	PS	ENSG00000132972	13	+	24298103:24298249	aacttaaccattgggaatcttgctggaaaagttgtatagatagaacaaagcaacagaaattaattattcaaaaaccggtgaactctagtttgatgttgactgtttgtctgtcccatgctattttgattgtcaaggtacaaattaaag	0.500
Ex183	PS	ENSG00000134444	18	+	58087624:58087725	ataaaggagtatttgcatatacataatgagatatcttgggaatgggacccaagtctaaacacaaaatgtgtttcatatacacattatacacatagcctgaag	0.000
Ex184	PS	ENSG00000135899	2	-	230785306:230785389	tgaccaatgacaagttaacatccaaaatgaatgcggaagaagactcagaagagatgcccagcctcctcactagcactgtgcaag	0.799
Ex185	PS	ENSG00000135899	2	-	230756532:230756600	aaaagaaaaaggagaaagatatctgttcaagctcaaaaaggagatttcagaaaaatattcaccgaagag	0.985
Ex186	PS	ENSG00000136068	3	+	58113475:58113544	gggtcagagtcatgaactgctctgcccagatcctgtggggctggagggtgcagtttcatactggctctag	0.000
Ex187	PS	ENSG00000136758	10	-	27476433:27476603	tgtatgttcagtgacttcctgacgaagcttaacattgtttcaattggcaaaggaaaaatattcgaagggtacagatccatgttcatggagccagcaaaaaggatgaagaagagcttggacacaaccgataactggcacatccgtccagaacccttctccctctcaatccct	0.025
Ex188	PS	ENSG00000136933	9	+	127022427:127022497	cttttaaatcttggggattttggactgtcttggcaaatcctaagtatcatcttcattcttccttgatgttt	0.008
Ex189	PS	ENSG00000137075	9	-	36362493:36362590	gttacctataagcatattgccagattttctcccagaaacaggctgtgccaagcagatgcagtttttaacaataatctagcaggatttcagttacagag	0.023
Ex190	PS	ENSG00000137745	11	-	102321058:102321175	agtctcactctgtcacccaggctggagttcattgtcgcaatctgagctcgctgcaacctccgcctcctgggttcaagagattctcctgcctcagcctctggagtagctgggattacag	0.000
Ex191	PS	ENSG00000137812	15	+	38690289:38690366	gctgcagtgcaatggtgccatctcagctgcaacttctgcctcctgggtttaagcgattctcctgcctcagcctcccag	0.111
Ex192	PS	ENSG00000137948	1	+	92230409:92230459	aaaatgaagaatgaatgcataccgcctgaaggaagaacaggcgtcacacag	1.000
Ex193	PS	ENSG00000138100	2	+	27375902:27376027	aaacaggatctcactctgttgcccaggctggagtgcagtggcacaaacacaacttactgcagccttgatctcccgagctcaagtgatcctcccatcttagcctcgcagaacactaagattatagat	0.000
Ex194	PS	ENSG00000138435	2	-	175330920:175330994	ggtgacatggtagatctgccacgccccagctgcgtgactttgggagttcctttgttttctcatctgcagaatgag	0.125
Ex195	PS	ENSG00000138443	2	+	203949025:203949100	gcaaattagaggcgttgatcttgagtcgacttttgtgaccaaatttggaaacaattgcagtttgagattgaatgag	0.019
Ex196	PS	ENSG00000138592	15	+	48563764:48563850	ccatttaagattaaaggacaaccagaaagtggaattctaaggacaggaacttttagagaggatacagacgataccgaaagaaataaa	0.521
Ex197	PS	ENSG00000138613	15	+	61357543:61357606	ccgaagggtggaaacctgtaaaaacaccgaagcacctgactgtgcgtctccttctgggagcttg	0.000
Ex198	PS	ENSG00000138777	4	-	106596854:106596897	gacactgaggctcaaggcatttttatagacttgtctaagatctg	0.015
Ex199	PS	ENSG00000139496	13	+	24781385:24781420	gaatagcaacaactataactacaggattaactctgg	0.958
Ex200	PS	ENSG00000139880	14	-	22591019:22591132	gctggagctgggggccagaaaggggctgggtacctcttctggttgctgagtggagtgcaccagcagccccaccccagagaagccctgttggaagcgctgtgggaatcccccaag	0.014
Ex201	PS	ENSG00000140092	14	-	91474423:91474549	atggagtttccctctcgtcgcctaggctggagtgcaatggcgcaatctcagctcactgcaacctctgcctcccgggttcaagcgattcttctgcctcagcctcccaagtagctggaattacaggcat	0.002
Ex202	PS	ENSG00000140379	15	-	78047034:78047089	gggaaatggcacaatcacacacctatgctggtagagtcagtggcccacaagaagag	0.071
Ex203	PS	ENSG00000140937	16	-	63540013:63540191	gttgcccaagcttaatggaacccccctctcccagggaagacatgagattgctttatctgggcttccagctgatgctattttcctatgttaaagtaaacagaagattttgtcttctgggggtctttataaaacttcctttcctctatgtggtggctacagagagtccaaccacacttacg	0.053
Ex204	PS	ENSG00000141556	17	+	78489011:78489124	tgactttccaagtgcgacactcgtgtgtgtaggcacagtgcagatgtacgcacacacacacctccggcttggggccccaggcccgcactgtgctcacggatctgctctgcccag	0.037
Ex205	PS	ENSG00000141562	17	+	78034352:78034469	tgcacacctgtaatcacagctactcaggaggctgcggcaagagaatcacttgaacccgggaggcagaggttacagcgagacaagattgcaccactggactccagcctgggcggcggag	0.017
Ex206	PS	ENSG00000141956	21	-	42160478:42160555	gaccctttgcacaaaacttttcctgggggaaccaggaaaatctgcccccagccctggggaagattgcgaacggaggag	0.000
Ex207	PS	ENSG00000141956	21	-	42155103:42155185	gaactggggcaggcaaggccgaatgcggctatgaaactgagtcacacttgctagagccgcacgagatacctttgaacgtgaat	0.000
Ex208	PS	ENSG00000141956	21	-	42152209:42152406	gtcttggcctgccagcggacacgtgcacacccaggcggggcaggggatgcggggttatgaggacagggacagggctgacccacagcagcttccagaagcagtccctgcaggcctggtgaggcggctcagtgggcagcagctgccctgccgttccaccctcacctgggggaggctgtgccacctggtggcccagggcag	0.000
Ex209	PS	ENSG00000141956	21	-	42127683:42127742	gactcatagcacaccctggagagggggggcccggcggcagtcggcttagagacctaccag	0.222
Ex210	PS	ENSG00000142634	1	+	15626981:15627092	tggaactgggtgtgccgctgggctccccggacaggaagcagaggatcaggatggcagcagcttgagcgactcccttcgagcgcccttgctttgcagcagccacagaatatag	0.034
Ex211	PS	ENSG00000142945	1	+	45000488:45000554	gcaaggttgccattccatccccttggagcctcaagcctcgaagcctgggcggtgccacattcctctg	0.037
Ex212	PS	ENSG00000143420	1	-	148865579:148865626	gattataaatcattacattggagtgtgcttctctgtgcggatgaaatg	0.033
Ex213	PS	ENSG00000143774	1	+	226402558:226402612	gcccggctgggctggaaagctgtcccacagccgcagtgaggacagccgcaggcca	0.003
Ex214	PS	ENSG00000144031	2	+	71064761:71064887	ggtcaaggatgcagtgtgcacttcccatttgccttttcccccatcacaccagagactctcctatggcaggacatttctctactatcagactgtggattcctttggagaagaagggaattgtctttct	0.714
Ex215	PS	ENSG00000144034	2	-	73813219:73813335	tttcactcttgttgcccaggctggagtgcaatggcgcgatcttggctcacggcaacctctgcctcccgggttcaagcaattgtcctgcctcagcctcctgagttgctgggattacag	0.174
Ex216	PS	ENSG00000144191	2	+	98360953:98361117	gtttggaagaattcagaaaaaaagccaaccggagaaggtggtaagagcagccagccgtgggagacctttgattgggtggacacagtggtgtgctgaggatggtggtgatgagtctgaaatggctctggcagggtctcccgggtgctcgtctggaccccagggcag	0.200
Ex217	PS	ENSG00000144524	2	+	232374109:232374161	agggaaaaacgtgatgtccccctcctgaatcttataacaacagctttcttctg	0.037
Ex218	PS	ENSG00000144535	2	+	232684151:232684209	acaatgaaattgaggctcagagaagttcctgggcttatccagtatcccacaggaagtca	0.000
Ex219	PS	ENSG00000144749	3	-	66534723:66534794	ccttttattagagccatcccagtctgctggctgcagctccccgtcccagccccatatgtctgctgggggaag	0.000
Ex220	PS	ENSG00000145604	5	+	36216069:36216148	aaccagaattctcatagtaattacaacgtttcccaagtttcacatgagggattcaaagttggagctggattgctgtcatc	0.000
Ex221	PS	ENSG00000145730	5	+	102351121:102351174	ctagaagagaagatatgaaatgtttccagtgcaaagaaatgataagtgttcaag	0.018
Ex222	PS	ENSG00000146282	6	-	88330981:88331099	agtttcgctcttgtcacccaggctggagtgcagtggcacaatcttgactcgctgcagtctccacctccaggattcaagcgattcccctgcctcagtctcccaagcagctgggattgtag	0.020
Ex223	PS	ENSG00000147697	8	-	130834126:130834248	agtacgaaatttccgaaatggtaggctactgtgctgcgaggagtgaggggttgctaccatcatttcataccatctctccaaccctcttcaatgcctcatccaatgatatgaagttaaaaccag	0.500
Ex224	PS	ENSG00000147697	8	-	130833534:130833575	agctatttctgacacagcaatttttgagcgggcatttgccaa	1.000
Ex225	PS	ENSG00000148343	9	+	130853400:130853520	acggagtctcactctgttgccaggctggagtgcagtggcgcgatctcggctcagtgcaacctccgcttcctgggttcaagagattctcctgcctcagcctcccaagtagctgggattacag	0.000
Ex226	PS	ENSG00000148344	9	-	131551621:131551742	agtctggctctgttgcccaggctggagtgcagtggcaagatcacggctcattgtagcctcgacctcccaggctcaagcaatcctcctgcctcagccctcctgccaagtagctgggaccacag	0.016
Ex227	PS	ENSG00000148358	9	+	131916677:131916763	agtctcaccattttgcccaggctgatcttgaactcctggcctctagctgtcctcctgcctcagtctcccaaagggctgggattacag	0.000
Ex228	PS	ENSG00000148450	10	+	23447981:23448069	atccttgttggatatccagaaagaagtctttagcatcaaaggatcaagaagtccttccacttcgagaggcaatggcttcgatagtgaag	0.020
Ex229	PS	ENSG00000148814	10	+	134012457:134012551	gacaagggtccctaggaaacaggctctgcagagactacatgagagaaaaactcgaatcatgggcgtggtagggcgtgcgcctacacatatgggag	0.125
Ex230	PS	ENSG00000149090	11	-	35430012:35430062	ttctggaggctgggaagtccaagatcaaggcgtcagaagattcattgtctg	0.400
Ex231	PS	ENSG00000149657	20	+	60137376:60137483	ggtgccttttctgtttcagatctctgttcacttacacccagtcccacattgtcctgtttagagtccctacaggtcctggaaccttggaaagggaggagatggagagag	0.000
Ex232	PS	ENSG00000151067	12	+	2529971:2530090	taagggaagcagaagtgcagtggagcctgctgttctgttgccttggggtgtcacgactgtaaactcaccctggcctctggaagaactgcaaacagaggctctgagtcagaccagtcccag	0
Ex233	PS	ENSG00000151067	12	+	2659790:2660002	gatgcactgctgtgacatgctggatggtgggaccttccctcccgccctgggcccccgcagggctcctccctgtctgcatcagcagctccagggttccctggcggggctgagagaggacacaccctgcatcgtgcctggccacgcttcactgtgctgctcttccagagtaggagagtggctcccagcaggctgcacagccccccagcatgccag	0.000
Ex234	PS	ENSG00000151067	12	+	2661377:2661481	ggaaaggcacgttccgatgtgtgaggatctggagctcaggagggattcaggctcagcagggactcaggctcactgccttctgctcaggaaagcaaacccctctag	0.000
Ex235	PS	ENSG00000151092	3	-	25752804:25752895	agttacagcgcacattaagcctaaaactgaccacgttaaaggagattggaaaaacatttttaaggatttcaaagagacagaaattaatacag	0.000
Ex236	PS	ENSG00000152683	2	+	32256050:32256169	agacggggtttcaccattttggctgggctggtctcaaactcctgacctcaagtggtccacccacctcggcctaccaaagtgctgggataacaggcgtgagctaccgtgcctgagcaatag	0.030
Ex237	PS	ENSG00000152767	13	+	97888021:97888113	cctggctccttttcccttattaggactccacacttaggacaagccaggcgcatcccatgtgctccagagaggaggccattgttattagtaaag	0.000
Ex238	PS	ENSG00000153066	16	-	11705027:11705107	ctctggaatcaacctcttctccaagggccctggtttcttttactggagaatggcatttagaaaccaagatctacgtgctag	0.000
Ex239	PS	ENSG00000153283	3	+	112779039:112779086	gaaaacagcagcacggattcttgggtccttctttctaagggtataaag	0.125
Ex240	PS	ENSG00000153786	16	-	83579870:83579980	gaaaaatccagtgactgccgaccatctgcctgcacagtgaaaactgggctggacccaacccttgtgggcatttgtggtgagggaaccgagtctgtgcaaagcctcctgctt	0.370
Ex241	PS	ENSG00000154025	17	+	18861322:18861432	cactgggataccctcaacacccccagcccctcaaagccgtctcagcttcctcctgcccgaaacaccaccattggagcggtatctcctaggcctcgtggtcatggatctctg	0
Ex242	PS	ENSG00000154175	3	-	102014001:102014057	tttctgatgttctggaatcggttacacttagtactgagtcaccaaaggagaccatag	0.188
Ex243	PS	ENSG00000154175	3	-	102011946:102012011	aaacgtcgcctctgccttctcaatctataaccctacccagcccagatgagcctcagactgaacctg	0.235
Ex244	PS	ENSG00000154175	3	-	101997943:101998002	ctccaaaagatgtgctccttcctcataaaccataccctgaggtctctcagagcgaacctg	0.750
Ex245	PS	ENSG00000154710	7	+	65876113:65876214	ggtcttgctctgttaccctggctggagtgcaatggtgcaatttcaacttactgcaacctctgcttcctgggctcaagtgatcctcctgcttcagcctcccaa	0.000
Ex246	PS	ENSG00000154710	7	+	65899198:65899314	agaggagatttcaccatgttggccaggctggtcttgaactcctgacctcaggcgatccacctgcctcagcctcccaaagtgctgggaatacaggagtagagccaccgcacccagctg	0.030
Ex247	PS	ENSG00000154719	21	-	25881884:25881972	actccatttcccattctccttctatttactacgcagtcattcttcactacctcgcctgagtcgtacctcctccatggaacagtctcaga	0.012
Ex248	PS	ENSG00000155329	5	-	132386432:132386497	attcgacacagagttgcagcctgtcaagaccttttggatcctgattcagccatccatcgttattag	0.304
Ex249	PS	ENSG00000155975	8	+	17173873:17173943	ccagctagaaatcaggtggcaccatccgcactgcctggaaatctccttagctagatcatccaattcactag	0.000
Ex250	PS	ENSG00000156026	10	+	74291443:74291540	tagagatggggttttgccatgttggccagaatggttttgaactcctgacctcaagttatctacctgcctcagcctcccaaagtgccgagattatagcc	0.017
Ex251	PS	ENSG00000156113	10	-	78407307:78407402	gttgggaagaacattgttctttgtggagactggaaagcaagggaaatgtgagaagattaaactactgcaggggtcagcaaactttctctgtcaaag	0.000
Ex252	PS	ENSG00000156113	10	-	78381801:78381923	gtcacaggctggatgccgtatctgggacctagggttttaatgacttgcctggatattggtgtagtatgcatgccaactgatattcaatcaacatctcctgccagcataaaaaagtttaaggag	0.000
Ex253	PS	ENSG00000157680	7	-	136829069:136829122	ctatttcagactggttaagaaccattgctggggaactagtgcagtcatttggag	0.000
Ex254	PS	ENSG00000157954	7	+	5199275:5199328	agaagtgaaaggggcatcaagagcagctggtcttggccgtcgcgctgttgtctg	0.294
Ex255	PS	ENSG00000159212	21	+	35000195:35000248	gtaaaacttactgcattaggctgttctcgcattgctataaagaaatacctgaga	0.000
Ex256	PS	ENSG00000159650	3	-	127703334:127703481	ggtccttcagctgggattgcaacaagccctgggctgggccggcctccctgctgccctgggactgtgtgtcctttcctgctttgtcaaccttgcacccctgggggaggggaggtgcctggctccctcgggcttctccaggccactcctg	0.000
Ex257	PS	ENSG00000160058	1	-	32607418:32607526	agacaaggtctcagttcactgttgatttcctctggaagatttctgtgactctcttggagcctctgggccaaagtgcttctccgctctttagtaacctgccttttccgag	0.026
Ex258	PS	ENSG00000160087	1	-	1190026:1190073	gttcaagcgattctcctggctcagcctcctgagtagctgggattacag	0.002
Ex259	PS	ENSG00000160087	1	-	1187512:1187633	gaatcccagttctggatcatctgcaactagggcagccagagtgcgggagtacatctgtagggtgggccctccatcatcgtgtcattgcccatgaccagcgttggggatgccagcaggccgtg	0.020
Ex260	PS	ENSG00000160179	21	+	42552494:42552684	ccacagccgtgcatgtacaggtggcagctttagcttctgctaaactggagagctcagtgtttgtgacagactgcgtgtcctgcaaaatcgaaaatgtctgtgattcagctcttcagggaaaaagggtgccgatgtctggcctacagggctcaagcattgtcatcatgcccccatccaaccgtccactcaag	0.000
Ex261	PS	ENSG00000160179	21	+	42553168:42553318	gccagtgcggcatcctgcacgtggtcagtccaagtccagggagggccccatcacctgggggtggtcgctatcagtggcaaagtcttgtcagcagctcatggggcaggaagggcctatggttgggggtttcctggcgatcccatggaggaag	0.000
Ex262	PS	ENSG00000160185	21	+	42706588:42706701	gcacttccgtttcccgcttctggattttcagccaggtgcctggacatggccctaacctgaggctgagcaatttaactagagcctccttcgtgagccactacatccttcaaaaat	0.056
Ex263	PS	ENSG00000160695	11	+	118449361:118449402	aagcagctgcaggagcaggttccccaagtcatattggccagg	0.000
Ex264	PS	ENSG00000160789	1	+	154366246:154366323	gcttaaagctggggcccagatggacctggaggcctgggatccacatctggaaccagatgctgaggctatggtagatgg	0.001
Ex265	PS	ENSG00000162639	1	-	108993486:108993578	agacagggtctcactatgttgcccaggctggtcttgaacttccatcctcaagcaatcctcctgccccatcttcctaaaatgctgagattacag	0.200
Ex266	PS	ENSG00000162641	1	-	109178592:109178673	ttacctaaacggtcattatggagatgcagctgcccagaacaagccagaccaagtggccatgaggctgtcttctaactctggg	0
Ex267	PS	ENSG00000162779	1	+	177684829:177684971	agacaggatctcaccgtgttgcacaggctggtctcaaacttctgggttcaagcgatcatcccacttcagccccccaaagtgctggaattagaggcataatccaccgcacctggccttgggttaatttttatatagtgtgtgag	1.000
Ex268	PS	ENSG00000162897	1	-	205198910:205198940	agcaacatgcccaggtttaagtactcttaaa	0
Ex269	PS	ENSG00000162924	2	+	61001022:61001117	tagaaacagggtttcgccatgttgaccaggatggtcttgaactcctgacatcaggtgatccacccaccttggcctcccaaagtgctgggattacag	0
Ex270	PS	ENSG00000163462	1	+	153414294:153414372	cggggaaagagaagcaagggacagaggtctgggaaggtctgtgaaccagcccaaggcaggtgctctggaaaagctgcag	0.016
Ex271	PS	ENSG00000163513	3	+	30678028:30678135	gtagatgtaaaatcagacatataggttcaaacaatcgattgcaaaggagcacttgtcaaaacactggctgggaatctgctcatgtgatgaagaccccagggtttagag	0.045
Ex272	PS	ENSG00000163534	1	-	156034173:156034234	aaccaagagaacaatcagtggctgtgcatggcagacaacagcattcctcagagcagaaggct	0.250
Ex273	PS	ENSG00000163606	3	-	114149393:114149461	aagcggagggtgctgctcaaccaaacaactcattaatgctgcaaactagcaaggagaatcatgctttag	0.763
Ex274	PS	ENSG00000164125	4	-	159310849:159310949	cagcagcagcagcgtgtctttccatgcgcttggcattctttattttcccagcctgggaggatatgagagttccagggaaatgctgtattggacatgcaaga	0.016
Ex275	PS	ENSG00000164270	5	-	147844016:147844135	gacagattttctgtttgacagagacattttagcaaggtattggacaaagcctgccagagcgggtccattctcaggcacattgagcattagatgtttgactgcaaggaagcctgtcttggg	0.000
Ex276	PS	ENSG00000164485	6	-	137519589:137519684	catgttctcatgcagcatgaaaagctctcaccagaagccaagtggatgctggcagcacatttcttgtaacttcccaggctgcagaacattggctaa	0
Ex277	PS	ENSG00000165219	9	+	127137272:127137352	attttctttatatacttcagccaaaacaacattttcaacacattgaagcagaagcagacatgagaatccagctgtcttcta	0.111
Ex278	PS	ENSG00000165416	13	+	52133611:52133706	tagagacggggtttcatcgtgttggccaggctggtctccaactcttgacctcaagtgatccacctgccttggactcccaaagtgctgggattacag	0.384
Ex279	PS	ENSG00000165501	14	+	49140020:49140086	atggagtctcattctgtcacccaggttggagtgcagtgggaagagcttggttcactgcaacccacag	0.189
Ex280	PS	ENSG00000165609	10	-	12266499:12266537	aagaaataaagagaaaacaacaacattgctaattttgag	0.003
Ex281	PS	ENSG00000165643	9	-	137728279:137728472	aaccccagatgtgaaggcgtttctggaaagtccttggtccctggatccagcgtcggccagcccagagcccgtgccgcacatccttgcgtcctccaggcagtgggaccccgcgagctgcacgtccctgggcacggacaagtgtgaggcactgttggggctgtgccaggtgcggggtgggctgccccctttctcag	0.900
Ex282	PS	ENSG00000165684	9	-	138396526:138396609	ggtgggaggcgtctgctgacagtgcctgtggagaccgtgctgagggtgctcagggccaacacggctgctcggagctgcacacag	0.250
Ex283	PS	ENSG00000165752	10	-	133872789:133872858	gccccacggagcaagtccaagccatccacccagaggcaagggagctgggccttggcatcctcgggcttgg	0.125
Ex284	PS	ENSG00000165807	14	+	64089285:64089332	gtttgccgcagaagattctgtccagtggctcctgaaacatcaccctca	0.700
Ex285	PS	ENSG00000166024	10	+	99961054:99961095	gggattctgatgcacataaagcccgagaaccactgctcaaag	0.083
Ex286	PS	ENSG00000166171	10	+	103354887:103354959	gcggactggttggaggcttctctggacccctctggccatgcggtgtgcaggtgtgcatggcaccccctctgag	0.099
Ex287	PS	ENSG00000166743	16	-	20555977:20556058	tttcatatggaggcctcagttgaaaactgcattattgtgagcatgaacaccgctgaccctggcagccagggcatcacacaca	0
Ex288	PS	ENSG00000166783	16	-	15602335:15602410	gtggttgttcagtttctgcaaaaaaatggcaaagagctctcatgtgagaactaccttaatttatatgccaaagctg	0.000
Ex289	PS	ENSG00000167081	9	+	127751478:127751540	agtcttgtaaaggatccaaaagaaagagggagcaaaggttctgacatccagccaactagcgtg	0.171
Ex290	PS	ENSG00000167397	16	-	31011605:31011686	atggtgtctcgccatgttgcccaggctggtctcaagcaatctgtctgcctcagcctcccaaagtgctggggggattacaggc	0.013
Ex291	PS	ENSG00000167699	17	-	630674:630728	gtggagtcttgctctgtcgccaggctggagtgcagtggcgcgatctcggctcact	0.012
Ex292	PS	ENSG00000167699	17	-	628612:628651	gctctgactacacccggataacagaagacagtttctcaaa	0.011
Ex293	PS	ENSG00000168502	18	+	8799446:8799559	aattgttgtggatatcccagaattaacattgaggaggagactttaggcttcaccaggctgccagctgggtccacggtaaaaacgttgaagagccttgggttgcagagattggag	0.071
Ex294	PS	ENSG00000168781	15	-	41615625:41615744	tagagacaaggttttgccatgttggccaggctggtttagagctcctgacctcaagtgatctgcctgcctcggcctcccaaagtgctgggattacaggcgtgagccaccgcacccagccag	0.000
Ex295	PS	ENSG00000169087	3	-	123960309:123960390	gctggagtgcaatggcatgatcatagctcctggacctcaagccatcctcctgccgcagcctctcaagtatctaggactacag	0.028
Ex296	PS	ENSG00000169181	16	-	27742684:27742737	gtggcaaatcgaggcacagagagggagggcgacttgccccaggtcacacagctg	0.333
Ex297	PS	ENSG00000169436	8	-	139878244:139878282	ggcataggaccttttggccaaggggaaaagggtgaaaag	0
Ex298	PS	ENSG00000171097	9	-	130644167:130644284	gtctcactctgttatccaggctggagtgcaatggtgcgatcatggtccactgcagccttgaccctgccagtctcaagtggtcctcccacctcagcctctggagtaactgggactacag	0.025
Ex299	PS	ENSG00000171097	9	-	130642711:130642772	gctggtctcagagctggttggaaagttccttctttgatccaaaaaaaaaaaaaatcatttgg	0.033
Ex300	PS	ENSG00000171102	9	-	135073048:135073153	gcttgtccgcagtcgagatggaccagatcacgcctgccctctgggaggccctagccattgacacattgaggaagctgaggattgggacaaggaggccaaggattag	0.000
Ex301	PS	ENSG00000171282	17	+	77028359:77028451	tggcacgtgctcactctgttgcccacgctggtctcgaattcctggcctcaaatgatccatccacctcagcctcccaaagttttgggattacag	0
Ex302	PS	ENSG00000171476	4	-	57211606:57211735	ggtagtgatttgatctccaggagcaaaatatggcacccagaaagtagcccccaaagagaaggctacccccatgatagtctgccgtgcttggctttcgattacttttctctactgccgccccagtgtaaag	0.005
Ex303	PS	ENSG00000171606	19	+	63413139:63413251	tacttcctgcaggacaacctgccgagggcaccacctgctgcctcgaggtcactgcccagcaggaggagaagcaggaggatgcagccatctgcccagtgacagtgctccctgag	0.900
Ex304	PS	ENSG00000171931	17	+	18619174:18619230	cagtgttaatagaggaacttcaaagtcaaggaaagtcaaaatcaccccgaagagatg	1.000
Ex305	PS	ENSG00000172426	6	+	43742139:43742235	ggtctgaggcagttgttcagggtgacttcacgtggcttctgagcaggtgtggttttggttggccctgttcctgggactcctgctctgtgtccatgag	0.083
Ex306	PS	ENSG00000172530	16	+	86656374:86656439	cttctagaggccacccgcatcccctgcctcctggccccatccgtcttcaaagccagcagtggccag	0.158
Ex307	PS	ENSG00000172728	8	-	33432830:33432937	aatctaatgaaagtcacgggccctccccagggagttacagactccatgcaatgcttcaatgatcagcggcctttatctaacaccaggagcagcgagcacataaaagag	0.051
Ex308	PS	ENSG00000172728	8	-	33371278:33371315	gtcccaagaagaatcaccacctttggcagaaaatgatg	0.200
Ex309	PS	ENSG00000172824	16	+	65587464:65587583	atggagtctcgctctgtcgccaggctggagtgcagtggcacgatctcggctcactgcaacctccgcctcccgggttcaagcgagtctcctgcctcagcctctgagtatctggggctacag	0.000
Ex310	PS	ENSG00000172943	X	-	54028903:54028942	gctatcagacagcaacccccgctcccgcccaaggtgccag	0.000
Ex311	PS	ENSG00000173409	1	+	229192969:229193067	gctggagtgcagtggcacagtcacagctcactgcagccctgaactcctgggctcaagcaatcctcctgcctcggcccccccaggtagctggaaccacag	0.023
Ex312	PS	ENSG00000173567	2	-	26394383:26394495	acagacccttccctgcctgccccatccccctatcttctagctttggccgatggcccaagggccagacaatgtgggcccagacctccaccctcaccctgacagaggaggagttg	0.000
Ex313	PS	ENSG00000175221	19	-	822600:822662	ttcctagcacaggtccatgctctgtgtgggtgcttttgggatggcagccacttccaggcacct	0.029
Ex314	PS	ENSG00000177084	12	-	131711911:131712078	cggaaggaggcagacactcccaagtgtgaagagaaggaaaggaggaagagggagttgcacagctcggccacaggaaggtcttgccgaggggcatctgagcagaggctgggggacgcgccaagctgccgtgtggtggtgcacggcgttcaggcctgcaggatggaggga	0.075
Ex315	PS	ENSG00000177398	21	+	42379709:42379805	cttgttaaggggactgcccaattggccagtaagaaactagctctgaagccacactgcctggccctagtgttgccactcatcagctgtgtgaccttgg	0
Ex316	PS	ENSG00000177830	11	-	893704:893778	gtgaagttttgctcttgttgcccaggctggagcgcaatggcgcgatcttggctcaccgcaacctctgccacccag	0.012
Ex317	PS	ENSG00000177947	11	+	188775:188825	aagggagacgccctggccccagcatggaccgtgctgaggacaagagatggg	0.000
Ex318	PS	ENSG00000178773	16	+	88172766:88172905	ccagcccaaaagtggcttctgcaagtcgtgatgagagtgtctgttgatgtgctgggccctgctggacactgcgctaagcacttcctgtgctgcacggaatcctcacaccttgccaggacgggtccttcttttttattgag	0.000
Ex319	PS	ENSG00000178773	16	+	88177353:88177437	gtatgatgacctctgcctcccctgggcgactgctggcgccgtgaggtggtggacgtgcaggggtggccacacgcagggatggcag	0.100
Ex320	PS	ENSG00000180815	X	-	19336567:19336664	gctggagtacagtggcacgatctcggctcactgcaacctctgcctcccaggttcaagcgattctcctgcctcagcctccagagtagctgggactacag	0
Ex321	PS	ENSG00000181355	6	-	10011592:10011660	atgacgatagaattttctataatcgattaacgaagctttttgatgagagcagacaaggagaaccccaag	0
Ex322	PS	ENSG00000182010	10	-	63644794:63644856	tcattagttttatttgaagacagtctcgaaggaattcaactcgccatatctcagtcctttaag	0.500
Ex323	PS	ENSG00000182326	12	+	7041456:7041491	tggtggtgcgtgcttgtgttcccagctcctcgggag	0.000
Ex324	PS	ENSG00000182326	12	+	7042946:7043027	catctttctctgttgctcaagctggagtgcagtggtgcaatcacagctcactgtagccttgatctcttgggctcaagcaagc	0.000
Ex325	PS	ENSG00000182698	2	-	219901890:219901974	attacctataggtgttcatatggggggctggacatgatgcaggcgccgggaccctctaaggaagaaattatctataagatcatgc	1.000
Ex326	PS	ENSG00000183060	15	-	98089086:98089150	cacattttattttagacctaatggggctggagataccaggcagaatttaattccggatttctatg	0.054
Ex327	PS	ENSG00000183091	2	-	152133076:152133177	attaaataccggaaagactggaatgccaccaaatcaaagtacaccctcacagaaacccccctgctgcacactgcccaggaggctgctaggatactggaccag	1.000
Ex328	PS	ENSG00000183091	2	-	152116498:152116605	gctgtctaccactatgactatgtgcacagtgtcagaggcaaagtggctccaactaccaaaaccgtggatctggaccgggcccttcatgcatacaagctccagagttcg	0.857
Ex329	PS	ENSG00000183091	2	-	152114396:152114500	aatctatacaaaaccagcctgcgcaccctgcccactggatatagacttccaggtgacactcctcacttcaaacacatcaaggacacccgttacatgagcagttat	0.929
Ex330	PS	ENSG00000183091	2	-	152100451:152100555	tataagtataaagaagtatttgaaaggacaaagtcagatttcaagtatgttgccgactctccgatcaataggcatttcaagtatgcaactcaattgatgaatgag	0.938
Ex331	PS	ENSG00000183291	1	-	87125427:87125467	tattcatccattgtttctaagcaagaatgccatcactcaaa	0.017
Ex332	PS	ENSG00000183308	17	+	59893020:59893076	aggaggaatctgtgccagaagtgggatccaggccgtgtgtttccacagcccaagatg	0.947
Ex333	PS	ENSG00000186074	17	-	70206310:70206355	gagtgagggttcccaggctgcaaactacagacctgcagctcatcag	0.094
Ex334	PS	ENSG00000186188	10	+	95328906:95328953	acctcggaacacctcctggatgcaagagctgtcgtgactcacagtgag	0.000
Ex335	PS	ENSG00000186297	15	+	24767216:24767278	gcactggggcatcgccaatgaaatgcccccgatttcaaagaacaggcgacacctctctggtag	0.000
Ex336	PS	ENSG00000186334	5	-	150648688:150648810	atggaatttggctctgtcacccaggctggagtgcagtggcaagatctcagctcactgcaacccccaccttcagggttcaagcaattctcctgcccaagcctcccgagtagctgggatttacag	0.000
Ex337	PS	ENSG00000186501	1	+	27532439:27532513	gtgtcacctccaggaagccttctcacaccccatcttagtccgttctggctgccataacaaaatctcatcaattgg	0.006
Ex338	PS	ENSG00000186567	19	+	49873965:49874048	actgcctgctccgaggggccagggatctctgtccatcttgtgctcggctgtatccccagtgccttcagtgacgcccagcacatg	0.600
Ex339	PS	ENSG00000186716	22	+	21871398:21871539	tggccagatggtgtgagtggctccagaagactcttctcttctctgtgcaagagccaggaaggctctagaaaggaatgtctgaggaagcatcggagactgggtcccgccatgcctgtgtcatctcctggcttccccggccctt	0.059
Ex340	PS	ENSG00000187045	22	-	35794602:35794667	ccctacgggcggatgctgtggccctattttatggatggagaaaccaaggctcagagacatgttgct	0.000
Ex341	PS	ENSG00000188739	1	-	233386533:233386619	ttctcctttcagattgatgctcagaccttgcttatccatatccagcaatactttatattgtatttaccgtttcacaatttacttttg	0.009
Ex342	PS	ENSG00000188747	9	+	139445509:139445614	gtccctaatcatggactccccaagagctggcacccaccagggccccctcgatgcagagacagaggtcggtgctgaccgctgcacgtcgactgcctaccaggagcag	0.786
Ex343	PS	ENSG00000196305	9	-	94042746:94042794	gcgagatgcagtggatcattcctgaaatctaccacttttggaagccaag	0.012
Ex344	PS	ENSG00000196511	7	-	143995752:143995872	cctccaacttgaaactctcctcgaggcccccagccaccagtcatctcatcaggacaccgaaagacacccattactgtggagcttccaagggtcttggcaactcttttatcggaaacgagag	0.208
Ex345	PS	ENSG00000197140	8	+	39106652:39106757	acaatgtctcactctgtcacccaggttggagtgcagtggcacagtcttggctcactgcaacctcagcctcccaggttcaagtgattctcctgcctcatcctcccaa	0.000
Ex346	PS	ENSG00000197150	7	+	150359261:150359311	aaacacatggcgtaatgggaaaactggacagttacacaaggcagaaggaga	0.037
Ex347	PS	ENSG00000197168	13	-	51554375:51554449	atggaatttcgctcttgttgcccaggctggagtgcaatggcacgatcttggctcaccgcaacctccgcctcccag	0
Ex348	PS	ENSG00000197177	10	+	134765773:134765832	catcctggcgtgaccccactgaggacttcacctcctctcccttggtggacacctatccag	0.000
Ex349	PS	ENSG00000197381	21	+	45428817:45428940	ggtctcgctcttacacccaggctggagtgcagtggtgcaatcatggctcactgcagcctcgacctcctgggctcttaagcgatccttccacctcaaccttccaaggagctgggactacaggcat	0.950
Ex350	PS	ENSG00000197713	2	+	210589173:210589226	tcttgctctgtcacccaggctgaagtgcagtggcacagtcagggcccattgcag	0.162
Ex351	PS	ENSG00000197785	1	+	1452404:1452481	ccccagtcacgtgtcacacggaggatcaagtcctgctggtcggccgtggctgactcctcaggcacgttgggctcccag	0.047
Ex352	PS	ENSG00000198203	2	+	108281455:108281549	agacaggatttcaccatgttgcccaggctggtctcaaactcctgagctcaagcaatccacctgcctcaacctcccaaagtgccaagattacagac	0.054
Ex353	PS	ENSG00000198446	7	+	141760829:141760874	ctctctggagctgggggactcagctttgtatttctgtgccagcagc	0.073
Ex354	PS	ENSG00000198586	2	-	171624680:171624742	ggttccccaacctcccggtcttccagtccttggcctattgggaaatgggtcgtacagcaggag	0.037
Ex355	PS	ENSG00000198718	14	+	44561863:44561926	gtgttccctcggaagttaggaattccctttctctccatattgctgcgtgggcatggaggactag	0.111
Ex356	PS	ENSG00000203791	10	-	126440859:126441117	gttggagtacagtggcaggattttggctcactgcagccttgacttcctgggctcaagcgatcttttccacttcagcctcccgagtaggtggaactacaggcacacatcatcatgcctggataatttttgtatttttagcagagacgaggttttgccatgttgtccaggctggtctggaactcctgggctcaagtgattctcccacctggcctcccaaagtgctgggattataccatgccaggccctcgttggcatttta	0.368
Ex357	PS	ENSG00000204291	9	+	100822492:100822545	gctcaaagagaacatgtgggaatgaaaggacaggctgggcccaaaggagaaaag	0
Ex358	PS	ENSG00000205221	2	+	36855649:36855714	gtatccaaaggcaagatccttcaggagctgccttccagaaacctgttggagcggatgtcagcctgg	0.875
Ex359	PS	ENSG00000206562	3	-	15432009:15432094	tgccatggctgctcttcagagcttcgccagccctgggacaaggatgattttgcagttacctgggatccatggagtcctgctataag	0.338
Ex360	MS	ENSG00000001617	3	+	50187533:50187625	gccacaccatggacccagactcaggcggtcagaggccgcggcagcagagccacggatggtgccctccgcccgatgcccacagccccacgccag	0.278
Ex361	MS	ENSG00000003147	7	-	8147920:8147972	attaatttcattagaggaagaaaaccagcgcaaggaatcctctagttttaaga	0.875
Ex362	MS	ENSG00000003147	7	-	8145140:8145202	ctgaagatggaaaaagtattttatctgccttagacaaaggctctacacatactgcatgctcag	0.812
Ex363	MS	ENSG00000006611	11	-	17495524:17495597	atgatcagggagtggaacctgagctcgagcccgcagatgacctggatggaggcacggaggagcagggagagcag	0.917
Ex364	MS	ENSG00000006704	7	+	73597021:73597068	acaaaggtctgagtgaggacgcgcggcccgaggagaggcccgtggagg	0.904
Ex365	MS	ENSG00000008294	17	-	46464041:46464082	gtcagcaatagtcctgaacctcagaaggctgtagaacaggag	0.235
Ex366	MS	ENSG00000011405	11	-	17113234:17113282	gtgacttctttgtttggaggagaagacactagcaggagttcaactaggg	0.750
Ex367	MS	ENSG00000012983	14	-	49983882:49983949	ggattgtcatcagacccaaatttcatgttacagtggaatccttttgttgatggtgcaaatactggcaa	0.933
Ex368	MS	ENSG00000014216	11	+	64734861:64734919	gatttttcaaaactctggacacagatctggatggagttgtgacctttgacttgtttaag	0.886
Ex369	MS	ENSG00000020922	11	-	93808646:93808713	gtgattgaggtagatgaatcagatgtggaagaagacatttttcctaccacttcaaagacagatcaaag	0.966
Ex370	MS	ENSG00000025770	22	+	49306260:49306331	agtgctgccctgcccaggaggtacatgctgcgggagcgggagggggccccagagcctgcatcctgcgtgaag	0.931
Ex371	MS	ENSG00000033122	1	+	70261397:70261645	gatctctcctgccaagccccctgggaaaggggccagcgtgggattactctccaacctgccagactgtctggcgattgctgcacaccatgggccaggtgtgatcagcagatccaagatatgcccgtcccccagaatgacccacagctggcatggggttgtataagtggcctccagcaggaaaggagcatgtgtactccattgccagttgcagcacaatccaccactcttccctctctaagtggcagacag	0.125
Ex372	MS	ENSG00000038219	4	-	13206582:13206666	gcttatgtgccttcagaggaagagaaaaatggtgaaattctggcaccaccagaaagtctgtgtgggggaaagccaagtggaatag	0.625
Ex373	MS	ENSG00000038358	16	+	66472901:66472937	ggatgcagccatgggatcccggctcacagagcaccag	0.911
Ex374	MS	ENSG00000046651	X	+	13689125:13689251	gtctgggcagatcacacattgcttcccccagtccttgtcctgacagaatgcccctaccatcacccactgagtctaggcacagcctctccatccctcctgtctccagccctccggagcagaaagtggg	0.838
Ex375	MS	ENSG00000046651	X	+	13690384:13690484	tctttatcgaagacaaactgaacttcaagacaaaagtgaattttcagatgtggacaagctagcttttaaggataatgaggagtttgaatcatcttttgaat	0.882
Ex376	MS	ENSG00000049249	1	-	7917660:7917790	ctgttctttggatggaaagtctgtgcttgtgaatgggacgaaggagagggacgtggtctgtggaccatctccagccgacctctctccgggagcatcctctgtgaccccgcctgcccctgcgagagagccag	0.611
Ex377	MS	ENSG00000050555	9	+	132936692:132936833	gcagccaagctgaaggccagactgactttgacggaggggtggctccaagggtccgactgtggcagtccctggggaccactagacattctgctgggagaggccccaaggggggacgtctaccagggccatcacctgcttccag	0.833
Ex378	MS	ENSG00000050555	9	+	132937838:132938043	gggctcgggaagccttcctggagcagatgatgagcctcgagggtgctgtcaaggccgcccgggagcagctgcagaggctgaacaagggtgcccgctgtgcccaggccggatcccagaagacctgcacccagctggcagacctggaggcagtgctggagtcctcggaagaggagattctgcatgcagctgccattctcgcgtctctg	0.714
Ex379	MS	ENSG00000050555	9	+	132938453:132938529	gagattcctcaggaaggtcccagtcagccgaccaaatggagccacctggccacagaggcccgtgccctcgccaggag	1.000
Ex380	MS	ENSG00000050555	9	+	132941039:132941173	ccacagagacaccgccaccaagatcgcagccactgcttggagggccctgctcgcctccaacaccagctacgcgcttctctggaatctgctggagggaagggtggccctagagacccagcgggacctggaggacag	0.900
Ex381	MS	ENSG00000050555	9	+	132942395:132942542	gtaccaggaggtccaggcggcccagaaagcactgaggacggctgtggcagaggtgctgcctgaagcggaaagcgtgttggccaccgtgcagcaagttggcgcagatacagccccgtacctggccttgctggcttccccgggagctctg	0.917
Ex382	MS	ENSG00000058673	1	+	202084082:202084158	ggatgaaagaagagaagaaccttcaggaaggaaatgaagttgattctcagagcagtattagaacagaagctaaagag	0.882
Ex383	MS	ENSG00000064042	4	+	41358194:41358284	gcaaccactgagaaaacggaaccgaatagtcaagaggacaagaatgatggtggaaaatcaagaaaagggaatatagaacttgcctcatcag	0.907
Ex384	MS	ENSG00000064042	4	+	41368328:41368368	tggattctccaagcagtgagaagtcacctgttatgacacct	0.925
Ex385	MS	ENSG00000064042	4	+	41381171:41381292	cctaactgaaggggccttggctcattctgggaaccctgtatcaaaaggagtccatgaagaccatcagctggataccgaggctggggccccacactgtggaacaaacccacagcttgctcagg	0.855
Ex386	MS	ENSG00000065000	19	-	2064335:2064412	gctgaggacctggacttctggctgtctaccaccccaccgcctgcccccgcccccgcccccgcccccgttccatccacg	0.742
Ex387	MS	ENSG00000065054	16	+	2026957:2027000	gtcctctgccgtcacccgtcaccaatggaaccagccctgcccag	0.938
Ex388	MS	ENSG00000065328	10	+	13264939:13265106	ggaaaaaccttcagcatatggaaactgaatgatcttcgtgacctgacacaatgtgtgtccttgttcttatttggagaagttcacaaagcgctctggaagacggagcaggggactgtcgtagggatcctcaatgccaaccccatgaagcccaaggatggttcagaggag	0.676
Ex389	MS	ENSG00000067182	12	-	6310280:6310353	ctgtaagaaaagcctggagtgcacgaagttgtgcctaccccagattgagaatgttaagggcactgaggactcag	0.804
Ex390	MS	ENSG00000067182	12	-	6310025:6310138	gcaccacagtgctgttgcccctggtcattttctttggtctttgccttttatccctcctcttcattggtttaatgtatcgctaccaacggtggaagtccaagctctactccattg	0.709
Ex391	MS	ENSG00000067369	15	-	41558887:41559016	caattaagcatgaagaacagtccaacgaagatatccccatagcagaacagtccagcaaggacatccctgtgacagcacagcccagtaaggatgtacatgttgtaaaagagcaaaatccaccacctgcaag	0.833
Ex392	MS	ENSG00000067369	15	-	41557083:41557249	gtcagaggacatgccttttagccccaaagcatctgttgctgctatggaagcaaaagaacagttgtctgcacaagaacttatggaaagtggactgcagattcagaagtcaccagagcctgaggttttgtcaactcaggaagacttgtttgaccagagcaataaaacag	0.833
Ex393	MS	ENSG00000068024	2	-	239681643:239681689	gctcgctcgcctccgtgttcgtccggctcccttgcggtggtgttggg	0.929
Ex394	MS	ENSG00000069712	1	+	92415956:92416043	ccataaaatctcgacctgtttcaagagttaccaatggaacttccaataaaaaaagtattcatgaacaagacactaatgtaaataacag	0.750
Ex395	MS	ENSG00000070729	16	-	56530835:56530997	aagctgtgggaggaagttggggaggaggccaagaaggaggctgaagagaaggccaaggaggaggccgaggaggtggctgaagaggaggctgaaaaggagccccaggactgggcggagaccaaggaggagcctgaggctgaggccgaggctgccagttcaggag	0.917
Ex396	MS	ENSG00000070729	16	-	56523121:56523283	tgcctgccacgaaacagcacccagaagtgcaggtggaagatactgatgctgatagctgccccctcatggcagaagagaatccaccctcaaccgtgttgccgccaccgtctcctgccaaatcagacacccttatagtcccaagctcagcctcggggacacacag	0.375
Ex397	MS	ENSG00000070729	16	-	56514678:56514785	gaagaagctgccctctgaggatgatgaggctgaagagctcaaggcgttgtcaccagcagagtccccagtggttgcctggtctgaccccaccaccccgaaggacactga	0.500
Ex398	MS	ENSG00000071553	X	+	153316679:153316726	gctctcactgacctatgaacgactctttggtaccacagtgacattcaa	0.921
Ex399	MS	ENSG00000072134	17	+	19129526:19129696	cgcctgaggcctcgctgtgcccccagcaccgcacaggggccccgctgggtcagagtgaggagctgcagccactgagccagcgccaccccttcctgccgcacctggggctggcctcccgcccaaatggcgactggtcccagccctgcctcacttgtgaccgcgcagcccgag	0.024
Ex400	MS	ENSG00000073734	2	-	169522720:169522884	gacaaggacattcctgtgcaggaagaagttgaacctgccccagttaggaggattctgaaattcagtgctccagaatggccctacatgctggtagggtctgtgggtgcagctgtgaacgggacagtcacacccttgtatgcctttttattcagccagattcttggg	1.000
Ex401	MS	ENSG00000078070	3	-	184295041:184295087	gacatgggtgtggaggcaaagaaccatgaagtacacaacagccacag	0.991
Ex402	MS	ENSG00000078549	7	+	31087853:31087894	gagagtctgattttggtgacagtaactccttagatctctcag	0.286
Ex403	MS	ENSG00000079134	18	-	254026:254092	ataaatcattcatcatgtgaaaacgttttagctattatttctcttgctattgggggagtaactgaag	0.963
Ex404	MS	ENSG00000080345	2	+	151981567:151981661	gtatccagtataattgattcattagaaatactgtttaacaaaggagagacgcattctgctgttgttgattttgaagcattaaatgttatcgtaag	0.917
Ex405	MS	ENSG00000080345	2	+	152027172:152027226	ggaaattcctactttaaccagaaaaccaaaggaggattctaagatgatgattacg	1.000
Ex406	MS	ENSG00000081148	3	-	102478198:102478247	ctctgaactgtcttctccagttcctgttggtgatacttcaacattgggag	1.000
Ex407	MS	ENSG00000081800	7	-	122595794:122595851	aaagtgttaatggacatgaaataaatgagaggaaagagaaaacaaaaccagttccagg	1.000
Ex408	MS	ENSG00000081923	18	-	53503302:53503345	gggaccatcgggatgcctctcaacacaaccacaacaaaatagag	0.667
Ex409	MS	ENSG00000081985	1	+	67610707:67610805	agaacataaaatcctacatctgttatgaaatccgtgtgtatgcactctcaggggatcaaggaggatgcagctccatcctgggtaactctaagcacaaag	0
Ex410	MS	ENSG00000082438	2	-	165267860:165267976	aaacctttcaccctgggctttccagtcaggagcagtgcactgcgcccaaactgatggaggaaacctctgtctttgagtgccctgggacacctgaggcagccataacatcattgacat	0.154
Ex411	MS	ENSG00000087470	12	+	32782465:32782497	ttaattcaggacagcagaagagaaactaaaaat	0.449
Ex412	MS	ENSG00000087586	20	-	54392733:54392787	aaaataatcctgaggaggaactggcatcaaaacagaaaaatgaagaatcaaaaaa	0.965
Ex413	MS	ENSG00000089169	12	+	111797272:111797358	gtttgagacgggccaactcagtccaggcctccagacctgccccaggctcggtgcagagcccagcgccacctcagcctgggcagccag	0.607
Ex414	MS	ENSG00000090530	3	-	191187271:191187360	gatttaacaatgtttgtgaaacgtcataagctggagtctgagctgataaaatcagctgcagaaggtctggggttttcatacactgaaccg	0.952
Ex415	MS	ENSG00000090621	1	-	39802095:39802181	ggtctgagtgcccggaccgcttggctatggactttggtggggctggtgccgcccagcaagggctgactgacagctgccagtctggag	0.786
Ex416	MS	ENSG00000090975	12	-	122040287:122040448	aggcccccgatgcgctcagccatacccccagcgtcaggcgtctgtccctgctcgccctgcccgcccccagccccaccacccctggcccccaccctccagccaggaaggcaagccctggcctggagagggcccctggcctccctgagctggacattggagaag	0
Ex417	MS	ENSG00000091009	5	+	145611467:145611631	gacagcccatgtactctcgtgaacatggtgctgctgcatctgagcgacttcagttggggacaccgcctcctctgttggcagctcgtttggtgccacctcgaaacctcatgggatcctccattggataccatacctcagtctccagccctacccctctggttccag	0.667
Ex418	MS	ENSG00000091428	2	+	173590148:173590178	ctcagaagatgcaaaggcaccacaaaagaag	0.850
Ex419	MS	ENSG00000092853	1	-	36003406:36003514	gttcacctagaaatcaatgacccaaacgtcatttcacaagaggaagcagatagtccttcagatagtggacagggcagctatgaaacaattggacccttgagtgaaggag	0.967
Ex420	MS	ENSG00000093167	3	-	37137987:37138031	ggagttgaggatgcattgtccattcgaagtgttggcagtcacagg	0.054
Ex421	MS	ENSG00000094914	12	-	51995145:51995191	ctcaggagcgaagatctgatcgctgaatttgcccaagtcacaaattg	0.926
Ex422	MS	ENSG00000095637	10	-	97117397:97117446	agctcagccatcagccctactccggaaatttcttcagagactcctggata	1.000
Ex423	MS	ENSG00000099204	10	-	116235046:116235129	ctgccaaacattcggcgttcttcatccgatttcttttattccaaaagtctgattcgacgcacaggacggtctccgtctctgcag	0.020
Ex424	MS	ENSG00000099331	19	+	17172102:17172235	atccacgtttaagaggctttttctgcataaaaccaaggataaaaaatacagcctggagggcgcagaggagctggagaatgcagtgtccgggcacgtggtgctggaagccaccaccatgaagaagggcctggaag	0.667
Ex425	MS	ENSG00000099797	19	+	14536761:14536804	cctacggagctcagcaggtgaaactggcgctcgccatctttgtg	0.898
Ex426	MS	ENSG00000099864	19	+	687019:687078	acaagcgagtctccaacacgcccctgaggacggttgacggctcccccatgatgaaggcag	0.925
Ex427	MS	ENSG00000101365	20	-	2592571:2592651	gcgctggtctccgccgggaaccctggggcatggagaggtctgagtacctcggccgcggcgcacgctgcatcgcggagccag	0.980
Ex428	MS	ENSG00000101425	20	+	36389404:36389471	cacacaactggttccatggaggtcagcgccgagtccaacaggcttgttggagagctcaagctggatag	0.633
Ex429	MS	ENSG00000101977	X	-	138520126:138520163	ggaagaagacttggagacaaaatcagagcaacttaaaa	0.500
Ex430	MS	ENSG00000101977	X	-	138497541:138497613	ttaaaaaaagaaagcaacaggatcaattaacagaacgggataagtttcagatttctcttcagcagaatgatga	0.700
Ex431	MS	ENSG00000102081	X	+	146826677:146826811	gaaattatgccaccaaattcccttccttccaataattcaagggttggacctaatgccccagaagaaaaaaaacatttagatataaaggaaaacagcacccatttttctcaacctaacagtacaaaagtccagagg	0.600
Ex432	MS	ENSG00000102081	X	+	146827310:146827372	gtgttagtggcttcatcagttgtagcaggggaatcccagaaacctgaactcaaggcttggcag	0.400
Ex433	MS	ENSG00000102362	X	-	99832216:99832291	gagagactctctggataaatctggcctctttccagaatggaagaagatgtctgctcccaaatctcaagtagaaaag	0.600
Ex434	MS	ENSG00000102858	16	+	4673226:4673271	agtttcataacagaagaggttgatgagtcgtcgtcaccacagcaag	0.887
Ex435	MS	ENSG00000103335	16	-	87316492:87316598	ggcggcgaagtgcacaggggcgtgctggatcagctgtacacaagccaggccgaggccacgctgccaggccccaccgaggcccccaatgccccaagcaccgtgtccag	0.700
Ex436	MS	ENSG00000103494	16	-	52240377:52240528	gaacaaaaggagacatcccaaattttggcacagtggaatactggttccgattaagagttcccatggatcaagcaattcgactttatcgagaaagggcaaaggctttggggtatataacatcaaattttaaggggccagagcatatgcagtcg	0.500
Ex437	MS	ENSG00000103544	16	+	19520487:19520546	gaaagctcgtgtacgagcgcatcttttccatgtgtgtggatagccgcagcgtcttaccag	0.844
Ex438	MS	ENSG00000103978	15	-	40340448:40340492	gctaaggagaatggaacaaaccttacctttattggagacaaaacc	0.973
Ex439	MS	ENSG00000105486	19	-	53338612:53338668	ggttccttacctggctgtggcccggacgtttgagaagatcgaggaggtgtctgctcg	0.938
Ex440	MS	ENSG00000106772	9	-	78429759:78429794	gtacgatgaagagagatcttataagagaagtgtgag	0.400
Ex441	MS	ENSG00000106772	9	-	78424076:78424123	aactagctgcctttacaatgatccagaaatgtcttctatggagaagga	0.583
Ex442	MS	ENSG00000106809	9	-	94203195:94203288	gaaaaagaaactgtgataatacccaatgagaaaagtcttcaattacaaaaagatgaggcaataacaccattacctcccaagaaagaaaatgatg	0.968
Ex443	MS	ENSG00000107164	9	+	132497150:132497230	tacctttcctccaaggagctccgggtgcttcccaaacatggctgccaaggtgaatgggaacccccacagcacccctgtgag	0.762
Ex444	MS	ENSG00000107521	10	-	100185019:100185161	tttggagaatgcctgttcattgccatcaatggtgaccacaccgagagcgagggggacctgcggcggaagctgtatgtgctcaagtacctgtttgaagtgcactttgggctggtgactgtggacggtcatcttatccgaaagga	0.579
Ex445	MS	ENSG00000107829	10	-	103422662:103422794	ggatgggaagattggcattcataagattcacagcaccttcactgtcaagtactcggctcatgaacaggaggtgaactgtgtggattgcaaagggggcatcattgtgagtggctccagggacaggacggccaag	0.848
Ex446	MS	ENSG00000110002	11	+	123512491:123512591	gcagcagagacaacaggagaagtatgcctcaaatatacactccagggcaagacttttgaggataaggtgacatttcctctacaacccaagcctgatgtcaa	0.611
Ex447	MS	ENSG00000110046	11	-	64434088:64434243	agccgaccccggcgctcagttgcctgccattgccactcagaactggccctggacctggccaacttccaggcggacgtggagctgggggccctggaccggctggccgccctactgcgcctggccaccgtacctgctgagcctccagccggcctgctg	0.500
Ex448	MS	ENSG00000110046	11	-	64421887:64422022	ctcgccccgagactcgagcccagcccagcagccccctggaagggcaggccgaaggcgtagagaccactggttcgcaggaggccccaggaggtggacacagcccctcccctcctgaccagcagcccatctacttcag	0.857
Ex449	MS	ENSG00000110931	12	-	120166759:120166801	caaaaaaccaaccagggaatgtgagtccctgtctgagctcaag	0.373
Ex450	MS	ENSG00000111206	12	-	2844110:2844179	cagcagaaacgaccgaatccagagctccgccggaacatgaccatcaaaaccgaactccccctgggcgcac	0.967
Ex451	MS	ENSG00000111271	12	+	110634685:110634844	gttaatgacccagagactgcagtaaaggaattagaagctctcttgggttttacattgagagtaggtgttccaaacactcggcctgtgaaaaagacgatggaaattccgaaagattccttgcagaagtacctcaaagacttactgggtatccagaccacag	0.500
Ex452	MS	ENSG00000111424	12	-	46537179:46537299	cctccagttcgtgtgaatgatggtggagggagccatccttccaggcccaactccagacacactcccagcttctctggggactcctcctcctcctgctcagatcactgtatcacctcttcag	0.667
Ex453	MS	ENSG00000111641	12	-	6546204:6546249	taagtgacgaaaattccaagaggctgtctagtcgtgctcgaaagag	0.992
Ex454	MS	ENSG00000111641	12	-	6545956:6546044	ggcagccaagaggagattgggctctgttgaagcccctaagacaaataagtctcctgaggccaaaccattgcctggaaagctaccaaaag	0.917
Ex455	MS	ENSG00000111790	12	+	27004715:27004828	attgacatggtacatcgtaacaagtccgaaggattcttccttgatgcatctcgacacatccttgaagcacctcaacatggactggagagaaggcacttggaagcaaatcagaat	0.429
Ex456	MS	ENSG00000111913	6	-	24926749:24926832	gccttgctctattactgtgaagcactaacaaagacaaacctccagctccagaaagcagcttgcctggctctgaaaatccttgag	0.821
Ex457	MS	ENSG00000112039	6	+	35535437:35535515	gtcctgctcaaacagagttactgtgttgccttgtgaagatggagtccctggagccagatgcacaggttctaatgctggg	0.938
Ex458	MS	ENSG00000112414	6	+	142756726:142756788	ttttcacctgagtgctggagaggacaagattaaagtcaagagaagccttgaggatgagccaag	0.900
Ex459	MS	ENSG00000112419	6	+	144128091:144128628	ctggctcctctcattcaaaaaaaacaactggctctaaagcatcagcttcgccatccacttcatccacctcatctcgtcccaaagcttcaaaggagacagtttctagcaaagcagggacagtggggaccaccaagggcaagagaaaaactgacaagcagccaataacttctcacctgtcctcagacacaacaacttctggcacatccgacctgaaaggagagcctgcagagaccagagtggagagtttcaaactcgaacagactgtccctggagctgaggagcagaacacaggcaaattcaagtccatggtccctccaccccctgtggctccagcaccttctcctctggccccccctctccctcttgaggatcagtgcattactgcctcagacactccag…	0.514
Ex460	MS	ENSG00000112742	6	+	80777870:80777984	catctacggtattaactgcccaagaatcattttccggttcacttgggcatttacagaataggaacaacagttgtgattccagaggacagactactaaagccaggtttttatatgg	0.792
Ex461	MS	ENSG00000112964	5	+	42664897:42664962	ccacagcagctatccttagcagagcaccctggagtctgcaaagtgttaatccaggcctaaagacaa	1.000
Ex462	MS	ENSG00000113569	5	-	37364217:37364279	gttctcctgttcctagtggtagtccctatccaaatccatcctttttgggaacaccgtctcatg	0.767
Ex463	MS	ENSG00000113594	5	-	38521678:38521839	gtcgttctgacataaaagttaagaatattactgacatatcccagaagacactgagaattgctgatcttcaaggtaaaacaagttaccacctggtcttgcgagcctatacagatggtggagtgggcccggagaagagtatgtatgtggtgacaaaggaaaatt	0.625
Ex464	MS	ENSG00000113649	5	+	145839611:145839667	ggcacccaactccgacaatgctgtcgatccaaaagtggcaattctctatgagtgcaa	0.952
Ex465	MS	ENSG00000114812	3	+	42547967:42548027	gggtacccagcacattcaccatggtgtggaccatcgccaggatccattttgaggattatgg	0.882
Ex466	MS	ENSG00000115850	2	-	136297941:136298043	accattgagccaaaagtgaaagttttcatcttcaacctaaaactcccagactgcccctccaccatgaagaacccagccagtctgctcttcagcctttttgaag	0
Ex467	MS	ENSG00000116830	1	+	117420786:117420968	gaactaatgagaagagtaacagtcaagtaccacagcagagtcacttcaccaaaactaccactggccctccccacctggtgcctccccaaccccttcctcgtcgtggtacccaacctgtgggttctctagaactaaagtctgcctgccaggtgactgctggaggatccagtcagtgctatcgag	0.769
Ex468	MS	ENSG00000118308	12	+	25123599:25123663	ggaatattcctcactaccattacccagacacacttcatcgacagacggtactataacttcaagtg	0.873
Ex469	MS	ENSG00000118308	12	+	25132301:25132358	gaagccaaagaggaaccagaaacaatagaagaacataaaaaagaacatgcttcaggag	0.889
Ex470	MS	ENSG00000119403	9	-	122664017:122664104	tttgttgcctcacgaattccagcagcagaaaaggcgagtttatagaagaaaaagatcaaagtttttgctggaagatgctattcccagt	0.692
Ex471	MS	ENSG00000119681	14	-	74061580:74061681	ggaatgccacaaccccaccaatgcctgaacaggggattgcagagatacaggaagaacaagtgaccccctccactgatgtgctggtgaccctgagcaccccag	0.643
Ex472	MS	ENSG00000119866	2	-	60549371:60549472	ataaacttctgcactggaggggcctctcctcccctcgttctgcacatggagctctaatccccacgcctgggatgagtgcagaatatgccccgcagggtattt	0.716
Ex473	MS	ENSG00000119977	10	-	97435303:97435383	ttccaggttcctgtaatacttacctcacaggctaatgctcctctgttggctggaaacacttgtcagaatgtagtttctcag	0.849
Ex474	MS	ENSG00000122257	16	+	24483619:24483687	ttccaacaaacttggctatctggtttctccaccacaacaaattagaagaggggagaggagctgctacag	0.769
Ex475	MS	ENSG00000122707	9	+	36048824:36048898	attttctcctcaaaaagtgaatcccgactaaaacatctgttgcagcgagccccagattattgcccagagacaatg	0.976
Ex476	MS	ENSG00000122707	9	+	36050116:36050152	gttgaaatttggaattgtatgaattcatctttgccag	0.952
Ex477	MS	ENSG00000122707	9	+	36053792:36053877	gtgtgtttaagaagtctgatggctgggttggcttaggctgctgtgaactggctattgccttggagtgtcgacaggcatgcaagcag	0.891
Ex478	MS	ENSG00000124145	20	-	43395077:43395123	atgacttggaagactccatgatcggccctgaagttgtccatcccttg	0.989
Ex479	MS	ENSG00000124429	X	-	84487522:84487704	gggtgccatcctcaggctcaatgccatcatcacattatccaacagccccaggtcatccactctgcacactggcaacaacctgattctagccagcaaatccaagccatcacaggaaataatccaatttctacacatattggaaatgaactgtgccatagtggatcaagccagatttgtgagcag	0.600
Ex480	MS	ENSG00000125089	4	+	8277802:8277843	actcagtagaggaagctgagaccgagcagccgcaggaaaaag	0.692
Ex481	MS	ENSG00000125633	2	-	118419575:118419628	accctctccagtggagagccgcctggtaccttgacctctgcaatgactcatgac	0.917
Ex482	MS	ENSG00000126217	13	+	112780678:112780751	gcattcggcgaggctctgagaactccagctccgagggcggtgcgctccggagagggccctaccggagggccaag	0.923
Ex483	MS	ENSG00000126562	17	+	38200158:38200212	gaggagccagcaccattacctgccctgcccgtccccctcccagacccatccaatg	0.833
Ex484	MS	ENSG00000126858	17	+	27560482:27560577	agaggatcattacagagacagactctcccgagacatgggccacactgatagaatagagaatttgagaaaaatctgggtctttctaaaaactgcttt	0.238
Ex485	MS	ENSG00000130224	X	-	114306224:114306282	ggaaaagaaaaatgttctgaaaaatctcggaaaaatgaagaattaggagatgaaaaaag	1.000
Ex486	MS	ENSG00000130816	19	-	10134343:10134424	agctgccaaacggaggcccgaagaaaaagaacctgaaaaagtaaatccacagatttctgatgaaaaagacgaggatgaaaag	0.852
Ex487	MS	ENSG00000130935	17	+	63163244:63163332	gaactcatgtcgtgtcccattttgtaaactgggagacacctcaaggatgtggacttgggttccagaactcagagcagtcaagaagaatt	0.872
Ex488	MS	ENSG00000130948	9	-	98051854:98051889	agcctcatccattgtaacatcacctccgtagtcaag	0.733
Ex489	MS	ENSG00000131697	1	-	5862761:5862886	gtcacccgtgtgaacagaaagtgagaggttgtagcacattgccaccgtccagatctcgggtcatctcaaacgatggagccagccgcttctctggaggcagcctcctcacgactggaagctcaaggc	0.750
Ex490	MS	ENSG00000132122	1	-	48689811:48689859	gtgttcccggacgcagtagatcctggagatgtggttacacagcttgaat	0.818
Ex491	MS	ENSG00000132205	18	+	2898941:2898973	gatacccgaagtcacctcctgtagcttccccag	0.955
Ex492	MS	ENSG00000132359	17	+	2755328:2755412	gaagcaggagctggccaacagctcggatgcgaccctcccagaccggccgctctcccctcctctcacggcacctcccaccatgaag	0.250
Ex493	MS	ENSG00000132670	20	+	2788700:2788797	cactgctgaggaacccctggcggaaggagaaagctgctagtgtgaggccagtgctcgatatatactctgcttccggcatgcctctggccagcctgctg	0.910
Ex494	MS	ENSG00000132780	1	+	45854596:45854652	gtggagagttctacttcaggtttcactcctggtggaggaggctcttcagtctccatg	0.959
Ex495	MS	ENSG00000132874	18	+	41497748:41497870	gaggcggtggggagcatccacccacagcaggcccaaaggtggaggagggctcggaggctgtgctctccaagcacaggagtgtatttcacatcgagtggtcatccattcggaggaggagcaaag	0.000
Ex496	MS	ENSG00000132874	18	+	41500100:41500182	tgtttggaaaaggcgaacaccaggaaagacaaaacaaagacccatttccctatcgataccggaagcccacagtcgagctgctt	0.000
Ex497	MS	ENSG00000132874	18	+	41500898:41501057	gatctggacaccatggaggagagctctgagataaaagtggaaacaaacatttccaagacatcctggattcggagttccatggctgccagtgggaaaagggtcagcaaagccctcagctacatcacaggagagatgaaggagtgtggagagggacttaaag	0.000
Ex498	MS	ENSG00000133706	5	-	145488428:145488538	aagactgacaaacaacccctgcagaagccctcacattgcaccatctatgtggcaaagaactatccaccttggcaacataccaccctgtctgttctacgtaaacactttgag	0.879
Ex499	MS	ENSG00000133835	5	+	118860137:118860240	aatcaactggcagtataattgaagttctgagtaaaatagattcagaaggaggagtttcagcaaatcatactagtcgtgcaacgtctacagcaacatcaggattt	0.859
Ex500	MS	ENSG00000134571	11	-	47317451:47317531	gggaataaggccccagccaggccagccccagatgccccagaggacacaggtgacagcgatgagtgggtgtttgacaagaag	0.429
Ex501	MS	ENSG00000134574	11	+	47194463:47194599	gtcctagcagaagatgtgactcagactgcctctgggtggggctggctggcccacagatcctgccaccatgccgcagcatcgtcaggaccctccaccagcataagctgggcagagcttcctggccatctgtccagcag	0.921
Ex502	MS	ENSG00000134874	13	-	95039409:95039462	aattaagaaaaatgtcatggaagatccttttcccagaaagtcttcaactattac	0.875
Ex503	MS	ENSG00000135074	5	-	156849896:156850040	gtgtgggtcctgtggtagctggagtgttggtggccatcttggtgctggcggtcctcatgctgatgtactactgctgcagacagaacaacaaactaggccaactcaagccctcagctctcccttccaagctgaggcaacagttcag	0.875
Ex504	MS	ENSG00000135111	12	-	113602101:113602160	actttggccttcccaagtgatcacgctacgtggcaggggaattatagttttggtactcag	0.289
Ex505	MS	ENSG00000135373	11	+	34629665:34629733	agccttccatcatgaacacctggaaagacgagaactatttatatgacaccaactatggtagcacagtag	0.660
Ex506	MS	ENSG00000135535	6	-	109798307:109798363	ctaaacccacagttcagccctccccttctacaacttccaagacagttactacatcag	0.939
Ex507	MS	ENSG00000135541	6	-	135720963:135721018	ggattatcagcatagaaagaaagccttgtaaccatcaggtagatacagcaccaacg	0.750
Ex508	MS	ENSG00000135912	2	+	219313488:219313551	gagactcagagtgctcctcattaagtgctgtctcccccagcgaatcggtggccatgatctctag	0.808
Ex509	MS	ENSG00000136141	13	+	46177404:46177440	tggtcaaatacagctggagacatctccggtgtgtgag	1.000
Ex510	MS	ENSG00000136235	7	+	23279665:23279758	acccagcctcgcctttaaggatggcaaacagtgccctgatctccgttggctgcttggccatatttgtcactgtgatctccctcttggtgtacaa	0.853
Ex511	MS	ENSG00000136492	17	-	57289201:57289374	ggaaaccagcagatgagggcgtaagtgaaaaagctgaagtacaattgtcatgttgttgtgcatgccattcaaaggattttacaaacaatgacatgaaccaaggaacttcacgtcatttcaactatccaagcacaccaccttctgaaagaaatggcacttcatcaacttgtcaag	0.750
Ex512	MS	ENSG00000136861	9	-	122206135:122206212	atggtgacaaatatcccatggaaagtgataattcatttgatctgtttgattcctcccaggcagtgacaccaaaatcag	0.903
Ex513	MS	ENSG00000137420	6	+	13726269:13726350	ttaatttgcaaaagaaaaatgaagactgtgaaaaaggaaatgactccaagaaagttaaagtacaaaaagtacagtctgtcag	0.907
Ex514	MS	ENSG00000137501	11	-	85109549:85109650	gttcagaagaagaacccagtcctgttttgaaaactttggaaaggagtgccgctaggaaaatgccttccaaaagtctagaagacatttcatcagattcatcaa	0.833
Ex515	MS	ENSG00000137501	11	-	85106174:85106221	atgagaaaccagatcagaagccagttacaaatgaatgcgtaccaagaa	0.611
Ex516	MS	ENSG00000137868	15	-	72270818:72270885	gggctgcagagcagctactctgaggaatatctgaggaacctcctttgcaggaagaagctgggaagcag	0.952
Ex517	MS	ENSG00000138079	2	+	44384786:44384981	gttcatggggactgaagcctatgcagagagtattgacaggaccgtgatgtactatggattgccatttatccaagaagctgattttcccttcaacaattacctcagcatgctagacactgtttctgggaacagcgtgtatgaggttatcacatcctggatggaaaacatgccagaaggaaaatggcctaactggatg	0.846
Ex518	MS	ENSG00000138119	10	-	95142664:95142702	atttctcatcttcgggaactggggctgcatcatatacag	0.667
Ex519	MS	ENSG00000138182	10	+	91477593:91477633	aatcagattcattgattcaagagcttgagacatctaataag	1.000
Ex520	MS	ENSG00000138347	10	+	69578116:69578230	aatccagaagccaaatgaggtgtcatctcctcccactacctctgcagtcattcctccagcagtaccccaagcccagcatttggtggcccaacctcgtgtggcaaccatccagcag	0.500
Ex521	MS	ENSG00000138434	2	+	182471852:182471891	ccaaccacctccatgaaagtgatgctcaaattgaaaactg	0.992
Ex522	MS	ENSG00000138674	4	-	83971114:83971152	aaaaccagtctatccaagaccaggcacctatgttggaag	0.160
Ex523	MS	ENSG00000139618	13	+	31797213:31797321	gaaggaatgttcccaatagtagacataaaagtcttcgcacagtgaaaactaaaatggatcaagcagatgatgtttcctgtccacttctaaattcttgtcttagtgaaag	0.900
Ex524	MS	ENSG00000139618	13	+	31801580:31801629	tcagaaatgaagaagcatctgaaactgtatttcctcatgatactactgct	1.000
Ex525	MS	ENSG00000139971	14	-	57669561:57669812	acatcatcactcaagagatgacaacagctgttcaagagccagatgccactttatccatggtgacacaagagcaggttgctaccctcgagcttatcagagacagtggcaagactgaggaagaaaaggaggacccctctcctgtgtctgacgttcctggtgttactcagctgtcaagaagatgggagcctctggccactacaatttcaactacagtcgtccctttgtcttttgaagttactcccactgtggaag	0.650
Ex526	MS	ENSG00000141325	17	+	59943303:59943408	gtgaaactgaacagtattttaaagaatctgatcgaggagaacgtttggaagagccagaaagtactaaagaatctaaatcatcatggaaaagagtttcttttgggag	0.740
Ex527	MS	ENSG00000141325	17	+	59952350:59952462	gatctagatgatggacttttcttaatttccaagttgcctaaaggcagcaaatgggaagtatatccagctcaggtccaagggcctaggacaaggaagcctcccaaaggaaaaag	0.895
Ex528	MS	ENSG00000141325	17	+	59955868:59956007	gactttccatgcgtagaaagccaccctacagatcccattcgctctctccatctccagttaacaaacacaaacagttccacttggagagaaaaaggcagcgcaagccaagagaaacagatgtccgccaattccaagcacag	0.839
Ex529	MS	ENSG00000141577	17	-	76787272:76787366	gtggtggcctccctgctgcaggccccggagaccgctgcctgcccacctccgactcatccccagaaccacagcagcctccagaggacaggacgcag	0.885
Ex530	MS	ENSG00000142149	21	+	32284313:32284360	gcctctctggacacctggacacgagatcttgaattccatgccgtgcag	1.000
Ex531	MS	ENSG00000142192	21	-	26291546:26291602	tgtcccaaagtttactcaagactacccaggaacctcttgcccgagatcctgttaaac	0.432
Ex532	MS	ENSG00000142687	1	-	35717154:35717400	gtccacaaggcgattacaatttccagtcccctaaccacagacctgactgcagagctgtctggtgggccaaagaatgtatcagtgcaacctgaaatatcagagggtcttgctactacgcccagcactcaacaagtaaaaagttctgagaaaacccagattgctgtcccccagccagtggctccctcctacagttatgctacccctaccccccaggcctctttccagagcacctcagcaccatacccag	0.624
Ex533	MS	ENSG00000142910	1	+	31821337:31821429	cacctgccaggagaacaggcagtggcagtgtgaccaagaaccatgcctggtggatccagacatgatcaaagccatcaaccagggcaactatgg	0.885
Ex534	MS	ENSG00000142910	1	+	31821649:31821763	ctggcaggctgggaaccacagcgccttctggggcatgaccctggatgagggcattcgctaccgcctgggcaccatccgcccatcttcctcggtcatgaacatgcatgaaatttat	0.821
Ex535	MS	ENSG00000143375	1	+	149763326:149763458	gctccagaacatgaagcgcctcttggaccagggtgaagatttacgacatgggctggagacccaggtgatggagctgcagaacaagctgaaacatgtccagggtcctgagcctgctaaggaggtgttactgaag	0.857
Ex536	MS	ENSG00000143514	1	-	222055025:222055135	gctctaaaatccatccagttggccctgattggagtccttcaaatgcagatcttttcccaagccaaggctctgcttctgtacctcaaagcactgggaatgctctggatcaag	0.859
Ex537	MS	ENSG00000144224	2	+	136229557:136229731	atgcatttgctaaaaagtgaaacatcagtagcaaatggcagtcagtcagaaagttcagtgtctactccatctgcgtcatttgaacctaacaacacttgtgaaaactctcagtccagaaatgcagagctttgtgagataccacccacttctgatacaaagtcagatactgcaacag	0.766
Ex538	MS	ENSG00000144224	2	+	136235858:136235951	gaggagaaagtgcaggccatgccacttcctctcaggagcctagtggatgctcagatcagagacctgcagaggacctcaacatccgagtggaaag	0.883
Ex539	MS	ENSG00000144724	3	+	62191939:62192025	agggtgtaacaaaataaagtccaagggctttcccagacgtttccgtgaagtgccttcttctggggagagaggagagaaggggagcag	0.300
Ex540	MS	ENSG00000144857	3	+	114486319:114486395	cagagtgacaccagcagcctgctgaggcagacccatcttggcaatggatatgacccccaaagtcaccagatcacgag	0.750
Ex541	MS	ENSG00000145075	3	-	181864349:181864468	ttgtcaaagctgaaggatgaaagagcaagcttgcaagatgagttacgtgagtatgaagagcgaattaattctatgacttctcacttcaaaaatgttaagcaagagctctcaattacacag	1.000
Ex542	MS	ENSG00000145214	4	-	950254:950315	tccagcggacgatgctgatggacgaacagcccctgctggaccggctacaggacatccggcag	1.000
Ex543	MS	ENSG00000145390	4	+	120414235:120414311	tgaccagattacgacaagcaacctaaataaagaacgtggggactgtacctcccttcagagccaacatcacttagaag	1.000
Ex544	MS	ENSG00000145390	4	+	120431768:120431864	gctttagaaaagaactcaggaatttggaagcaggctataaatctcatgaattccacccagaatcacatttacaaataaaaaatcatttgataaaaag	0.786
Ex545	MS	ENSG00000145850	5	-	156280053:156280092	ggaaactcatggaaacctattgttcgcagaaacacacaag	0.958
Ex546	MS	ENSG00000145901	5	-	150421881:150421966	gaaaggactcaaatgtcacagcatctcccacagcccctgcatgccccagtgacaagccagcaccagtccagaagcctccatccagt	0.931
Ex547	MS	ENSG00000145901	5	-	150420072:150420149	ggcacctcctctgaatttgaagtggtcactcctgaggagcagaattcaccagagagcagcagccatgccaatgcgatg	0.815
Ex548	MS	ENSG00000147316	8	+	6286996:6287085	cttcccaaatgattcagcagtctcatgataatccaagtaactctctgtgtgaagcacctttgaacatttcacgtgatactttgtgttcag	0.833
Ex549	MS	ENSG00000147649	8	+	98770442:98770507	gtgattctcatctaaatgttcaagttagcaactttaaatctggaaaaggagattctacacttcagg	0.937
Ex550	MS	ENSG00000147874	9	-	19060217:19060298	atgcacataagcaacataaccaagaaaatggttgcagaggagacagtgataccttgggagcgctacatgatctagccaacag	0.955
Ex551	MS	ENSG00000148337	9	-	129980469:129980590	gcatggaaaagaccttgccagagcctgtgggcacccaagtcagcatggaagagattcagaatgagtcggcctgtggcctagatgtgggagaatgtgaaaacagagcgagagagatgccaggg	0.746
Ex552	MS	ENSG00000148773	10	-	129807507:129807573	gtatgaaaatgaaagtcttcagaatggaaggaagtcaactgaatttccaagaaaaatacgtgaacag	0.875
Ex553	MS	ENSG00000148773	10	-	129804745:129804790	gagccagcacgtcgtgtctcaagatctagcttctcttctgaccctg	0.938
Ex554	MS	ENSG00000149428	11	-	118422339:118422389	gccagactgaagatgcagagcccatttcagaacctgagaaagtagagactg	0.866
Ex555	MS	ENSG00000151304	5	+	121385964:121386001	aaatttcaaagaacaggctccaaaaacaagatccctag	1.000
Ex556	MS	ENSG00000151651	10	-	134931423:134931612	gaacgtggctcccaagaccacaatggggcgctccaaccccctgttccaccaggctgccagccgcgtgccggccaagggcggggctccagccccatccaggggcccccaagagctggtccccaccacccacccgggccagcccgcccgacacccggcctcctcggtggctctgaagaggccgccccctgct	0.800
Ex557	MS	ENSG00000151651	10	-	134930846:134930911	cctccggtcactgtgtccagcccacccttcccagttcctgtctacacccggcaggcaccaaagcag	0.875
Ex558	MS	ENSG00000151651	10	-	134927182:134927259	gtcatcaagccaacgttcgcacccccagtgcccccagtcaaacccggggctggtgcggccaaccctggtccagctgag	0.750
Ex559	MS	ENSG00000151655	10	+	7820590:7820727	gggccctgtattacggcagcaaagtggttccagattccaccccgtcttgggccaatccttcaccaacgcccgtgatctccatgctggcacaaggatctcaggtgctagagtccacgccacccccacatgtgatgagag	0.688
Ex560	MS	ENSG00000152229	18	-	41824686:41824720	gagaggacccctcccaattcctaaaagctcaccag	0.900
Ex561	MS	ENSG00000152670	5	+	55116882:55116929	gtggttacaaaggtttaaatgaagaagtaataacaggctctggaaaga	0.824
Ex562	MS	ENSG00000152670	5	+	55117032:55117079	attcttggaagtcagaagcagaaggaggagaaagtagtgatactcaag	0.875
Ex563	MS	ENSG00000153044	5	+	68528636:68528692	gatgagactttcaactgcacttaaaaaaaacctggagaaaattagcagacagtctag	0.944
Ex564	MS	ENSG00000153207	1	-	245085655:245085752	gaaaatcttcacccagaagtccaaggtaccagtgttggacgaaggattaacatctgttgaaacctacacccctgcaattagagcaaatgacaataaat	0.875
Ex565	MS	ENSG00000154175	3	-	101989262:101989336	ttctgaataggacaactacaagacctactaggcccaaacccagtgggatgcccagtgggaatggagtgggaacag	0.531
Ex566	MS	ENSG00000154175	3	-	101976741:101976869	gaatcatttcatcaggcccaataactacaccacccctgaggtcaacacccaggcctactggaactcccttggagagaatagagacagatataaagcaaccaacagttcctgcctctggagaagaactgg	0.806
Ex567	MS	ENSG00000155363	1	+	113035810:113035944	cgctaagggctatgacctggagttaagtatggcgctggggacatactacccacctccccgcctcaggcagctgctccccatgcttcttcagggaacaagtatcttcactgcccctaaggagatcgcagagatcaa	0.781
Ex568	MS	ENSG00000155438	2	-	122202334:122202402	gttttacgtaagaagaagaaaaaagtttcaggtactcttgacactcctgagaagactgtggatagccag	0.873
Ex569	MS	ENSG00000155761	1	-	118336612:118336794	aaaaaaactccaggacctccgtttggtactcagatttggaaaggcctttgcattgagtccaaacagctagtgagtgccccgggtgccatactcaagagccccagtgtgctacagatgcgccaattcattcagcatgaggtcataaagaatgaggtgaaactgaggctgcaggtttcccttaag	1.000
Ex570	MS	ENSG00000155761	1	-	118335561:118335674	gattacataaactatattctaaagaaagaagatgagctgcaggaaatgatggttaaagattccagaactgaggaggagagaggcaatgctgctgatctcctcaagctggttatg	1.000
Ex571	MS	ENSG00000155761	1	-	118335007:118335052	tctttccctaaaatggaggaaactacaaaaagtcatgttactgaag	0.875
Ex572	MS	ENSG00000155761	1	-	118332251:118332350	ttgcagctcacctaactgatttattcaagcagtctttggctacgcctccaaaatgcccaccagacacatttggtaaagatttctttgaaaagacatggag	1.000
Ex573	MS	ENSG00000155761	1	-	118331980:118332027	acacacagcatcctcaaaacgctggaaagaaaagatagacaaaacgag	0.900
Ex574	MS	ENSG00000155761	1	-	118328829:118328928	gaaggaaattgagacaacacagaattacctaatggatattaagaaccgcataataccacccttttttaaatctgaattgaaccagttatatcagtctcag	0.833
Ex575	MS	ENSG00000155761	1	-	118325416:118325547	atttcaagccacataaggtttcagaacagaaatcctcaagtgtgcctagtcttccaaaaccagagatttctgcagataagaaggatttcactgctcagaaccaaactgaaaatttaacaaaatctcctgaag	1.000
Ex576	MS	ENSG00000155761	1	-	118317571:118317707	aagcagaatcttatgagcccgtgaaaattccaacccagtccttgctgcaggatgttgcgggacaaacaagaaaagaaaaagtgaagttgcctcattatttgctgagttccaagcctaagtctcaacctcttgcaaag	0.857
Ex577	MS	ENSG00000155761	1	-	118314202:118314262	gtttaaagtaaagcagcccccacccagcacaggactgaaagtgacttacaaacctggacct	0.857
Ex578	MS	ENSG00000156042	10	-	74707943:74708101	gaccaggagctgcattatctattctagacaaatttcttgaagaatcctccaaactgcagtctgattcacaagaacccattttgactacacaaacttgggatccaagtataagccaaaaaccatctaacacatttatcaaggagataccaacaaagaaag	0.625
Ex579	MS	ENSG00000156876	1	-	100341099:100341227	gttgatggtagactgacttacccaacctgtgggattggttatcctgtctcctctgcatttgcattccagaataccttccctcattcgatatctgccaaaaataccagccaccctggttcaggaacaaag	0.800
Ex580	MS	ENSG00000156970	15	+	38279737:38279852	caagaagagacgatgcctacaaaggagacaactaaactgcaaattgcttccgagtctcagaaaataccaggaatgactctatccagttctgtttgtcaagtaaactgttgtgccag	0.740
Ex581	MS	ENSG00000156970	15	+	38280424:38280473	agaaacttcacttgcggagaacatttggcaggaacaacctcattctaaag	0.870
Ex582	MS	ENSG00000157107	5	+	72387648:72387690	atgaggagttaacaaaatcaaagccatctgctccacccaatga	1.000
Ex583	MS	ENSG00000157193	1	-	53487640:53487816	gcaatcagcagctttgatcgcccactgtgggcagagccctgtcttggggagaccagagaaccggaagacccagcccctgccctcaaggagctttttgtcttgccgggggaaccaaggtcacagctgcaccaactcccgaagaaccctctttccgagctgcctgtcgtcaaatccaag	0.500
Ex584	MS	ENSG00000157388	3	+	53727749:53727808	gtgctggtggagacggagaggcgcggccaaggcggggccctctgggtgtcggcggtgggg	0
Ex585	MS	ENSG00000157654	9	+	111964195:111964233	tacacttctaagttactgtcttgcaaggtgacttccgag	0.000
Ex586	MS	ENSG00000157895	12	-	119933290:119933332	gtgctgcaaatagccagttgtcaacctcccaaccgagcctcag	0.985
Ex587	MS	ENSG00000158023	12	+	120873769:120873819	tatgaagagagggatacactggctcacagtgccccacttttaactgaaaaa	0.750
Ex588	MS	ENSG00000158169	9	-	96919418:96919493	ctgcggtttgcactcaagacctactttccttacacttctccatctcttgccatggtgctgctgcaagaccctcaag	1.000
Ex589	MS	ENSG00000158545	16	+	87181451:87181522	atgttgtgacaccattatccactcttcttccaccaatatccaattccataccattcagaggccaggttaaag	0.120
Ex590	MS	ENSG00000158552	2	+	219781222:219781314	acttgctgccatctccagagcacaagctgtggcttctacaagcactgtccccagcccaagtcaaaccatgccttcctgtacctctcccagcag	0.843
Ex591	MS	ENSG00000158552	2	+	219781392:219781452	agccacaacccgatctccgtcctggacagcccctccagtgattgctttgcagaatggcctg	0.825
Ex592	MS	ENSG00000161011	5	+	179183788:179183929	ggcttctcgcacagccgctggctccggaaggtgaaacacggacacttcgggtggccaggatgggaaatgggtccaccaggaaactggagcccacgtcctcctcgtgcaggggaggcccgccctggccccacggcagaatcag	0.806
Ex593	MS	ENSG00000161036	7	+	101895171:101895275	gtgcggatgatctctgaggagctggtggccgccagtaggacccaggtgcaaaaggctaacagcccagagaagcccccagaagctggagctgcccacaagcccagg	0.760
Ex594	MS	ENSG00000163378	3	-	69120766:69120858	agttcttacggatatggtgacctattctccgacacatggaatgcatttactgattatgacgttatacatttgaaaacttatgattccaaaagg	0.800
Ex595	MS	ENSG00000163421	3	-	71906286:71906348	aacaattttggaaatggaaggcaggaaagaagaaagaggaagagaagcaaaaggaaaaaggag	0.000
Ex596	MS	ENSG00000163482	2	+	219252860:219253047	aaacatcagaacacaggacctgcccttgagcaagaggacaagaccagcaaggtggctcctggcacagcccctctgcccagactcggggccactcctcaggaatcaagcctcctggccgggatcttagcctcagaattgaagagcagctgggctaaatcagggactggagaggtgccctctgcacctcg	0.682
Ex597	MS	ENSG00000163482	2	+	219266862:219266950	gtaaaagtagtagattgggaagagtctactgaagtgacactctacttcctctcccttcttgtctttcggctccaaaacctgccttgtgg	0.556
Ex598	MS	ENSG00000163714	3	+	144213754:144213885	atggatgcatctggaccctcagatagtgatatgccaagtcggacacgacctaagagcccaagaaaacataattataggaatgaaagtgcccgtgaaagcctttgtgattctcctcatcagaatctctcaaga	0.940
Ex599	MS	ENSG00000163728	3	+	181803373:181803497	aaaagagaagagagttgacaacatcgagatacagaaattcatctccaaaaaagcggatctgctttttgcactttcctggaaatcagatgcacctgcaacttctgaaattaatgaagacagtgaag	0.955
Ex600	MS	ENSG00000163938	3	+	52703093:52703159	gaaaacagctcaggcatgtttgctgcagaagagacaggggaggcactgtctgaggagactacagcag	0.915
Ex601	MS	ENSG00000164050	3	-	48438744:48438872	gtctacttgggcccagggagcgatggccacccatactccacacagagcatccagcaggggtctgcagtgagcagagacctcacctttgatgggacctttgagcacctgtatgtcatgacccagagcaca	0.500
Ex602	MS	ENSG00000164050	3	-	48438518:48438618	cttctgaaggttcctgtggcttcctgtgctcagcacctggactgtgcatcttgccttgctcacagggacccatactgtgggtggtgcgtgctccttggcag	0.810
Ex603	MS	ENSG00000164164	4	-	146284548:146284603	actctattcatggacatagtcagttggataaaagacccgaaccaagcacattggag	1.000
Ex604	MS	ENSG00000164494	6	-	107621719:107621751	gctcaagaaaaaggaagattggactatgctaag	0.923
Ex605	MS	ENSG00000164808	8	+	48670926:48671121	gcaaaaactgattattccaagtggaagttgccctgttattctgaatacttacttttgtgagaaagttgttgccaaagaagattcagaaaaaacttgtgaagtgtactgtccggacataccccttccaagaagaagcatctctttggcccagatgtttgtaattaagggtctaacaaataattcacctgaaatccag	0.764
Ex606	MS	ENSG00000164808	8	+	48777071:48777130	atgaatgatcttggtacccgttgcagtttctatgccacggtgatttaccaaaaaccacag	0.889
Ex607	MS	ENSG00000164961	8	-	126163807:126163891	atatctagatgatctcaatgaaggggtttatattcagcaaaccttagaaactgtgcttctcaatgaagatggaaaacaacttcta	0.873
Ex608	MS	ENSG00000164961	8	-	126163085:126163185	tgtgaagcactgtacttatatggagttatgctactggtcattgaccaaaagattgaaggagaagtcagagagaggatgctggtttcttactaccgatacag	0.885
Ex609	MS	ENSG00000165097	6	+	18293982:18294020	cctgagacctcagatcattgttccctcccagaggatcta	0.833
Ex610	MS	ENSG00000165102	8	+	43132875:43133011	tgcttgtttcaggttctggtaaacgttcctcagagtccaaaagcagggaagcctagtgctgcagctgcctctgtcagcacccagcacggatctatcctgcagctgaacgacaccttggaagagaaagaagtttgtag	0.816
Ex611	MS	ENSG00000165119	9	-	85778637:85778708	ggcctgcagttgccatcacccactgcaaccagccagctcccgctcgaatctgatgctgtggaatgcttaaat	0.783
Ex612	MS	ENSG00000165309	10	+	23337211:23337309	ttctccaccttcatctatggaagataaatcagatgttggttatggacgaagtatttcttcttcatcttccttaagaagatcaagtaaagaaaagaacaa	1.000
Ex613	MS	ENSG00000165915	11	+	47391527:47391634	gcccccaacaaagaccccactgctgctgccgccgcgctcaatggaggccactgtctggcccagccggctgcagagcccggcctcggtgccgtggtccggagcatcaaa	0.686
Ex614	MS	ENSG00000165990	12	+	95453424:95453509	atacttgtttgaagacttgtggatattcagaggatattttccatttggcagcaaccttgtatgtctgtgtctgcactgctccccag	1.000
Ex615	MS	ENSG00000166145	15	+	38934129:38934179	acacgagtggctttgacgagctccagcgcatccatttccccagtgacaaag	0.887
Ex616	MS	ENSG00000166169	10	-	103335063:103335225	gtacttggaccatccacagcccagcaaggcagagcaggatgcttctattcctcctggcacccatgaggccctgcttcagacagccctttctcctcctcctcctcccaccaggcctgtgtctcctccccaaaaggcaaaagaggcaccaaacacccaagcccag	0.561
Ex617	MS	ENSG00000166813	15	-	87989571:87989686	aaataggatcagcaactgcagtcagagggcgggggcacgcccagggagtctgccagagaggaagggcccagagctttgccttgaggagttggatgcagccattccagggtccagag	0.000
Ex618	MS	ENSG00000167491	19	+	19473778:19473852	gtcataaaaccccggcgtaagttggcgttccgctcaggagaggcccgcgactggagtaacggggctgtgctacag	0.637
Ex619	MS	ENSG00000167674	19	+	4448955:4449028	gcccgtgaaggtggagcggacccggaagcggtccgagggcttctcgatggacaggaaggtagagaagaagaaag	0.885
Ex620	MS	ENSG00000167711	17	+	1595377:1595439	ctaactagcgggccgaaccaggagcaggtgtccccacttaccctcctcaagttgggcaaccag	1.000
Ex621	MS	ENSG00000167967	16	+	2223013:2223185	gttctggagctggagctgccggcttggggacagccacatcatcggtgacaggcgagcctatagagacttcacccgtgattcacctggtgacagatgccaagggcaccgtcatccacgaagtccacgtccagatgcaggagctgtccctgggcatgaaagccctggccccagag	0.828
Ex622	MS	ENSG00000167967	16	+	2223440:2223649	ccccccgtctcccaggagctcccctgctccagcgagggcagccgtgagaacctgctgcaccaggccatgcagaactccggcatcgtccttgagcgcgctgctggggaggagggtgccctggagccagctcctgctgccgggtccagtccccagcccctggcagtggcagccccgcagctgccggtactggaagtgcagccgctggagaca	0.574
Ex623	MS	ENSG00000167967	16	+	2223884:2223992	caggtggccagcgaggcctcagcggtgcccaggacccacccatgtcctcagtgcagtgagaccttcccgacagcagccaccctggaggcccacaagaggggccacaccg	0.724
Ex624	MS	ENSG00000168404	16	-	73283741:73283815	ataatgaaaaaatagaagcttcactgagacgattagaaatcaacatgaaagaaatcaaggaaactttgaggcagt	0.682
Ex625	MS	ENSG00000168685	5	+	35903165:35903322	tggggccctcgtggaggtaaagtgcctgaatttcaggaaactacaagagatatatttcatcgagacaaagaaattcttactgattggaaagagcaatatatgtgtgaaggttggagaaaagagtctaacctgcaaaaaaatagacctaaccactatag	0.939
Ex626	MS	ENSG00000168685	5	+	35910308:35910401	gggagatggatcctatcttactaaccatcagcattttgagttttttctctgtcgctctgttggtcatcttggcctgtgtgttatggaaaaaaag	0.769
Ex627	MS	ENSG00000168970	15	+	39921683:39921766	gatgcccccgaggagcaactaaaggcgccactgagtgccctgccctctggtcaagtggtgaggcttgtcttccccacgtcccag	0.600
Ex628	MS	ENSG00000168970	15	+	39922044:39922081	gagcccctgatgagagtggagctgaaaaaagaagcagg	0.769
Ex629	MS	ENSG00000169679	2	-	111144573:111144616	gttatttcagacacgcctcactgaaacccatttgccagctcaag	0.989
Ex630	MS	ENSG00000169679	2	-	111143501:111143601	ctagaacctcagaacctctgcataatgttcaggttttaaatcaaatgataacatcaaaatcaaatccaggaaataacatggcctgcatttctaagaatcag	0.646
Ex631	MS	ENSG00000169679	2	-	111134028:111134086	atgtgtgaataagagtactcatgaattcaagccacagagtggagcagagatcaaagaag	0.977
Ex632	MS	ENSG00000169679	2	-	111127486:111127573	aaaatgtggtagcaaaacagtgtacccaggcgactttggattcttgtgaggaaaacatggtggtgccttcaagggatggaaaattcag	0.963
Ex633	MS	ENSG00000169679	2	-	111124595:111124833	tccaattcaagagaaaagcccaaaacaggccttgtcgtctcacatgtattcagcatccttacttcgtctgagccagcctgctgcaggtggggtacttacctgtgaggcagagttgggcgttgaggcttgcagactcacagacactgacgctgccattgcagaagatccaccagatgctattgctgggctccaagcagaatggatgcagatgagttcacttgggactgttgatgctccaa	0.803
Ex634	MS	ENSG00000170571	5	-	49742468:49742556	gttcaccatcattaatagcaaacaaatgggaagttattcttgtttctttcgagaggaaaaggaacaaaggggaacatttaatttcaaag	0.750
Ex635	MS	ENSG00000171105	19	-	7101508:7101543	aaaaacctcttcaggcactggtgccgaggaccctag	0.000
Ex636	MS	ENSG00000171282	17	+	77036888:77037011	ggcggtgcggacaagcctgggtctgctgtgtgcggagctgcgaggaggcagtgggggcgagcctgcgaagaagcgaagcaagctggagaggagcgtctatgcgggcctgcagactgcctccgtg	0
Ex637	MS	ENSG00000171282	17	+	77039786:77040087	gggcctgccgcctgtccagccctgagagtgaggtcaagatcaagaggcggtcggtgaaggccaaggtgggcaccaccctggagcgggccccagggcagaggcccccaggtgcgctgggcaagaagaaagccaagggcaaggccaagggcagcctgcgggcagagccgggggccacccccagcagggacgccctcttcaacccctctcgggccttcgcctgccgtgaggagggcagccagctggccagtgagcgcctcaagagggccacgcgcaagggcacagtgctgcagccagtgctgcgg	0.833
Ex638	MS	ENSG00000172046	3	-	49129164:49129380	gttgaggctgatgaacagctttgcataccaccgctgaactcccaaacctgcctcctgggctcagaggagaatttagcccctttggcaggagagaaagcagtgcctcccgggaatgacccagtctctccagccatggtccggagcagaaaccctgggaaagatgactgtgccaaggaggagatggcagtggcagcagatgctgcaaccttggtggatg	0.833
Ex639	MS	ENSG00000172053	3	-	49112627:49112735	gggtctggcttatgtgtgccaccagcgaggagaggagctcaaaggccataatactctgccttcaccctggagagaccgtcccatggaggagtcactgctgctctttgag	0.820
Ex640	MS	ENSG00000172053	3	-	49112398:49112528	gcaatgcgcaagggcaagttttcagagggcgaggccacactacggatgaagctggtgatggaggatggcaagatggaccctgtagcctatcgagtcaagtatacaccacaccaccgcacaggggacaaatg	0.804
Ex641	MS	ENSG00000172375	11	+	118487183:118487294	gtacccagtgagaagccacccatgatgccccaggctcagccagccatccccagacctaaccggttattcctacggcagcttcgggcatctcacttgggaaatgagctggaag	0.786
Ex642	MS	ENSG00000173269	10	-	88694925:88695005	attccatggcaatccctgagcctgcagatcctggtgacagccaccaggaacctcaggatggaccagtcagcttcaaacctg	0.934
Ex643	MS	ENSG00000175483	5	-	93814420:93814530	gacttttcagcatggcctggatgagtctgcttcagattccttaaaatcattttttaagcaaccattatattgggtttcttgcatatcacatttctacccttctttactcag	0
Ex644	MS	ENSG00000176225	18	-	66020110:66020199	aattgtcaaaaaaccctgaaatcttaacaggatattttccccaagacaaaagtaatttccagcagatggaagtgccgccacgaccagtgg	1.000
Ex645	MS	ENSG00000176438	14	-	94975123:94975252	cctcatcagaaactggcatctgcagaggatggaagtggattcggggaagaaaatggttttcaccaacaacatcccaaagtcaggatttctcatcaatcccatggatcctattcccaggcatcgtcgacgc	0
Ex646	MS	ENSG00000177169	12	+	130963696:130963756	gtgacctggtggctgaggcgcccagtgccaaacccccgccagacagcctgatgtgcagtgg	0.833
Ex647	MS	ENSG00000177943	9	+	138869210:138869383	ctggtcttctatcagtacctgagtgggtctgaggctggctgcctccagctgttcctgcagactctggggcccggcgccccccgggcccccgtcctgctgcggaggcgccgaggggagctggggaccgcctgggtccgagaccgtgttgacatccagagcgcctaccccttccag	0.500
Ex648	MS	ENSG00000177990	12	-	62274134:62274180	actgttcgtgatatttcatatgttttagctacaaacatttatctaag	0.875
Ex649	MS	ENSG00000178053	3	+	159793865:159793909	gcaacgagttgttctcttgtgccttttggcgattttggtggtatg	0.083
Ex650	MS	ENSG00000182578	5	-	149430212:149430327	gcacaccttcaccctctctctgccccgcctgaagccctctgaggctggccgctactccttcctggccagaaacccaggaggctggagagctctgacgtttgagctcacccttcgat	0.727
Ex651	MS	ENSG00000182871	21	+	45721753:45721829	ctcagacacttcctggctcagattctgtctccacgtgggacgggagtgtccggacccctgggggccgcgtgaaagag	0.867
Ex652	MS	ENSG00000182979	14	+	104986741:104986791	ccctgtcagtctgctataaggccggaccgggggcggacaacggcgaggaag	0.622
Ex653	MS	ENSG00000183763	3	-	49842457:49842505	ctccccaattcaggatgtccccaagaagatatgcaaaggccccaggaag	0.889
Ex654	MS	ENSG00000183763	3	-	49842054:49842203	gagtcccagctctcactgggtggccagagctgtgcaggagagccagatgaggaactggttggtgccttccctatttttgtccggaatgccatcctaggccagaaacagcccaagaggcccaggtcagagtcctcttgcagcaaagatgtg	0.750
Ex655	MS	ENSG00000184056	15	-	89350207:89350293	gtgtttaatgagattcggaacgagcacttctccaatgtctttggcttcttgagccagaaggcccggaacttgcaggcccagtatgat	0.929
Ex656	MS	ENSG00000184056	15	-	89349928:89350018	cgccggagaggcatggacattaagcagatgaagaatttcgtgtcccaggagctcaagggcctgaaacaggagcaccgcctgctgagtctcc	0.864
Ex657	MS	ENSG00000184432	3	-	140559732:140559803	gaacttgatgggaaacctgcttctcctactccggttattgtggcctcccacacagccaacaaagaagaaaag	0.872
Ex658	MS	ENSG00000184979	22	+	17030657:17030803	gtggagagactgcaggccctgtatacgatccgggtgaaggactccttgatttgcgttgactgtgccatggagagtagcagaaacagcagcatgctcaccctcccactttctctttttgatgtggactcaaagcccctgaagacactg	0.833
Ex659	MS	ENSG00000185359	17	+	77272599:77272658	aaccccctcccggagacagactctcagcccattcctccctctggtggcccctttagtgag	0.836
Ex660	MS	ENSG00000185627	11	+	238776:238855	tgtctgagcagcaggagagagccttcacgctggggctagcaggacttctcggcgagggagtttttaactttggagaactc	0.890
Ex661	MS	ENSG00000185627	11	+	238932:239057	ctcatgcaccctgtgctggagtccctgaggaatactgaccggcagtggctgattgacaccctctatgccttcaacagtggcaacgtagagcggttccagactctgaagactgcctggggccagcag	0.828
Ex662	MS	ENSG00000185787	15	+	76964364:76964480	aagtgctgtgaggcccaggcgctctgaaaaatctttgaagacacatgaggatattgtagccctttttcctgttcctgaaggagctccctcagtacaccaccccctcctgacctctag	0.032
Ex663	MS	ENSG00000186174	11	-	118284189:118284574	gttaccccaccccaggaggagagaagctccagggagcccgccgctgtccccccgcggtcattgcccccctgccccagccaagccaatgcacccagaaaataaattgaccaatcatggcaagacagggaatggcggggcccaatctcagcaccagaatgtgaaccaaggacccacctgcaacgtgggctcgaagggcgtgggggcggggaaccatggggccaaggccaaccagatctcgcctagcaactcaagtctgaagaacccccaggcaggggtgccccctttcagctcgctcaagggcaaggtgaagagggaccggagtgtgtctgtggactctggagagcagcgagaggctgggaccccatccctggattcagaggccaaag	0.333
Ex664	MS	ENSG00000186976	22	-	42396085:42396258	actctgcagtaagattcaggacattggttcaggaagaatcctttacaagaaacttttggcatgcataggaattgatggcccacccactgtctctccagttcttgttccaaaggatcagctgttaagtgaacatttacaaaaagatgaacagcagcagccagatctttctgagag	0.750
Ex665	MS	ENSG00000186976	22	-	42362315:42362429	gtactggaagacactgggatgcccatggacgatgatcagtatgccctgctgaccactaaaataggcttcgagaaggaagggatgagctatcttgattttgcagcaggatttgaag	0.833
Ex666	MS	ENSG00000186976	22	-	42335695:42335813	aattttctagaaaccgataatgagggcaatggcattcttcgacgccgggacataaagaacgcactgtacggttttgatattcccctcacaccaagagagtttgaaaagctttgggcaag	0.750
Ex667	MS	ENSG00000188176	17	+	4443866:4443941	agaagaattcctctttcacgtggtctgtgccaagctctggctatggggcagtgacagcaagcaaacacagcaatag	0.850
Ex668	MS	ENSG00000188596	12	+	95602557:95602644	atgttctccaagccagcaatcaaagaagtcttaaagttcaggcgttgcattcacttggaagtcttctcatcttcgcagaaaagaaaag	0
Ex669	MS	ENSG00000188596	12	+	95602938:95603147	ggctgcttttaagtgttggtgtcaagctcttgatgacatattcagaaaaccagacgtgctacacacgtggaaagaatttggcccctcactcaccaatgtcaccaacagtcattcacctccgggtttcaaagactacagtgaggagtttctgtcaagagttggcatctgggggtgtttgcaaggagcagtcatatcagcaaagatagcaca	0
Ex670	MS	ENSG00000188878	17	-	71434434:71434553	acttggaagacccattgagaggacttctctcctatgatgaaggaggaatcaccaagcagccgcctgtgacacagagtaaaacagcttctgacaagagccccagcacagtgagagatcaag	0.875
Ex671	MS	ENSG00000196367	7	+	98381306:98381359	gaaagcatttccgagtgcgggagatgtcccttgtctccattctgtcagtttgag	0.000
Ex672	MS	ENSG00000196504	2	-	153243816:153243869	gataccagaataccattgttgctggaagtcttattacaaaatcaaacctgcatg	0.767
Ex673	MS	ENSG00000197121	2	-	197417493:197417543	gttgttcatctgcaagccagcttaacaacttttaagaatagccagcctgtg	1.000
Ex674	MS	ENSG00000197879	17	-	1318297:1318352	gtacagatgagatcagcccccgagtgctgcaggccttgggctctgagcccattcag	0.938
Ex675	MS	ENSG00000198087	6	+	47652219:47652297	cccttaatcctacagtcactgggacccaaaactcagagtgtggagataacaaaaacagataccgaaggtaaaattaaag	0.750
Ex676	MS	ENSG00000198363	8	-	62726163:62726237	aaccccagaatatcgaagatgaagcaaaagaacaaattcagtcccttctccatgaaatggtacacgcagaacatg	0.839
Ex677	MS	ENSG00000198363	8	-	62719058:62719114	tttcacaagactgtaatcaggatatggaagagatgatgtctgagcaggaaaatccag	0.754
Ex678	MS	ENSG00000198363	8	-	62718499:62718546	attccagtgaaccagtagtagaagatgaaagattgcaccatgatacag	0.925
Ex679	MS	ENSG00000198363	8	-	62708796:62708840	aagtaagcatttttcctgtggaagaacagcaggaagtaccaccag	0.921
Ex680	MS	ENSG00000198380	2	-	69434895:69434948	ctaggactcagattggatcaaaattcacacggtggggatcacagggagaaagag	0.000
Ex681	MS	ENSG00000198691	1	-	94287012:94287101	ggtgttcaaccagagaagaaagagccctggaaaagaccgagcccctaacagaggaaacggaggatccagagcacccagaaggaatacacg	0.917
Ex682	MS	ENSG00000198707	12	-	86995130:86995252	ggcaaacccctgacagataataaacaaagtctaattgaagaactccaaaggaaagttaaaaaactagagaaccaattagagggaaaggtggaggaagtagacctaaaacctatgaaagaaaag	0.800
Ex683	VO	ENSG00000000460	1	+	168041769:168041853	ttattcattctttattggatatctgctctgttatttccagtatggaccatgcatttcatgccaatacttggaagtttataattaa	0.875
Ex684	VO	ENSG00000001084	6	-	53493535:53493717	ccatcctaccctttggagaccagagtatgggagttacatgattgaagggacaccaggacagccctacggaggaacaatgtccgagttcaatacagttgaggccaacatgcgaaaacgccggaaggaggctacttctatattagaagaaaatcaggctctttgcacaataacttcatttcccag	0.786
Ex685	VO	ENSG00000001084	6	-	53488866:53488979	attaggctgtcctgggttcacactgcccgaggtcaaacccaacccagtggaaggaggagcttccaagtccctcttctttccagatgaagcaataaacaagcaccctcgcttcag	0.809
Ex686	VO	ENSG00000001084	6	-	53487196:53487254	taccttaacaagaaatatccgacataggagaggagaaaaggttgtcatcaatgtaccaa	0.847
Ex687	VO	ENSG00000001084	6	-	53486961:53487094	tatttaaggacaagaatacaccatctccatttatagaaacatttactgaggatgatgaagcttcaagggcttctaagccggatcatatttacatggatgccatgggatttggaatgggcaattgctgtctccag	0.806
Ex688	VO	ENSG00000001084	6	-	53481933:53482007	gtgacattccaagcctgcagtatatctgaggccagatacctttatgatcagttggctactatctgtccaattgtt	0.929
Ex689	VO	ENSG00000001084	6	-	53478560:53478652	aatattcagtccacaaattggcagacaatgagatttaagccccctcctccaaactcagacattggatggagagtagaatttcgacccatggag	0.911
Ex690	VO	ENSG00000001084	6	-	53478149:53478253	gtgcaattaacagactttgagaactctgcctatgtggtgtttgtggtactgctcaccagagtgatcctttcctacaaattggattttctcattccactgtcaaag	0.781
Ex691	VO	ENSG00000001167	6	+	41159763:41159909	gtccaagggcagccattaatggtgcaggtcagtggaggccagctaatcacatcaactggccaacccatcatggtccaggctgtccctggtggacaaggtcaaaccatcatgcaagtacctgtttctggaacacagggtttgcagcaa	0.733
Ex692	VO	ENSG00000001167	6	+	41165296:41165427	atacagttggtcccacctggacagatccagatccagggtggacaggctgtgcaggtgcagggccagcagggccagacccagcagatcatcatccagcagccccagacggctgtcactgctggccagactcag	0.724
Ex693	VO	ENSG00000001167	6	+	41168629:41168802	atggttcctggggctggctctgtgcctgctatccaaagaatccctctacctggagcagagatgcttgaagaagagcctctctacgtgaatgccaaacaataccaccgtattcttaagaggaggcaagcccgagctaaactagaggcagaagggaaaattccaaaggagagaagg	0.639
Ex694	VO	ENSG00000001617	3	+	50186489:50186551	atacactgggcagcctccccacagcgcatcgaggaatgcgtgctctcaggcaaggatgtcaac	0.654
Ex695	VO	ENSG00000001617	3	+	50186668:50186787	ggcgagtgtgggaacttcgtcaggctcatccagccctggaaccgaacacacctgtatgtgtgcgggacaggtgcctacaaccccatgtgcacctatgtgaaccgcggacgccgcgcccag	0.542
Ex696	VO	ENSG00000001617	3	+	50189205:50189298	gattacatcttctacctggagcctgagcgactcgagtcagggaagggcaagtgtccgtacgatcccaagctggacacagcatcggccctcatca	0.500
Ex697	VO	ENSG00000001617	3	+	50194721:50194840	atgaggagctctatgctggtgtgtacatcgattttatgggcactgatgcagccatcttccgcacacttggaaagcagacagccatgcgcacggatcagtacaactcccggtggctgaacg	0.571
Ex698	VO	ENSG00000001617	3	+	50195341:50195455	aacgatgacggtggtcactgttgcctggtcaacaagtggagcacattcctgaaggcgcggctcgtctgctctgtcccgggcgaggatggcattgagactcactttgatgagctcc	0.667
Ex699	VO	ENSG00000001617	3	+	50195857:50196001	ctccgtgttccgaggctctgccgtgtgtgtctactccatggctgatattcgcatggtcttcaacgggccctttgcccacaaagaggggcccaactaccagtggatgcccttctcagggaagatgccctacccacggccgggcacg	0.618
Ex700	VO	ENSG00000001617	3	+	50197880:50197968	accgcgggacagtgcagaaggtcattgtgctgcccaaggatgaccaggagttggaggagctcatgctggaggaggtggaggtcttcaag	0.688
Ex701	VO	ENSG00000001617	3	+	50198103:50198144	gatccagcacccgtcaagaccatgaccatctcttctaagagg	0.812
Ex702	VO	ENSG00000001626	7	+	116986754:116986945	acttcacttctaatggtgattatgggagaactggagccttcagagggtaaaattaagcacagtggaagaatttcattctgttctcagttttcctggattatgcctggcaccattaaagaaaatatcatctttggtgtttcctatgatgaatatagatacagaagcgtcatcaaagcatgccaactagaagag	0.667
Ex703	VO	ENSG00000001626	7	+	117017643:117017729	agcagtatacaaagatgctgatttgtatttattagactctccttttggatacctagatgttttaacagaaaaagaaatatttgaaag	0.750
Ex704	VO	ENSG00000001626	7	+	117019224:117019947	ctgtgtctgtaaactgatggctaacaaaactaggattttggtcacttctaaaatggaacatttaaagaaagctgacaaaatattaattttgcatgaaggtagcagctatttttatgggacattttcagaactccaaaatctacagccagactttagctcaaaactcatgggatgtgattctttcgaccaatttagtgcagaaagaagaaattcaatcctaactgagaccttacaccgtttctcattagaaggagatgctcctgtctcctggacagaaacaaaaaaacaatcttttaaacagactggagagtttggggaaaaaaggaagaattctattctcaatccaatcaactctatacgaaaattttccattgtgcaaaagactcccttacaaatgaa…	0.500
Ex705	VO	ENSG00000001626	7	+	117069728:117069883	gtgggcctcttgggaagaactggatcagggaagagtactttgttatcagcttttttgagactactgaacactgaaggagaaatccagatcgatggtgtgtcttgggattcaataactttgcaacagtggaggaaagcctttggagtgataccacag	0.700
Ex706	VO	ENSG00000001626	7	+	117092749:117092854	aacataccaaataattagaagaactctaaaacaagcatttgctgattgcacagtaattctctgtgaacacaggatagaagcaatgctggaatgccaacaatttttg	0.800
Ex707	VO	ENSG00000001629	7	+	91838727:91838857	ttgtgggagttagtgaagcctacgaggatgccgccaattgtctctggttattaactaactccaagccttgtgccaactgtaagtctccaatacagaagaatgaaggctgcaatcacatgcagtgtgctaag	0.857
Ex708	VO	ENSG00000001629	7	+	91853759:91853893	tgcaagtatgacttttgctggatttgccttgaagagtggaaaaaacatagttcgtccactggaggttattacagatgtactcgctatgaagtcattcaacacgtggaggagcaatccaaggaaatgactgtggag	0.893
Ex709	VO	ENSG00000001629	7	+	91855048:91855134	gctgagaaaaaacacaaacgatttcaggaacttgacagatttatgcactattatacaagatttaaaaaccatgagcatagttatcag	0.875
Ex710	VO	ENSG00000001629	7	+	91855225:91855291	ctagaacaacgccttcttaaaacagccaaagaaaagatggagcaattgagcagagctctcaaagaaa	0.977
Ex711	VO	ENSG00000001630	7	-	91594755:91594881	gttttcttggagcagaagaaaatgttaaaaagtggccttaacatagcccactttaaacagcatgtttctataattgaaaaagaaacaaaggaatactttgagagttggggagaaagtggagaaaaaa	0.773
Ex712	VO	ENSG00000001630	7	-	91593503:91593677	atgtgtttgaagctctttctgagctcataattttaacagctagccattgtttgcatggaaaggaaatcagaagtcaactcaatgaaaaggtagcacagctgtatgcagatttggatggaggtttcagccatgcagcctggctcttaccaggttggctgcctttgcctagtttcag	0.739
Ex713	VO	ENSG00000001630	7	-	91590984:91591103	acgcagggacagagctcatcgggaaatcaaggatattttctataaggcaatccagaaacgcagacagtctcaagaaaaaattgatgacattctccaaactttactagatgctacatacaa	0.821
Ex714	VO	ENSG00000001631	7	-	91702653:91702896	gtggttagatgaacgtcatgcacaatctcactttattccagctttattccgaccttctcctcttgagcggataaaaactaatgtcataaatcctgcatatgctactgaatcaggtcagacagaaaactcactacatatgggctatagtgcactagaaataaagagtaaaatgttagccctagagaaagcagatacctgtatttacaaccctttgtttggatcagatcttcagtatacaaatcgg	0.672
Ex715	VO	ENSG00000001631	7	-	91702058:91702173	gtagataaagtggtaataaatccatactttggtctaggagctccagactactcaaaaatccaaatacctaaacaggaaaaatggcagagaagcatgagcagtgtcacagaagacaa	0.875
Ex716	VO	ENSG00000001631	7	-	91701699:91701842	ggaacgacagtgggtagatgattttcctctccaccgaagcgcctgtgaaggagattcagaattactaagccgtcttctcagtgaaagattttcagtcaaccagttagatagtgaccactgggcacccattcattatgcatgctg	0.806
Ex717	VO	ENSG00000002549	4	+	17199540:17199698	acccaagtcttggattgaggaacaggcaatgggatcattcctcagtgtggccaaaggatctgacgagcccccagtcttcttggaaattcactacaaaggcagccccaatgcaaacgaaccacccctggtgtttgttgggaaaggaattacctttgacag	0.777
Ex718	VO	ENSG00000002746	7	+	43506823:43506906	ggagaaaatccattacattcggactgagggtaatcacgggcttgagaagttgtcctgtgatgcggatctggtcattttgctgag	0.700
Ex719	VO	ENSG00000002746	7	+	43515093:43515245	cctggactacagtggcccctcgcgggagttcttcttccttctgtctcaggagctcttcaacccttactatggactctttgagtactcggcaaatgatacttacacggtgcagatcagccccatgtccgcatttgtagaaaaccatcttgagtg	0.786
Ex720	VO	ENSG00000003137	2	-	72213660:72213944	gacgggaccctggagctgatctttgcggcctatgccaccacggccagcgccagcacctcactcatcatgcagctgctgaagcaccccactgtgctggagaagctgcgggatgagctgcgggctcatggcatcctgcacagtggcggctgcccctgcgagggcacactgcgcctggacacgctcagtgggctgcgctacctggactgcgtcatcaaggaggtcatgcgcctgttcacgcccatttccggcggctaccgcactgtgctgcagaccttcgagcttgat	0.667
Ex721	VO	ENSG00000003147	7	-	8234756:8234828	ctgtttcattcaattcagagaacctgtctggacttatcgaaagcaattgtactctatcaaaagaggatatgtt	0.967
Ex722	VO	ENSG00000003147	7	-	8227430:8227553	tcttgtctcaagaagaaaacgaactgggaaaatttcttcgatcccaaggtttccaagataaaaccagagcaggaaagatgatgcaagcgacaggaaaggccctctgcttttcttcccagcaaag	0.897
Ex723	VO	ENSG00000003147	7	-	8164682:8164807	gtacaaacacaagtgcgccttgcaaaaaaaaactttgacaaattgaagatggatgtttgtcaaaaagtggatcttcttggagcgagcagatgcaatctcttgtctcacatgctagcaacataccag	0.817
Ex724	VO	ENSG00000003393	2	-	202322680:202322757	gtttactcatggggtagcaatacctttggtcaacttgggcattccgattttccaacaacagttcctcgtcttgcaaag	0.875
Ex725	VO	ENSG00000003393	2	-	202299452:202299517	aggggttttgaagtggcctgatggaaagatgtattctggcatgttcaggaatggcttggaagatgg	0.893
Ex726	VO	ENSG00000003393	2	-	202296011:202296088	ggaaatggggttttgctttccgaagatgatactatctatgaaggagaattttcagatgactggactcttagtggaaag	0.889
Ex727	VO	ENSG00000003393	2	-	202278107:202278168	gttttgccaaccacgaaagatgcttgttttgcctcagcagtagaatgtctgcagcagatcag	1.000
Ex728	VO	ENSG00000003987	8	-	17274998:17275120	gttgaaaatgtccgcttggtagatcgagtgtctcctaaaaaagcagctctaggtactttgtatttgacggctacccatgtcatattcgtggaaaattcacctgacccaagaaaagaaacatgg	0.800
Ex729	VO	ENSG00000003987	8	-	17233030:17233162	cttaatgcaatggcaaatcgtgctgcagggaaaggctatgagaatgaagacaattattccaatatcaagtttcagtttatcgggatagagaacatccatgtcatgaggaacagtctgcagaaaatgctggaag	0.750
Ex730	VO	ENSG00000003987	8	-	17215172:17215281	tgtgtgaacttaaatctccctccatgagtgatttcctgtggggtctggagaactctggctggttaaggcacattaaagccataatggatgcaggaatcttcattgcaaag	0
Ex731	VO	ENSG00000004139	17	+	23739496:23739685	tctcctgaaggtgcacctgcagctgcatggcttcagtgtcttcattgatgtggagaagctggaagcaggcaagttcgaggacaaactcatccagagtgtcatgggtgcccgcaactttgtgttggtgctatcacctggagcactggacaagtgcatgcaagaccatgactgcaaggattgggtgcataag	0.536
Ex732	VO	ENSG00000004139	17	+	23747051:23747172	gagattgtgactgctttaagctgcggcaagaacattgtgcccatcattgatggcttcgagtggcctgagccccaggtcctgcctgaggacatgcaggctgtgcttactttcaacggtatcaa	0.562
Ex733	VO	ENSG00000004142	17	-	23704394:23704469	tctcagagatctcagacagaagctgtgaccttcttggctaaccatgatgacagtcgggccctctatgccatcccag	0.899
Ex734	VO	ENSG00000004142	17	-	23701591:23701716	tggcgctactgtatccgtttggagaaccttgacagtgatgtggtacagctccgggagcggcactggaggatattcagtctctctggcaccttggagacagtgcgaggccgaggggtagtgggcagg	0.796
Ex735	VO	ENSG00000004142	17	-	23700236:23700315	gaaccagtgttatccaaggagcagcctgcgttccagtatagcagccacgtctcgctgcaggcttccagtgggcacatgtg	0.900
Ex736	VO	ENSG00000004455	1	-	33262630:33262755	gcacccagattggctgaaaacttctgtgtctgccatttagctactggggacatgctgagggccatggtggcttctggctcagagctaggaaaaaagctgaaggcaactatggatgctgggaaactg	0.891
Ex737	VO	ENSG00000004455	1	-	33259781:33259891	gtgagtgatgaaatggtagtggagctcattgagaagaatttggagacccccttgtgcaaaaatggttttcttctggatggcttccctcggactgtgaggcaggcagaaatg	0.904
Ex738	VO	ENSG00000004455	1	-	33252710:33252782	gctgattcaccccaagagtggccgttcctaccacgaggagttcaaccctccaaaagagcccatgaaagatgac	0.921
Ex739	VO	ENSG00000004487	1	+	23252841:23252919	ctgcagttgtggttggataatccaaagattcagctgacatttgaggctactctccaacaattagaagcaccttataaca	0.940
Ex740	VO	ENSG00000004487	1	+	23254149:23254241	gtgatactgtgcttgtccaccgagttcacagttatttagagcgtcatggtcttatcaacttcggcatctataagaggataaaacccctaccaa	0.856
Ex741	VO	ENSG00000004487	1	+	23256564:23256645	gatcgtgtgggtggacgagttgccacatttcgcaaaggaaactatgtagctgatcttggagccatggtggtaacaggtcttg	0.853
Ex742	VO	ENSG00000004487	1	+	23271204:23271277	gaatatgatgaattagctgaaacacaaggaaagctagaagaaaaacttcaggagttggaagcgaatcccccaag	0.909
Ex743	VO	ENSG00000004487	1	+	23276308:23276440	gatgatgactttgagttcactggcagccacctgacagtaaggaatggctactcgtgtgtgcctgtggctttagcagaaggcctagacattaaactgaatacagcagtgcgacaggttcgctacacggcttcag	0.833
Ex744	VO	ENSG00000004487	1	+	23278070:23278257	gatgtgaagtgatagctgtgaatacccgctccacgagtcaaacctttatttataaatgcgacgcagttctctgtacccttcccctgggtgtgctgaagcagcagccaccagccgttcagtttgtgccacctctccctgagtggaaaacatctgcagtccaaaggatgggatttggcaaccttaacaag	0.783
Ex745	VO	ENSG00000004487	1	+	23278633:23278747	gtggtgttgtgttttgatcgggtgttctgggatccaagtgtcaatttgttcgggcatgttggcagtacgactgccagcaggggtgagctcttcctcttctggaacctctataaag	0.850
Ex746	VO	ENSG00000004487	1	+	23281300:23281446	cccaaagaaactgtggtgtctcgttggcgtgctgatccctgggctcggggctcttattcctatgttgctgcaggatcatctggaaatgactatgatttaatggctcagccaatcactcctggcccctcgattccaggtgccccacag	0.793
Ex747	VO	ENSG00000004660	17	-	3733472:3733523	gcaatgaaagtcctttccaaaaagaagttactgaagcagtatggctttccac	0.917
Ex748	VO	ENSG00000004660	17	-	3733085:3733218	gtcgccctcccccgagagggtcccaggctgcccagggaggaccagccaagcagctgctgcccctggagcgggtgtaccaggagattgccatcctgaagaagctggaccacgtgaatgtggtcaaactgatcgag	0.909
Ex749	VO	ENSG00000004660	17	-	3732571:3732607	gtcctggatgacccagctgaggacaacctctatttgg	0.944
Ex750	VO	ENSG00000004660	17	-	3730389:3730477	gcccgtcatggaagtgccctgtgacaagcccttctcggaggagcaagctcgcctctacctgcgggacgtcatcctgggcctcgagtact	0.950
Ex751	VO	ENSG00000004660	17	-	3726266:3726465	tgcactgccagaagatcgtccacagggacatcaagccatccaacctgctcctgggggatgatgggcacgtgaagatcgccgactttggcgtcagcaaccagtttgaggggaacgacgctcagctgtccagcacggcgggaaccccagcattcatggcccccgaggccatttctgattccggccagagcttcagtgggaag	0.864
Ex752	VO	ENSG00000004700	12	-	21527577:21527775	gagcatgttaaatgggttcatgctgaaatggtaaataaaaactccgagttaaagctgatttatgtgactccagagaaaattgcaaaaagcaaaatgtttatgtcaagactagagaaagcctatgaagcaaggagatttactcgaattgctgtggatgaagttcactgctgtagtcagtggggacatgatttcagacctg	0.717
Ex753	VO	ENSG00000004700	12	-	21522004:21522170	attataaggcacttggtatcttaaagcggcagttccctaacgcatcactaattgggctgactgcaactgcaacaaatcacgttttgacggatgctcagaaaattttgtgcattgaaaagtgttttacttttacagcttcttttaataggccaaatctatattatgag	0.780
Ex754	VO	ENSG00000004700	12	-	21521112:21521193	gttcggcagaagccctcaaacactgaagattttattgaggatattgtaaagctcattaatgggagatacaaagggcaatcag	0.947
Ex755	VO	ENSG00000004766	7	+	92764393:92764491	gttgatgcaagttggagaagaattttgtggtagcaagtctgaagttttacaggaatctattagaaaacaaagtgtcaattatttcaagaattaccatag	0.762
Ex756	VO	ENSG00000004766	7	+	92770708:92770798	aacacggctcgatgaactgagaatgttcttagagaatgagacttgggaactttgtcctgttaagtcaaatttcagcatcttgcaacttcat	0.756
Ex757	VO	ENSG00000004838	3	-	50357559:50357667	gtggaaccagcagcatgagaacctggagaagctgaacatgcaagccatcctcgatgccacagtcagccagggcgagcccattcaggagctgctggtcacccatgggaag	0.898
Ex758	VO	ENSG00000004838	3	-	50355998:50356051	gtgcaccacgaggcctccatcatcaacctcttggagacagtgttcttccacaag	0.899
Ex759	VO	ENSG00000004866	7	+	116557083:116557137	aatgcaaagtatggcgaaatccactaaatttatttaggggtgctgaatacaatcg	0.880
Ex760	VO	ENSG00000004866	7	+	116598152:116598266	ttaatgaaggagttcccccttctgagtatgttcaatatccatgaaaaccttttagaagcccttctggaactacaagcatatgctgatgttcaggcagtcttagcaaagtatgatg	0.778
Ex761	VO	ENSG00000004866	7	+	116618124:116618226	attctctcctgaggctgcatctcggcgggggctgagcacagcagagatgaatgcagtagaggccattcatagagctgtggaattcaatcctcatgtgccaaaa	0.958
Ex762	VO	ENSG00000004866	7	+	116637077:116637227	tacctactagaaatgaaaagcttaatcctacccccagaacatatcctgaagagaggagacagtgaagcaatagcatatgcattctttcatcttgcacactggaagagagtggaaggggctttgaatcttttgcattgtacgtgggaaggca	0.788
Ex763	VO	ENSG00000004897	17	-	42571104:42571256	gctgaaagaatattctcagaggttagaaggattgagaattatagagttgaaggcatggagatctactctacaacactttggcatcttcaaaaagatgttgctctttcagttctgtcaaaagacttaacagacatggataaaaattcgccagag	0.833
Ex764	VO	ENSG00000004897	17	-	42564622:42564739	gtatggtttaggaatgatttattacaagcaagaaaaattcagccttgcagaaatgcatttccaaaaagcgcttgatatcaaccctcaaagttcagttttactttgccacattggagta	0.891
Ex765	VO	ENSG00000004897	17	-	42561758:42561886	gttcaacatgcactgaaaaaatcagagaaggctttggataccctaaacaaagccattgtcattgatcccaagaaccctctatgcaaatttcacagagcctcagttttatttgcaaatgaaaaatataag	0.857
Ex766	VO	ENSG00000004897	17	-	42556251:42556325	tctgctttacaagaacttgaagaattgaaacaaattgttcccaaagaatccctcgtttacttcttaataggaaag	0.875
Ex767	VO	ENSG00000004961	X	+	11046542:11046661	gtggaagtggaaggatgaggatatcagtcagaaggatatgtataatatcattagaattcacaatcagaataacgagcaggcttggaaggagattttgaagtgggaagcccttcatgctgc	0.872
Ex768	VO	ENSG00000004961	X	+	11048948:11049034	agagtgtccttgtggtccatcattgatccggtttggagggaaagcaaaagagtattcaccaagggcacgaattcgttcctggatggg	0.954
Ex769	VO	ENSG00000005007	19	+	18819553:18819642	ttactgtggaatacacgatcctgcctgcgtggtttactgtaataccagcaagaagtggttctgcaacggacgtggaaatacttctggcag	0.796
Ex770	VO	ENSG00000005007	19	+	18821884:18822051	ccacattgtaaatcaccttgtgagggcaaaatgcaaagaggtgaccctgcacaaggacgggcccctgggggagacagtcctggagtgctacaactgcggctgtcgcaacgtcttcctcctcggcttcatcccggccaaagctgactcagtggtggtgctgctgtgcag	0.806
Ex771	VO	ENSG00000005007	19	+	18822497:18822677	gcagccctgtgccagccagagcagcctcaaggacatcaactgggacagctcgcagtggcagccgctgatccaggaccgctgcttcctgtcctggctggtcaagatcccctccgagcaggagcagctgcgggcacgccagatcacggcacagcagatcaacaagctggaggagctgtggaag	0.796
Ex772	VO	ENSG00000005007	19	+	18823944:18824105	gaaaacccttctgccacgctggaggacctggagaagccgggggtggacgaggagccgcagcatgtcctcctgcggtacgaggacgcctaccagtaccagaacatattcgggcccctggtcaagctggaggccgactacgacaagaagctgaaggagtcccag	0.636
Ex773	VO	ENSG00000005007	19	+	18826410:18826518	attatggcgatgagatcgccattgagctgcggagcagcgtgggtgcacctgtggaggtgactcacaacttccaggtggattttgtgtggaagtcgacctcctttgacag	0.897
Ex774	VO	ENSG00000005007	19	+	18826688:18826847	gatgcagagcgcattgaaaacgtttgccgtggatgagacctcggtgtctggctacatctaccacaagctgttgggccacgaggtggaggacgtaatcatcaagtgccagctgcccaagcgcttcacggcgcagggcctccccgacctcaaccactcccag	0.686
Ex775	VO	ENSG00000005007	19	+	18826933:18827051	gtttatgccgtgaagactgtgctgcaaagaccactgagcctgatccagggcccgccaggcacggggaagacggtgacgtcggccaccatcgtctaccacctggcccggcaaggcaacgg	0.750
Ex776	VO	ENSG00000005007	19	+	18827995:18828109	catgcctgagctgcagaagctgcagcagctgaaagacgagactggggagctgtcgtctgccgacgagaagcggtaccgggccttgaagcgcaccgcagagagagagctgctgatg	0.862
Ex777	VO	ENSG00000005007	19	+	18828686:18828829	aacgcagatgtcatctgctgcacatgtgtgggcgccggtgacccgaggctggccaagatgcagttccgctccattttaatcgacgaaagcacccaggccaccgagccggagtgcatggttcccgtggtcctcggggccaagcag	0.691
Ex778	VO	ENSG00000005007	19	+	18829129:18829342	ctgatccttgtaggcgaccactgccagctgggcccagtggtgatgtgcaagaaggcggccaaggccgggctgtcacagtcgctcttcgagcgcctggtggtgctgggcatccggcccatccgcctgcaggtccagtaccggatgcaccctgcactcagcgccttcccatccaacatcttctacgagggctccctccagaatggtgtcactgcag	0.709
Ex779	VO	ENSG00000005007	19	+	18833819:18833961	gaggtggagatcgccagtgtggacgcctttcagggacgcgagaaggacttcatcatcctgtcctgtgtgcgggccaacgagcaccaaggcattggctttttaaatgaccccaggcgtctgaacgtggccctgaccagagcaag	0.726
Ex780	VO	ENSG00000005007	19	+	18835979:18836060	ggagcccgcttcatgaccacagccatgtatgatgcccgggaggccatcatcccaggctccgtctatgatcggagcagccagg	0.875
Ex781	VO	ENSG00000005007	19	+	18837098:18837259	gccggccttccagcatgtacttccagacccatgaccagattggcatgatcagtgccggccctagccacgtggctgccatgaacattcccatccccttcaacctggtcatgccacccatgccaccgcctggctattttggacaagccaacgggcctgctgcag	0.740
Ex782	VO	ENSG00000005100	17	-	5307573:5307733	gggaaactggctctgggaagacaactcagatccctcagtacctgtatgaaggagggatcagccgccagggcatcattgctgtgacccagcctcgtcgagtagctgccatctctcttgctactagagtctcagatgagaagagaactgaacttgggaagctg	0.500
Ex783	VO	ENSG00000005100	17	-	5304983:5305153	gtgattgtgatgtcagctacgatggatgtggacctgttctctcagtatttcaatggcgcccccgtcctctacctagagggtcggcagcatccgatccaggtgttttacaccaaacagcctcagaatgattacctgcacgccgcgcttgtctccgtcttccagatccaccag	0.556
Ex784	VO	ENSG00000005100	17	-	5297865:5298024	acagtggtcttgaggtgttagcagtgcagcgggtatcgaagacgcaggcttggcagcgcacagggagggctggcagagaggacagtggcatctgctaccggctctacacggaggacgagtttgagaagtttgataagatgaccgtgccagagatccagag	0.500
Ex785	VO	ENSG00000005108	7	-	11596612:11596793	gtatggctggagaactacagagtggactgagtgccgtgtggaccctttgctcagtcagcaggacaagaggcgcggcaaccagacggccctctgtggagggggcatccagacccgagaggtgtactgcgtgcaggccaacgaaaacctcctctcacaattaagtacccacaagaacaaagaag	0.750
Ex786	VO	ENSG00000005108	7	-	11547571:11547783	gcttcaaactgaggaagcggcgcattaccaatgagcccactggaggctctggggtaaccggaaactgccctcacttactggaagccattccctgtgaagagcctgcctgttatgactggaaagcagtgagactgggaaactgcgagccagataacggaaaggagtgtggtccaggcacgcaagttcaagaggttgtgtgcatcaacagtgatg	0
Ex787	VO	ENSG00000005108	7	-	11466814:11466917	gtggaagactcacaaatggcgcagatgccaattagtcccttggagcgtgcaacaagacagccctggagcacaggaaggctgtgggcctgggcgacaggcaagag	0.600
Ex788	VO	ENSG00000005108	7	-	11417359:11417474	actggagtacatgtcagctgagtgagaaggcagtttgtggaaatggaataaaaacaaggatgttggattgtgttcgaagtgatggcaagtcagttgacctgaaatattgtgaagcg	0.250
Ex789	VO	ENSG00000005108	7	-	11413458:11413575	cttggcttggagaagaactggcagatgaacacgtcctgcatggtggaatgccctgtgaactgtcagctttctgattggtctccttggtcagaatgttctcaaacatgtggcctcacag	0.333
Ex790	VO	ENSG00000005108	7	-	11388673:11388768	atggacagtgctatgaatataaatggatggccagtgcttggaagggctcttcccgaacagtgtggtgtcaaaggtcagatggtataaatgtaacag	0.400
Ex791	VO	ENSG00000005108	7	-	11382722:11382809	atgggagactaaagacctgggtttacggtgtagcagctggggcatttgtgttactcatctttattgtctccatgatttatctagcttg	0.333
Ex792	VO	ENSG00000005156	17	+	30343090:30343167	gtgtacagccaatgaccttaaatgcatcatcaggttgatcaaacatgatctgaagatgaactcaggtgcaaaacatgt	0.875
Ex793	VO	ENSG00000005189	16	+	20746176:20746270	atgatacatccatatgttattgatacatcgttgctttatgtcagagagcagggcagaagatttaagctcaagttcttagccaaagttattttggg	0.833
Ex794	VO	ENSG00000005206	19	+	2294209:2294290	gtgggcctgggtcctccaggatgccctgggcatcgccttctgcctctacatgctgaagaccatccgtctgcccaccttcaag	0.792
Ex795	VO	ENSG00000005206	19	+	2295360:2295422	agtgggagcagcatcatggtggaggtggccactgggccctcggactcagccacccgtgagaag	0.886
Ex796	VO	ENSG00000005206	19	+	2296251:2296328	ggctgctggtggcctactgccacaggtttgacatccaggtacagtcctccagggtatacttcgtggcctgcaccatcg	0.818
Ex797	VO	ENSG00000005249	7	+	106580858:106580932	ttttctgaacgcctgaaagtagtagatgtgataggcaccaaagtatacaacgatggagaacaaatcattgctcag	0.935
Ex798	VO	ENSG00000005249	7	+	106584867:106585005	ggtaaatcagaagtggaagagaatggtgcagtagaaatcgctcgatgctcgcggggacagtactttggagagcttgccctggtaactaacaaacctcgagcagcttctgcccacgccattgggactgtcaaatgtttag	0.798
Ex799	VO	ENSG00000005302	X	+	11696613:11696722	agacacctgtgcatagcagatcatcttcacctattcctctgactcctagcaaggaagggagtgctgtgtttgctggctttgaagggagaagaactaatgaaataaacgag	0.833
Ex800	VO	ENSG00000005302	X	+	11700196:11700295	gtcctctcctggaagcttgtgcctgacaattaccccccaggtgaccagccgcctccaccctcttacatttatggggcacaacatttgctgcgattgtttg	0.842
Ex801	VO	ENSG00000005339	16	-	3728561:3728674	gcgtgtgtacatttcttatctggatagtattcatttcttccggccacgttgcctccgcacagccgtttaccatgagatccttattggatatttagagtatgtgaagaaattagg	0.767
Ex802	VO	ENSG00000005339	16	-	3721778:3721939	ggcagtcagggcgacagcaagaatgccaagaagaagaacaacaagaaaaccaacaagaacaaaagcagcatcagccgcgccaacaagaagaagcccagcatgcccaacgtgtccaatgacctgtcccagaagctgtatgccaccatggagaagcacaaggag	0.625
Ex803	VO	ENSG00000005339	16	-	3721194:3721475	gtcttcttcgtgatccacctgcacgctgggcctgtcatcaacaccctgccccccatcgtcgaccccgaccccctgctcagctgtgacctcatggatgggcgcgacgccttcctcaccctcgccagagacaagcactgggagttctcctccttgcgccgctccaagtggtccacgctctgcatgctggtggagctgcacacccagggccaggaccgctttgtctacacctgcaacgagtgcaagcaccacgtggagacgcgctggcactgcactgtgtgcgag	0.550
Ex804	VO	ENSG00000005448	2	+	74504113:74504166	tacaggctgtgtttgcccggggaattgctgccagtggccacttcatctgtgtgg	0.906
Ex805	VO	ENSG00000005469	7	+	86828642:86828823	ctggaagagtggtggctgaatgttgcctatctggatgttcgtataccatcacaattgaatgtcaactttgcgggtcctgcagctcattttgaacactactggcctccaaaggaagggactcaattagaaagaggaagtataactctttggcataacttgaactactggcagctattaagaaa	0.620
Ex806	VO	ENSG00000005810	13	-	76750894:76751047	attattgaggttggcctttgtgaagtttttgaattgatcaaagagacacgattttctcatccatccctgtgtctcaggagtctccaagccctgctcaacgtgctgcagggccagcagccagaaggcctccagtctgagccacctgaggtcctag	1.000
Ex807	VO	ENSG00000005810	13	-	76742128:76742199	ggccatatatacaattctacatcccgtattagaaacagaaaagaaaaaaagtcttggttagggtatgctcag	0.833
Ex808	VO	ENSG00000005810	13	-	76739977:76740073	ggttatttattatatagagatgtgaataaccacagcatgacagccataaggataagccctgaaacactggagcaagatggtactgtgatgttaccag	0.750
Ex809	VO	ENSG00000005810	13	-	76732564:76732728	ctaagagcagacggcaatccaaaccttataaacctaaaaagataattaagatggaaggaaagattgtggtatatacagcctgcaataatggaagtagttctgttatttctaaagatggagaactctacatgtttggaaaagatgccatttactctgatagttcaa	1.000
Ex810	VO	ENSG00000005810	13	-	76729807:76729965	gtttggtaactgatttgaagggccattttgtaactcaggtagctatgggcaaagctcacacttgtgttttaatgaagaatggagaggtgtggacatttggtgtaaataataaaggacagtgtggacgagatactggtgccatgaaccaaggtgggaaag	0.500
Ex811	VO	ENSG00000005810	13	-	76723287:76723491	ggtttggagttgaaaatatggcaacagcaatggatgaagacctggaagaagaactagatgaaaaagatgagaagtctatgatgtgccctccaggcatgcacaaatggaagctggagcagtgcatggtttgcactgtctgtggagactgtacaggttatggagccagctgtgtcagtagtggacggccagacagagtccccggagg	0
Ex812	VO	ENSG00000005810	13	-	76715942:76716087	gatctgtggttgtggttccggagaatctggttgtgctgtgtgtggatgttgcaaggcctgtgcaagagagttagatggtcaagaggcaagacaaagaggaattcttgatgcagtgaaagaaatgatacctttagatcttcttttag	0.500
Ex813	VO	ENSG00000005810	13	-	76705292:76705399	gcccccttgtatttgctggtcctatttttatgaaccatcgagaacaggctctagccagactcagatcccatccagcacagctaaagcataaacgggacaagcacaaag	0.167
Ex814	VO	ENSG00000005810	13	-	76697571:76697690	atggaagtggagaaagaggcgaaaaggatgcaagcaaaatcacaacataccctccaggctctgtgcgatttgactgtgagctccgggcagtccaagtcagctgtggatttcaccattcag	0.667
Ex815	VO	ENSG00000005810	13	-	76696587:76696668	tggttttaatggaaaatggagatgtctatacatttggttatgggcagcatgggcagctaggacatggagatgtcaactccag	1.000
Ex816	VO	ENSG00000005810	13	-	76689976:76690093	gggatgtcccactcttgttcaagcattgccaggccctagcacacaagtcactgcaggcagcaaccatacggcagtacttttaatggatggacaggtcttcacatttggaagtttttct	0.750
Ex817	VO	ENSG00000005810	13	-	76678789:76678961	gtttcgaccaaatactagagagctgtggtgttacaatgcggtggttgctgatgccaggcttccctctgcagcagacatgcagtccagatgtagtatcctaagtcctgaacttgccttaccaacaggatcaagggccctcactacccgatctcatgcagctttgcacattttag	0
Ex818	VO	ENSG00000005810	13	-	76677609:76677734	gttgtcttgataccttggcagctatgcaggacttaaaaatgggtgttgcaagtacagaggaagagactcaagcagtaatgaaggtttattctaaagaagattatagtgtggtaaacaggtttgaaa	0.500
Ex819	VO	ENSG00000005810	13	-	76663815:76663949	agaaaaatatgcaatgatgtttgatgagcctgttctcctgcaagctgggtggtggtatgtggcatgggcccgagtgtcaggacccagcagtgactgtggatctcatggacaggcatctattaccacagatgatgg	0.875
Ex820	VO	ENSG00000005810	13	-	76652263:76652454	agtgaagagaatatctcagggatgacaagcttccgtgaagttctggagaaaatgctggtcattgttgtgctaccagtcaggaacagcctgaggagagaaaatgaactcttctcctcccacctcgtctctaacacctgtggattactggccagcattgtcagtgaactgacagcgtcagccctgggatctgag	0.625
Ex821	VO	ENSG00000005810	13	-	76646447:76646625	gaaaatgttaaatatgctgtgcgcttgaggaactatggaagccgtacagccaatggagatggaggaatgaccacagttcagtgccctgatggtgtgacattcacattcagcacgtgcagcttgagcagtaacggcacaaaccaaaccagaggacagatcccacagatactctactatag	0.833
Ex822	VO	ENSG00000005810	13	-	76643628:76643770	gagtgaatttgatggagatttacaatcccaacttctgagtaaagccaatgaagaagataaaaactgtagcagagcattgtctgttgtaagcactgtcgttcgagcctctaaggacctcctgcacagagctcttgctgtggatg	1.000
Ex823	VO	ENSG00000005810	13	-	76630073:76630245	gtgtgcaaaacccattctggaattcttggaaagggtctagctctttctcattcaccaactatattagaagcacttgagggaaatttaccactccaaatccaaagcaatgaacagtcttttctggatgattttattgcctgtgtcccaggatcaagtggtggaaggcttgcaag	0.667
Ex824	VO	ENSG00000005810	13	-	76628194:76628338	gtggcttcagccagattcatatgcggatcctcagaaaacatctttgatcctgaataaggatgatattcgttgtggttggcctaccaccataactgttcaaacaaaagaccagtatggggatgtggtacatgttcccaatatgaag	0.800
Ex825	VO	ENSG00000005810	13	-	76612183:76612299	gttcgaaaatttgtggccaaggacagtgcggggcttcgcatccgtagccacccttcccttcagagtgagcagataggcatagtgaaagtcaatggaactatcacttttattgatgag	0.909
Ex826	VO	ENSG00000005810	13	-	76611332:76611472	atccataatgatgatggtgtgtggctgaggctgaatgatgagacaataaagaagtatgtccctaacatgaatggttacactgaagcctggtgcctctcttttaatcaacatcttggcaagagtcttctggtccctgttgac	0.885
Ex827	VO	ENSG00000005810	13	-	76568448:76568617	gttgtggccgatatgctggtggacaaggttacaatagcattgggcatttttgtggaggatgggctggtaactgtggtgatggtggcataggaggaagcacttggtatctggtatgtgatcgctgtagagaaaaatacctccgcgaaaaacaggctgctgcaagggagaag	0.688
Ex828	VO	ENSG00000005810	13	-	76567494:76567738	gtcaaacaatctaggagaaaaccaatgcaagtcaagacccctcgtgccttgcccaccatggaagctcaccaggtgattaaagccaatgcactcttcctgctgtccctgagcagtgcagcagaaccgagcattctgtgttaccatcctgcaaagccattccaatctcagttgcccagtgtaaaagaaggcatttctgaggatcttcctgtgaaaatgccttgtctctacctgcagacattagctag	0.786
Ex829	VO	ENSG00000005810	13	-	76562242:76562399	tttagaaaccagtcccataactgatactgatcttgcaaagagaactgtcttccaaagatcatactcagttgttgcttccgaatatgataaacaacactccattttacctgcacgagttaaagctattcctagaagaagagttaacagtggagacactg	0.806
Ex830	VO	ENSG00000005810	13	-	76559620:76559769	gctttcaactggcttctgtgtaatgtcatccaaaccacttctctccatgatattctgtggcattttgtggcatcactgactcctgcaccagtggaaccagaggaagaagaggatgaagaaaataaaacaagcaaagaaaattcagaacaa	0.707
Ex831	VO	ENSG00000005810	13	-	76550960:76551025	aataaagttacctcaatgaccttcttaactggcaaagcagtagaagatttgtgcagaataaagcag	0.875
Ex832	VO	ENSG00000005810	13	-	76549284:76549523	gttgatctggattccaggcacattggctgggtaacaagtgaacttccaggaggggataatcacatcataaaaattgaattaaaaggcccagaaaatacactgagagttcgacaagtcaaagtcctgggctggaaagatggtgaaagcacaaaaatagctggccagatttcagccagtgtggcccagcagaggaactgtgaagctgagactctgcgagtattcagactgattacgtctcaa	0.669
Ex833	VO	ENSG00000005810	13	-	76539717:76540000	gtaacctctttactaagaagagttttgcctgaagtaacccctagtcgtctggccagcatcataggagtgaaatccctccccccagcagatatcagtgatatcattcactcaacagagaaaggagactggaataagctgggtatcttggacatgtttctaggatgcattgccaaagcactcactgtacagctaaaagccaaaggaaccaccatcactggaacagctggtaccactgtgggcaaaggagttacaacagttactcttccgatgattttcaattccag	0.659
Ex834	VO	ENSG00000005810	13	-	76536751:76536870	ggtcatctgtcagaagcttggtcccgagtgacaaaaaatgctattgcagaaaccatcattgccttgaccaagatggaagaagaatttaggtctccagtgagatgtattgcaacaactaga	0.906
Ex835	VO	ENSG00000005810	13	-	76534732:76534833	ctctggcttgctctcgcatccctatgtgttcttgatcaggaccacgtagatcgtctctcctcggggagatggatgggaaaggatggacaacaaaaacaaatg	0.897
Ex836	VO	ENSG00000005810	13	-	76533798:76533926	cctatgtgtgataaccatgatgatggtgaaactgcagcaatcattttatgcaatgtctgtggaaatttatgtacagactgtgacagattccttcaccttcatcgaagaaccaaaactcatcaaagacag	0.823
Ex837	VO	ENSG00000005810	13	-	76533305:76533437	gtcttcaaagaagaagaagaagctataaaggttgaccttcatgaaggttgtggtagaaccaaattgttctggttgatggcactggcagattctaaaacaatgaaggcaatggtggaattccgagaacacacag	0.786
Ex838	VO	ENSG00000005810	13	-	76529122:76529229	ctggattgtagtcacatattccacttacagtgctgtcggcgagtattagaaaatcgatggcttggcccaaggataacatttggatttatatcttgtcccatttgcaag	0.954
Ex839	VO	ENSG00000005810	13	-	76527694:76527903	aacaaaattaatcacatagtactaaaagacctacttgatccaataaaagaactctatgaggatgtcagaagaaaagccttaatgagattggaatatgaaggtctgcataagagtgaagctatcacaactcctggtgtgaggttttataatgacccagctggctatgcaatgaatagatatgcatattatgtgtgctacaaatgcagaaag	0.845
Ex840	VO	ENSG00000005810	13	-	76523947:76524054	gcatattttggtggtgaagctcgctgcgatgctgaggctggacggggagatgattatgatcccagagagctcatttgtggtgcctgttctgatgtttccagggctcag	0.910
Ex841	VO	ENSG00000005810	13	-	76523133:76523298	atgtgtcccaaacatggcacagactttttggaatataaatgtcgctactgctgttcagtggctgtttttttctgttttggaacaacacatttttgtaatgcttgtcatgatgattttcaaagaatgactagcattcctaaggaagaactaccacactgtcctgcag	0.760
Ex842	VO	ENSG00000005812	13	-	76490736:76490858	gtggacagcagcaaggaatcagctgaagcagcttgtgatatactatcgcaacttgtgaattgctctttaaaaacacttggacttatttcaactgctcgaccaagctttatggatttaccaaag	0.856
Ex843	VO	ENSG00000005812	13	-	76487545:76487716	tctcactttatctctgcactgacagttgtgttcgtaaactccaaatccctgtcttcgcttaagatagatgatactccagtagatgatccatctctcaaagtactagtggccaacaatagtgatacactcaagctgttgaaaatgagcagctgtcctcatgtctctccagcag	0.684
Ex844	VO	ENSG00000006042	17	+	28290608:28290667	ggtggatgatgttgtgaagtcgatgtaccctccgttggaccccaaactcctggacgcacg	0.930
Ex845	VO	ENSG00000006114	17	-	33019546:33019651	gaaacgatttgaacagcagcaaaaactcttagaagaagaaagaaaaagacgccagtttgaagagcagaagcaaaagctcagacttttgagcagtgtgaaacccaag	0.775
Ex846	VO	ENSG00000006114	17	-	32974595:32974758	gatcacacaagaggagtttgagccttggtgataaagaaataagccgttcttctccttctccagctttggagcagcctttcagagaccgttccaatactctgaatgagaagcccgccctgcccgtcatccgagacaagtacaaagacctgacgggagaggtggag	0.786
Ex847	VO	ENSG00000006114	17	-	32973407:32973460	gaaaatgagagatatgcatatgaatggcagagatgcctggggagtgccctgaat	0.885
Ex848	VO	ENSG00000006114	17	-	32970194:32970342	gtgttgttgaagtgtacagggtaaccaagcgtgtggagctggggataaaagccactgcagtgtgcagtgagaaactccagcagttgctgaaggacatcgataaagtatggaataacctaatcggcttcatgtcactcgccacactcaca	0.812
Ex849	VO	ENSG00000006125	17	+	30949362:30949467	gagaaatatttgaactaaaagctgaactcaacaatgaaaagaaagaaaagagaaaggaggctgtgaagaaagtgattgctgctatgaccgtggggaaggatgttag	0.986
Ex850	VO	ENSG00000006125	17	+	30977753:30977974	catctgtgagcgggtaactccccggctatcccatgccaactcagcagtggtgctttcagcggtaaaagtcctaatgaagtttctagaattgttacctaaggattctgactactacaatatgctgctgaagaagttagcccctccacttgtcactttgctgtctggggagccagaagtgcagtatgtcgccctgaggaacatcaacttaattgtccagaaaag	0.696
Ex851	VO	ENSG00000006125	17	+	30978517:30978637	gcctgaaatcttgaagcaggaaatcaaagtcttctttgtgaagtacaatgatcccatctatgttaaactagagaagttggacatcatgattcgtttggcatctcaagccaacattgctcag	0.838
Ex852	VO	ENSG00000006125	17	+	30987473:30987588	caatctgcagagcgctgtgtaagcacattgcttgatctaatccagaccaaagtgaattatgtggtccaagaagcaattgttgtcatcagggacatcttccgcaaataccccaacaa	0.852
Ex853	VO	ENSG00000006125	17	+	30990727:30990892	gtatgaaagtatcatcgccactctgtgtgagaacttagactcgctggatgagccagatgctcgagcagctatgatttggattgtgggagaatatgctgaaagaattgacaatgcagatgagttactagaaagcttcctggagggttttcacgatgaaagcacccag	0.738
Ex854	VO	ENSG00000006125	17	+	31001662:31001921	gattctgataatcctgaccttcgagaccggggctatatttattggcgccttctctcaactgaccctgttacagctaaagaagtagtcttgtctgagaagccactgatctctgaggagacggaccttattgagccaactctgctggatgagctaatctgccacattggttctttggcctctgtgtatcataagcctcccaatgcttttgtggaaggaagtcatggaattcatcgtaaacacttgccaattcatcatgggag	0.710
Ex855	VO	ENSG00000006125	17	+	31022886:31023032	gtgggacaatccttcatcccatcatcggtgcctgcaacctttgctccttcacctacacctgctgtggtcagcagtggactgaatgacctgtttgaactctccacagggataggcatggcacctggtggatatgtggctcctaaggct	0.790
Ex856	VO	ENSG00000006125	17	+	31033827:31033956	ctttggtgtcatccccagcactcctctggccatccatacaccactgatgccaaaccagagcattgatgtctccctgcctctcaataccttgggcccagtcatgaagatggaacctctgaataacctccag	0.789
Ex857	VO	ENSG00000006125	17	+	31060356:31060440	gtggctgtgaaaaacaatatcgatgtcttctacttcagctgcctcatcccactcaatgtgctttttgtagaagatggcaaaatgg	0.762
Ex858	VO	ENSG00000006282	17	+	45980914:45980978	gtacccctggggacaggaagccttcgacaaggccaggaaggaaaacaagccgattttcctctcag	0.944
Ex859	VO	ENSG00000006282	17	+	45981170:45981324	tcgggtactccacctgccactggtgccacatgatggaagaggagtccttccagaatgaggagattggccgcctgctcagtgaggactttgtgagtgtgaaggtagaccgtgaggagcggcctgacgtggacaaggtgtacatgacgttcgtgcag	0.775
Ex860	VO	ENSG00000006282	17	+	45982896:45982970	ctctctggtgatgaattctactctgacgtggccaaaggcatcctgcagtacgtggctcggagcctgagccaccgg	0.816
Ex861	VO	ENSG00000006282	17	+	45983358:45983550	gaccccaagggggagctgcagggccagaatgtgctgaccgtccggtactcgctggagctgactgctgcccgctttggcttggatgtggaggccgtgcggaccttgctcaattcagggctggagaagctcttccaggcccggaagcatcggcccaagccgcacctggacagcaagatgctggctgcctggaatg	0.690
Ex862	VO	ENSG00000006282	17	+	45987592:45987672	atcgtgatctgtggagaccgtcaggccaaggacaccaaggccctggtgcagtgcgtccactctgtctacattcctaacaag	0.865
Ex863	VO	ENSG00000006453	7	-	97787306:97787377	tttaaaaaattccacaaagagattatccatgagctggagaagaagatagaacttgacgtgaaatatatgaac	0.840
Ex864	VO	ENSG00000006459	7	-	139479808:139479925	tgaaaaaaaggaggaactggcacagacatgactacacagaaattgatgatggttccaaaccagtgcaagctggaactagaactttcattaaggaattacgctctcgagtcttcccaag	1.000
Ex865	VO	ENSG00000006459	7	-	139472906:139473092	gatgtctgaattggtggaggtccctgatatagccaaaaaactttcctgggtggaaaattattggccagatgattcagtctttcccaagccatttgttcagaaatattgcttaatgggagttcaagacagctatacagatttccacattgacttcggtggaacttcagtctggtaccatgtcctctgg	0.700
Ex866	VO	ENSG00000006459	7	-	139466711:139466798	ggtggatccatgctgtgctcacttctcaggactgtatggcttttggggggaacttcctgcacaaccttaacattggcatgcagctcag	0.500
Ex867	VO	ENSG00000006530	7	+	140942831:140942910	gtgtttggcaatcaactcattcctcccaatgcacaagtgaagaaggccactgtttttctcaatcctgcagcttgcaaagg	0.980
Ex868	VO	ENSG00000006530	7	+	140947474:140947549	aaaagccaggactctatttgaaaaaaatgctgccccgattttacatttatctggcatggatgtgactattgttaag	0.969
Ex869	VO	ENSG00000006576	7	+	77409953:77410039	cgtcgaggtcctcagcgatcagttgatgtaatagtttcatctgctttcttattgactatctcagttgtatttatctgttgtgcccag	0.929
Ex870	VO	ENSG00000006576	7	+	77416931:77417086	ctacttcatgtacacgagatcttccttgattgtcactacaattgggaattggtaatctggtgcatctcgttaacactttttctcctaagatttgttacccttggatcagaaacaagtaaaaaatatagtaatacctcaatattacttactgaacag	0.773
Ex871	VO	ENSG00000006611	11	-	17505346:17505454	gtaggggacgagatcgtccggatcaatggatattccatctcctcctgtacccatgaggaggtcatcaacctcattcgaaccaagaaaactgtgtccatcaaagtgagac	0.781
Ex872	VO	ENSG00000006611	11	-	17500907:17501049	ggccgggagctgttcatgacagaccgggagcggctggcagaggcgcggcagcgtgagctgcagcggcaggagcttctcatgcagaagcggctggcgatggagtccaacaagatcctccaggagcagcaggagatggagcggca	0.778
Ex873	VO	ENSG00000006652	7	+	111883054:111883158	gtggccagcatcgaaatgttcagccttttagtgatgaagatgcatcaattgaaacaatgagccattgcagtggttatagcgatccttccagttttgctgaagatg	0.920
Ex874	VO	ENSG00000006652	7	+	111886152:111886309	gtaagagtgatgagcaacgtgcagctgcagcgttagcatctgttctttgtattcagctgggccctggaattgaaagtgaagagattttgaaaactcttggaccaatcctaaagaaaatcatttgtgatgggtcagctagtatgcaggctaggcaaact	0.820
Ex875	VO	ENSG00000006652	7	+	111889561:111889669	gcatttccataagcttccaagcctcctctcttgtgatgatgtaaacatgagaatagctgctggtgaatctttggcacttctctttgaattggccagaggaatagagagt	0.873
Ex876	VO	ENSG00000006652	7	+	111895272:111895406	gactttttttatgaagacatggagtccttgacgcagatgcttagggccttggcaacagatggaaataaacaccgggccaaagtggacaagagaaagcagcggtcagttttcagagatgtcctgagggcagtggag	0.875
Ex877	VO	ENSG00000006695	17	+	13946160:13946284	ctctggttgtaagtaccactgcagctggatttgcattggctccgggcccttttgactggccctgtttcctgcttacttctgttgggacaggccttgcatcctgtgctgccaactccatcaatcag	0.837
Ex878	VO	ENSG00000006715	7	-	38771705:38771786	caaatgccagaaaattcttgggaaaaatgcagcactctgggaatatgaagtttataaatttaaagaaattggacagcttaag	0.891
Ex879	VO	ENSG00000006715	7	-	38764479:38764606	ggttttgccacattgatccgagaatggcctggagatctgtataataattcagtcatagttcaagcagttcgggatcatttgaagaaagatagtcagaacaagactttacttaaaaccctggcagaatt	0.940
Ex880	VO	ENSG00000006715	7	-	38762963:38763107	gtacacctatgacaagaactatggcaatgctctggaaatatacttaacattaagacataaagacgtttttcagttgatccacaagcataatcttttcagttctatcaaggataaaattgttttattaatggattttgattcagag	0.827
Ex881	VO	ENSG00000006715	7	-	38761020:38761061	aaagctgttgacatgcttttggacaatgaagataaaatttca	0.913
Ex882	VO	ENSG00000006715	7	-	38760827:38760877	attaaaaaggtagtggaagaattggaagacagaccagagctacagcatgtg	0.955
Ex883	VO	ENSG00000006715	7	-	38734817:38734916	attctgcttcgtgaaggctgcaagaagattctcgtagctgactctttgtccttactgaagaaaatgcaccgaactcaaatgaaaggtgttcttgttgatg	0.865
Ex884	VO	ENSG00000006744	17	-	12859810:12859874	gaatgattcttactttaaaggaaaccgggcttccaaagtgtgtactttctggacctccacaactg	0.969
Ex885	VO	ENSG00000006744	17	-	12858481:12858538	gaaaaatacctcgaagcaatcaaaatattttctggtccattgaaaggaatagaactgg	0.941
Ex886	VO	ENSG00000006744	17	-	12849963:12850021	cttcacttaaagagaggaaacttcttggtgctcaaagcaaaggagatgggcctcccagt	0.953
Ex887	VO	ENSG00000006744	17	-	12849795:12849867	tgggacagctgccatcgctcccatcattgctgctgtcaaggacgggaaaagcatcactcatgaaggaagagag	0.936
Ex888	VO	ENSG00000006744	17	-	12838467:12838545	ggaaagatgccaccctcctgatacatgaagccaccctggaagatggtttggaagaggaagcagtggaaaagacacacag	0.897
Ex889	VO	ENSG00000006744	17	-	12837729:12837873	cacaacgtcccaagccatcagcgtggggatgcggatgaacgcggagttcattatgctgaaccacttcagccagcgctatgccaaggtccccctcttcagccccaacttcagcgagaaagtgggagttgcctttgaccacatgaag	0.827
Ex890	VO	ENSG00000006831	12	+	1759878:1760064	gttgtgtattcttcctgtgcctggggatcttttatatgtttcgcccaaatatctcctttgtggcccctctgcaagagaaggtggtctttggattatttttcttaggagccattctctgcctttctttttcatggctcttccacacagtctactgccactcagagggggtctctcggctcttctctaa	0.672
Ex891	VO	ENSG00000006831	12	+	1763307:1763500	gagtgtttttgggcctaggcctgagtggaatcattcctaccttgcactatgtcatctcggaggggttccttaaggccgccaccatagggcagataggctggttgatgctgatggccagcctctacatcacaggagctgccctgtatgctgcccggatccccgaacgctttttccctggcaaatgtgacatctgg	0.767
Ex892	VO	ENSG00000007001	2	+	158679859:158680017	tttgtctgtgtcggtgggagccccaacagaatgaaagcatttgcactgtttatgcacaaggagctcgggtttgaggaagctgaagaagacataaaagacatctgtgctgggacagacagatactgtatgtacaaaaccgggcctgtgctcgccatcagt	1.000
Ex893	VO	ENSG00000007001	2	+	158682582:158682696	cacggcatgggcatcccctccatttctattatgcttcatgaactcatcaaattactccaccatgcacggtgctgcgatgtcaccattattagaatcggtacatcagggggaatag	1.000
Ex894	VO	ENSG00000007168	17	+	2516060:2516134	aatgaagaattagataaaaagtatgctggtcttttggaaaaaaaatggacatctgttattagattacaaaagaag	0.942
Ex895	VO	ENSG00000007168	17	+	2520207:2520375	gtgtgggattatgagactggagattttgaacgaactcttaaaggacatacagactctgtacaggacatttcattcgaccacagcggcaagcttctggcttcctgttctgcagatatgaccattaaactatgggattttcagggctttgaatgcatcagaaccatgcacg	0.849
Ex896	VO	ENSG00000007168	17	+	2522699:2522801	gccatgaccacaatgtttcttcagtagccatcatgcccaatggagatcatatagtgtctgcctcaagggataaaactataaaaatgtgggaagtgcaaactgg	0.934
Ex897	VO	ENSG00000007168	17	+	2524104:2524332	ctactgtgtgaagacattcacaggacacagagaatgggtacgtatggtacggccaaatcaagatggcactctgatagccagctgttccaatgaccagactgtgcgtgtatgggtcgtagcaacaaaggaatgcaaggctgagctccgagagcatgagcatgtggtagaatgcatttcctgggctccagaaagctcatattcctccatctctgaagcaacaggatctgag	0.682
Ex898	VO	ENSG00000007168	17	+	2526549:2526650	actaaaaaaagtggtaaacctgggccattcttgctgtctggatccagagacaagactattaagatgtgggatgtcagtactggcatgtgccttatgaccctc	0.846
Ex899	VO	ENSG00000007202	17	-	23985040:23985231	ttcggatcagggactatccacggtacctgtttgagatccgtgactggcggctaatgggtcgacttgtgggcaccgagcagagtggtcagccttgctcccgtcggcgtcagatcttgcacttggggcttccgtggggtaacgtggcagtggagaggaacatgcccccactcaaattctaccatgactttcact	0.667
Ex900	VO	ENSG00000007202	17	-	23974905:23975111	atggttcttcgtggagcagagacagaaggctgtgtcattgtgtcagctgccaaagcccaactgctgcagtgccagcaccatccagcctggtatggtgatacattgaagcaaaagacatcctggacttgcctcttggatggcatgcagtactttgccaccactgaaagcagccccacagagcaggatggccgacagctctggttagag	0.714
Ex901	VO	ENSG00000007202	17	-	23972544:23972643	gtgaagaatatcgaggagcaccggcagcgtagtctggactctgtgcaggagctgatggagagtgggcaggcagtgggcggcatggttaccacaaccacag	0.844
Ex902	VO	ENSG00000007202	17	-	23971654:23971775	gggctgtggataccttcacccttatccaccatgagctggaaatttccaccaacccagctcagtatgccatgatcctggacattgtcaacaacctgctgctccatgtagaacctaagcggaag	0.829
Ex903	VO	ENSG00000007216	17	+	23842875:23842997	gctcttcccccaaaacggcaacgtggtgaacttcgcctcctggttcagcttcgccttccccaccatggtcatcttgctgctgctggcctggttgtggctgcagatcctcttcctgggcttcaa	1.000
Ex904	VO	ENSG00000007237	17	-	9803244:9803297	aacctgggatcctcatcgccaagcaaaaagcagagcaaggaaaacaccatcaca	0.847
Ex905	VO	ENSG00000007237	17	-	9790936:9791025	ataaactgtgtgacgttccctcacccagacacgatgccggaacagcagctgctgaaaccaaccgagtggagctactgcgactacttctgg	0.887
Ex906	VO	ENSG00000007237	17	-	9784168:9784242	gataaagattgaagaagactatgcgaagaacttagctaagctctctcagaactccttggcttcacaggaggaagg	0.799
Ex907	VO	ENSG00000007237	17	-	9778208:9778286	ctccttgggagaggcgtgggcccaggtgaagaagagcctggcggacgaagcagaagttcacctcaagttctctgccaag	0.644
Ex908	VO	ENSG00000007237	17	-	9769518:9769641	gcccggaaagccctcacagagcggcagagagacctggagatgaagacccagcagctggagatcaagctgagcaacaagacagaggaggacatcaagaaggcgcggagaaagtccacacaggctg	0.534
Ex909	VO	ENSG00000007237	17	-	9763668:9763747	gagacgacctcatgcgctgtgtggatctctacaaccaggcccagtccaaatggtttgaagagatggtgaccaccacattg	0.625
Ex910	VO	ENSG00000007237	17	-	9762043:9762141	gagctagagcggctggaggtggagagggtagagatgatccggcagcacctgtgccagtacacgcagctgcggcatgaaacagacatgttcaaccaaagc	0.606
Ex911	VO	ENSG00000007264	19	-	3734812:3735031	gtggttccacgggaagatctcgggccaggaggctgtccagcagctgcagcctcccgaggatgggctgttcctggtgcgggagtccgcgcgccaccccggcgactacgtcctgtgcgtgagctttggccgcgacgtcatccactaccgcgtgctgcaccgcgacggccacctcacaatcgatgaggccgtgttcttctgcaacctcatggacatggtggag	0.722
Ex912	VO	ENSG00000007264	19	-	3734124:3734217	cattacagcaaggacaagggcgctatctgcaccaagctggtgagaccaaagcggaaacacgggaccaagtcggccgaggaggagctggccaggg	0.812
Ex913	VO	ENSG00000007372	11	-	31772754:31772912	atggctgccagcaacaggaaggagggggagagaataccaactccatcagttccaacggagaagattcagatgaggctcaaatgcgacttcagctgaagcggaagctgcaaagaaatagaacatcctttacccaagagcaaattgaggccctggagaaag	0.703
Ex914	VO	ENSG00000007372	11	-	31772156:31772238	agtttgagagaacccattatccagatgtgtttgcccgagaaagactagcagccaaaatagatctacctgaagcaagaatacag	0.907
Ex915	VO	ENSG00000007376	16	-	776828:776929	gttgtgagaacccaaagccaagcctcacagatctcgtggttctggaacacgggctgtacgcaggcgatcctgtctccaaagtgctgctgaagccgctcacgg	0.900
Ex916	VO	ENSG00000007384	16	-	53585:53798	ggggaccgccgactggtttggagtgagcaaggacagtgacagcacccagaaatggcagcgcaagagcatccgtcactgcagccagcgctacgggaagctgaagccccaggtcctccgggagctggacctgcccagccaggacaacgtgtcgctgaccagcaccgagacgccacccccactctacgtggggccatgccagctgggcatgcagaag	0.764
Ex917	VO	ENSG00000007545	16	+	1652492:1652673	gtttgagaaaccctccaagacccctcttggtgcctggtccctccagcacaggaagcaatgactcagatggaggcctttttgctgtcccgacaaccttgccacccaacagccgacacgggaagctcttctctcccagtaaagaagcagagctgactttccgccagcatctgaactccatcagt	0.556
Ex918	VO	ENSG00000007545	16	+	1652763:1652837	atgcagtcggatttcttcctgccaaagccccggaagctgcggaaccggcacctgcggaagccactggtggtccag	0.667
Ex919	VO	ENSG00000007545	16	+	1655059:1655140	agaacactgctccctagaccatcggaaaaccagtcccacaacgtttgttccttctccatcctgtctaactcttccgtaactg	0.917
Ex920	VO	ENSG00000007866	6	-	35551674:35551847	tacagcaaacacctgtttgtgcacatcggccagacgaaccccgccttctcagacccacccctggaggcagtagatgtgcgccagatctatgacaaattccccgagaaaaagggaggattgaaggagctctatgagaaggggccccctaatgccttcttccttgtcaagttctgg	0.757
Ex921	VO	ENSG00000007866	6	-	35551321:35551461	gccgacctcaacagcaccatccaggagggcccgggagccttctatggggtcagctctcagtacagctctgctgatagcatgaccatcagcgtctccaccaaggtgtgctcctttggcaaacaggtggtagagaaggtggag	0.719
Ex922	VO	ENSG00000007923	1	-	6661041:6661114	tgcttagtgacccccaaaccagggccatctatgatatatatgggaagagaggactggaaatggaaggatgggag	0.976
Ex923	VO	ENSG00000007923	1	-	6650356:6650457	gttgtggaaaggaggagaacccctgctgaaattcgagaggagtttgagcggctgcagagagagagagaagagaggagattgcagcagcgaaccaatcccaag	0.974
Ex924	VO	ENSG00000007923	1	-	6634176:6634249	ttggaatttggagctggagacctacaggggcctttgttcggtctcaagctgttccgtaatctcacaccaagatg	0.960
Ex925	VO	ENSG00000008018	6	-	170697116:170697197	aacagacaaaacagtcattggatgcagcggttttcatggagactgtcttacgctgacaaagattattgaagcaagactaaag	0.949
Ex926	VO	ENSG00000008018	6	-	170694614:170694743	atgtataagcattccaataataaggccatgactacgggggcaattgctgcaatgctgtctacaatcctgtattcaaggcgcttctttccatactatgtttacaacatcatcggtggacttgatgaagaag	0.915
Ex927	VO	ENSG00000008083	6	+	15612710:15612802	ggaaggtctgtttctctaacaactttttatcgaacagcgaggaatatcatgagcatgtgtttcagcaaggagcctgccccagccgaaatcgag	0.850
Ex928	VO	ENSG00000008083	6	+	15619506:15619611	gtattgcattcctgctgaggaggagaacaagctggaagatgtggtccacaccctgctgcaagccaatggcaccccagggctgcagatgctggaaagcaacgtcatg	0.795
Ex929	VO	ENSG00000008083	6	+	15621125:15621255	gaaatgaagcgtcgccatatagctaagccattctccatggagaagttactctaccagattgcacaagcagaagcaaaaaaagaaaacggtcccactctcagtaccatctcagccctcctggatgagctcag	0.792
Ex930	VO	ENSG00000008083	6	+	15621449:15621632	ggatacagagctgcggcagcgcaggcagctgttcgaggctggcctccactcctccgcacgctatggcagccacgatggcagcagcacggtggcggacgggaagaaaaagcctcgaaagtggctgcagttggagacgtcagagaggaggtgtcagatctgccagcacctgtgctacctgtccatg	0.795
Ex931	VO	ENSG00000008083	6	+	15625371:15625478	gtggtacaagagaacgaaaacgtcgtgttctgtctggagtgtgctctgcgccacgtggagaaacagaagtcctgccgagggctgaagttgatgtaccgctacgatgag	0.833
Ex932	VO	ENSG00000008086	X	+	18503395:18503531	aaaatgaagaagtcaaagaaacgactttacgagagcttaaaatgcttcggactctcaagcaggaaaacattgtggagttgaaggaagcatttcgtcggaggggaaagttgtacttggtgtttgagtatgttgaaaaa	0.940
Ex933	VO	ENSG00000008086	X	+	18509932:18509991	atataaaaccagaaaatctcttaatcagccacaatgatgtcctaaaactgtgtgactttg	1.000
Ex934	VO	ENSG00000008086	X	+	18512304:18512394	gttttgctcgtaatctgtcagaaggcaataatgctaattacacagagtacgttgccaccagatggtatcggtccccagaactcttacttgg	0.750
Ex935	VO	ENSG00000008086	X	+	18515995:18516184	cgctccctatggaaagtccgtggacatgtggtcggtgggctgtattcttggggagcttagcgatggacagcctttatttcctggagaaagtgaaattgaccaactttttactattcagaaggtgctaggaccacttccatctgagcagatgaagcttttctacagtaatcctcgcttccatgggctccgg	0.750
Ex936	VO	ENSG00000008086	X	+	18537506:18537611	ggtggagtgtatcatgacccacactctgatgatggcacagcccccaaagaaaatagacacctatacaatgatcctgtgccaaggagagttggtagcttttacagag	0.917
Ex937	VO	ENSG00000008086	X	+	18541193:18541316	tgccatctccacgtccagacaattctttccatgaaaataatgtgtcaactagagtttcttctctaccatcagagagcagttctggaaccaaccactcaaaaagacaaccagcattcgatccatg	1.000
Ex938	VO	ENSG00000008130	1	-	1677557:1677642	attatgatgacatttccaatcagatagacttcatcatctgcctggggggagacgggacgctgctgtacgcttcctcgcttttccag	0.841
Ex939	VO	ENSG00000008196	6	+	50904291:50904351	tcagttgaagatgccaataacagcggcatgaatctattggaccagtctgtcattaaaaaag	0.792
Ex940	VO	ENSG00000008196	6	+	50911733:50911952	ttccagttcctcccaaatcggtgacttctctaatgatgaataaagacggcttcctgggaggcatgtctgtcaacaccggcgaggtgttttgctccgtcccaggccgtttgtctctgctcagttcaacttcgaagtacaaagtaactgtgggagaagttcagagacggctgtcgccccctgaatgcctcaatgcatctctcctcggcggagtcctcagaag	0.667
Ex941	VO	ENSG00000008197	6	+	50804528:50804693	gtggcacctgtgtggtcaaccccacagacttattttgctctgtccctggccgtttgtcccttcttagttctacttccaaatacaaggtgaccattgctgaggtaaagaggcgcctctccccacctgagtgcctcaatgcttcactcttgggaggcattttgagaag	1.000
Ex942	VO	ENSG00000008256	7	-	6193813:6193877	aggctgaaatatgaaattgcagaggtgatgacagagatcgacaatctaacttccgtagaggagag	0.900
Ex943	VO	ENSG00000008256	7	-	6183979:6184097	ggaattcagtttctaatagaaaatgacctgctacagagttccccagaagacgtcgcccagttcctttataaaggagaaggcctaaataagaccgtcattggggactacctgggtgaaag	0.896
Ex944	VO	ENSG00000008256	7	-	6179809:6179889	ggatgaatttaatattaaagttcttcaagcctttgttgaactccatgagtttgctgatctcaaccttgtacaagccttaag	0.864
Ex945	VO	ENSG00000008256	7	-	6177358:6177470	gcagttcttatggagcttcaggctgcccggggaggcgcagaagattgatcgcatgatggaggctttcgcttctcgctactgcctgtgcaaccccggggtcttccagtccacag	0.783
Ex946	VO	ENSG00000008256	7	-	6171701:6171772	gataaggagcccaggggaatcatcccgttggaaaacctcagcatcagggaggtggaggacccccggaaaccc	0.760
Ex947	VO	ENSG00000008256	7	-	6171429:6171583	aactgttttgagctctacaatcccagccacaaagggcaggtcatcaaggcctgtaagactgaggccgacggccgcgtggtagaggggaaccatgtggtgtaccggatctcagccccgagcccggaggagaaggaggagtggatgaaatccatcaa	0.786
Ex948	VO	ENSG00000008300	3	-	48668173:48668288	gttcgcgacagtgcagcagagcgggctgctcttctacaacgggcgcctgaacgagaagcacgacttcctggccctggaactcgtggctggccaagtgcggctcacatattccacgg	0.500
Ex949	VO	ENSG00000008300	3	-	48667743:48667831	gtgaatccaacaccgtggtcagccccacagttccagggggcttgagtgacgggcaatggcatacagtgcatctgagatactacaacaag	1.000
Ex950	VO	ENSG00000008300	3	-	48666726:48666889	gtccctggacctgacgggccctcttcttctgggaggtgtccccaacctccccgagaacttccccgtatcccataaggacttcatcggctgtatgcgggacctgcacattgatggccgccgagtggacatggcggcttttgtcgcaaataatggcaccatggcag	0.500
Ex951	VO	ENSG00000008300	3	-	48666056:48666225	ctatggcccatccccaccatttccgtggcaacggcacactgagctggaactttggaagtgacatggctgtgtctgtgccatggtacctggggctggcatttcggacacgggcaacgcagggggtcctgatgcaagtgcaggctgggccacacagcacgctcctttgccag	0
Ex952	VO	ENSG00000008300	3	-	48664014:48664155	gttactacggcccaggctgtgtggatgcctgcctcctgaacccctgtcagaaccagggatcatgccggcacctgccaggagccccccatggctatacctgtgactgtgtgggtggctatttcgggcaccactgtgagcacag	0
Ex953	VO	ENSG00000008300	3	-	48663796:48663916	gatggaccagcagtgcccacggggctggtgggggagcccaacctgtggcccctgcaactgtgatgttcacaaaggttttgatcccaactgcaacaagacaaatgggcagtgtcactgcaag	0
Ex954	VO	ENSG00000008300	3	-	48663329:48663512	gagttccactaccgaccgcggggcagtgactcttgcctcccatgtgactgctaccctgtgggctccacctcgcgctcatgtgcaccccacagcgggcagtgcccctgtcgcccaggagcccttggccgccagtgcaacagctgtgacagtcccttcgcagaggtgacagccagcggctgccggg	0
Ex955	VO	ENSG00000008300	3	-	48661156:48661365	ctggatggcctagagctgaacaagacggcactggataccatggaggccaagaagctggctcagcggctacgggaggtgactggccacactgaccactattttagccaagatgttcgagtcactgcccgcctgctggcccacctgctggccttcgagagccatcagcagggcttcgggctgacagccacacaggatgcccacttcaatgag	0.500
Ex956	VO	ENSG00000008405	12	-	105919188:105919276	gttttgatacagatggcttatcctctgcagtgtggccaggtggagaaactgaagcacttactcgtttggaaaggcatttggaaagaaaa	0.864
Ex957	VO	ENSG00000008838	17	-	35445501:35445574	tttgatgacttttctcgggacctgtgtgtccaggcattgctggacatcatggacatgttttgtgaccgtctgag	0.981
Ex958	VO	ENSG00000008838	17	-	35442428:35442541	catatccccaccccactttttgtcctggagatctggaaagcttgcttcgtggggctcattgagtctcccgagggtacggaggagctcaagtggacagctttcactttcctcaag	0.683
Ex959	VO	ENSG00000008838	17	-	35441317:35441399	gacttcactgaggatgtcaactgtgcttttgagttcctgctgaagctcacccccttgttggacaaagctgaccagcgctgcaa	0.871
Ex960	VO	ENSG00000008838	17	-	35438605:35438747	acgatggatgcagaccactctaagtcaccggagggactgctgggagtcctgggccacatgctgtccgggaagagtctggacttgctgctggctgccgccgccgccactggaaagctgaaatccttcgcccggaaattcatcaa	0.758
Ex961	VO	ENSG00000008838	17	-	35437162:35437244	ccaaaccggcctccgtccgggccctgctgtttgacatctccttcctcatgctgtgccatgtggcccagacctatggttcagag	0.823
Ex962	VO	ENSG00000008838	17	-	35436635:35436813	gtgattctgtccgagtcgcgcacaggagctgaggtgcccttcttcgagacctggatgcagacctgcatgcctgaggagggcaagatcctgaaccctgaccacccctgcttccgccccgactccaccaaagtggagtccctggtggccctgctcaacaactcctcggagatgaagctagt	0.785
Ex963	VO	ENSG00000008838	17	-	35436426:35436525	gcagatgaagtggcatgaggcctgtctcagcatctcagccgccatcttggaaatcctcaatgcctgggagaatggggtcctggccttcgagtccatccag	0.854
Ex964	VO	ENSG00000008838	17	-	35435935:35436110	aaaatcactgataacatcaaagggaaggtatgcagtctggcggtgtgtgctgtggcttggcttgtggcccacgtccggatgctggggctggatgagcgtgagaagtcgctgcagatgatccgccagctggcagggccactgtttagtgagaacaccctgcagttctacaatgagag	0.768
Ex965	VO	ENSG00000008838	17	-	35432910:35433174	ggtggtgatcatgaactcgatcctggagcgcatgtgtgccgacgtgctgcagcagacagccacgcagatcaagtttccctccaccggggtggacacaatgccctactggaacctgctgccccccaagcggcccatcaaagaggtgctgacggacatttttgccaaggtgctggagaagggctgggtggacagccgctccatccacatctttgacaccctgctgcacatgggcggcgtctactggttctgcaacaacctgattaag	0.662
Ex966	VO	ENSG00000008838	17	-	35432424:35432605	gagctgctgaaggagacgcggaaggagcacacgctgcgggcagtggagctgctctactccatcttctgcctggacatgcagcaagtgaccctggtcctgctgggccacatcctacctggcctgctcactgactcctccaagtggcacagcctcatggaccccccgggcactgctcttgccaa	0.725
Ex967	VO	ENSG00000008838	17	-	35432173:35432263	gctggccgtgtggtgtgccctcagttcctactcctcccacaagggacaggcgtccacccgccagaagaagagacaccgcgaagacattgag	0.743
Ex968	VO	ENSG00000008838	17	-	35429564:35429712	ccaacctgttcctgctcatctcctccatcctggggtctcgcaccgctggcccccacacccagttcgtgcagtggttcatggaggagtgtgtggactgcctggagcagggtggccgtggcagcgtcctgcagttcatgcccttcaccacc	0.680
Ex969	VO	ENSG00000009307	1	-	115080902:115080999	gaagtgttttatctgacttacacccctgaagatgtcgaagggaacgttcagctggaaactggagataaaataaactttgtaattgataacaataaaca	0.913
Ex970	VO	ENSG00000009307	1	-	115078586:115078667	tactggtgctgtaagtgctcgcaacattatgctgttgaaaaagaaacaagcccgctgtcagggagtagtttgtgccatgaag	0.907
Ex971	VO	ENSG00000009307	1	-	115076748:115076960	aatgacccattgccaggacgcatcaaagttgactttgtgatccctaaagaacttccctttggagacaaagatacgaaatccaaggtgaccctgctggaaggtgaccatgttaggtttaatatttcaacagaccgacgtgacaaattagagcgagcaaccaatatagaagttctgtcaaatacatttcagttcactaatgaagcccgagaaatg	0.749
Ex972	VO	ENSG00000009335	7	+	156649265:156649318	gaggaaaaggcttctcttttacatcgtactcaggaagaaagaagaaagagagag	0.941
Ex973	VO	ENSG00000009335	7	+	156687176:156687262	gcttctctacagtttagcctttaatgccaggtttctgagacatctttggtttctaatatcttccatgtcaacacggatgatcacagg	0.896
Ex974	VO	ENSG00000009335	7	+	156692853:156693010	gtctatggtaccgttgcttcaggtgatatccaggggttctcctatgtcttttgaagattctagtcgaatcatcccactcttttatctttttagctccttgtttagtcattcactaatttccatacatgataacgaattcttcggtgatcccatagaag	0.783
Ex975	VO	ENSG00000009335	7	+	156706144:156706231	gtcactcagctctatgtgccagcatccagacatgtgtggaggttccggcggatggggaggataggcccgctgcagtccaccctggacg	0.905
Ex976	VO	ENSG00000009335	7	+	156708709:156708806	tgggtttggagtccccgccgctgtctgtgtctgaggaaagacagcttgctgtcctgacagagttgccttttgtggttccatttgaggaacgagtaaag	0.921
Ex977	VO	ENSG00000009335	7	+	156710862:156710994	atctttcagaggttgatttatgcagataagcaagaagttcaaggagatggtccatttctggatggaattaatgtcacaataagaagaaattacatttatgaagatgcttatgacaaactttctccagaaaatg	0.675
Ex978	VO	ENSG00000009335	7	+	156716535:156716782	agcctgatttgaaaaagcggatccgtgtgcacttgctcaatgcccatggcctggatgaagctggcattgatggtggtggtattttcagagagtttttaaatgaactactgaagtcaggatttaaccccaaccaggggttctttaagactactaatgaagggcttctgtaccccaacccggctgctcagatgcttgtgggagattcttttgccagacattactacttcctaggcagaatgcttggaaag	0.856
Ex979	VO	ENSG00000009335	7	+	156739409:156739597	gtagttgaactaaaattcggtgggaaagacatccctgtcaccagcgccaaccggattgcgtacatccacttggtggcagactacaggctgaacaggcagatccgccagcactgcctggctttccgccagggccttgccaatgtcgtcagcctcgagtggctccgaatgtttgatcagcaagaaattcag	0.659
Ex980	VO	ENSG00000009413	6	-	111839376:111839450	gcctttttatggttatcatgagaaggaaagacactttatgaagatctatctttacaatcctacaatggtgaaaag	0.875
Ex981	VO	ENSG00000009709	1	+	18899734:18899899	gtctggttcagtaaccgccgcgcccgttggcgtaagcaggcaggagccaaccagctggcggcgttcaaccaccttctgccaggaggcttcccacccaccggcatgcccacgctgcccccctaccagctgccggactccacctaccccaccaccaccatctcccaag	0.000
Ex982	VO	ENSG00000009765	6	+	150756928:150757084	aaccaactggattaaagagtacttggatactgcccctattttgattctcattttcaaacaagtacatggtttcgccgcaaatggcaagaaaaaagtccactactacaatgagatcagtgtttccatcgcttgtggcatcctgctagctgccctgcag	1.000
Ex983	VO	ENSG00000010244	17	+	27709635:27709773	gtacataaagaaacaatagatgccgtaccaaatgcaatacctggaagaacagacatagagttggaaatatatggtatggaaggtattccagaaaaagacatggatgaaagacgacgacttcttgaacagaaaacacaag	0.970
Ex984	VO	ENSG00000010244	17	+	27712024:27712099	gcatacctccattaatgccaggtgttcctcctctgatgccaggaatgccaccagttatgccaggcatgccacctgg	0.892
Ex985	VO	ENSG00000010379	12	-	217353:217437	aacactgtatggagttccagaagaccaacggctccctgaatggtacctctgagaatgccacctctcctgtcatcgagttctggga	0.644
Ex986	VO	ENSG00000010379	12	-	216585:216717	gcggcgggtcttgaagatctctgatgggatccagcacctgggggccctgcgctgggagctggctctgtgcctcctgctggcctgggtcatctgctacttctgcatctggaagggggtgaagtccacaggcaag	0.867
Ex987	VO	ENSG00000010379	12	-	214517:214651	gtggtgtacttcacggccacatttccttacctcatgctggtggtcctgttaattcgaggggtgacgttgcctggggcagcccaaggaattcagttttacctgtacccaaacctcacgcgtctgtgggatccccag	0.625
Ex988	VO	ENSG00000010379	12	-	206992:207095	gtgtggatggatgcaggcacccagatattcttctccttcgccatctgtcttgggtgcctgacagccctgggcagctacaacaagtaccacaacaactgctacag	0.500
Ex989	VO	ENSG00000010379	12	-	202559:202661	ggcggaatgtacgtgttccagctctttgactactatgcggccagtggcatgtgcctcctgttcgtggccatcttcgagtccctctgtgtggcttgggtttacg	1.000
Ex990	VO	ENSG00000010404	X	-	148390385:148390473	ggatatcttctaaccataccgatgattctccgtatagctggtcttttccaccttatcatccttcctctgagaagtatgaaaacactaag	0.899
Ex991	VO	ENSG00000010404	X	-	148385782:148385952	gaatttcagaagttgtatcccttggagaacatcaccctggcccccgatcccgaggtccctgatggcctaccccctgtggcctacaacccctggatggacatcaggcaacgggaagacgtccaagccttaaacatcagtgtgccgtatggtccaattcctgtggactttcag	0.835
Ex992	VO	ENSG00000010671	X	-	100495514:100495632	gtatgtcctggatgatgaatacacaagctcagtaggctccaaatttccagtccggtggtccccaccggaagtcctgatgtatagcaagttcagcagcaaatctgacatttgggcttttg	0.808
Ex993	VO	ENSG00000010810	6	-	112135818:112135916	ggaaggagattggtgggaagcccgctccttgacaactggagagacaggttacattcccagcaattatgtggctccagttgactctatccaggcagaaga	0.902
Ex994	VO	ENSG00000010810	6	-	112131895:112131998	gtggtactttggaaaacttggccgaaaagatgctgagcgacagctattgtcctttggaaacccaagaggtacctttcttatccgcgagagtgaaaccaccaaag	0.825
Ex995	VO	ENSG00000010810	6	-	112122524:112122600	gaagtttactggatttcttaaaagatggagaaggaagagctctgaaattaccaaatcttgtggacatggcagcacag	0.833
Ex996	VO	ENSG00000010810	6	-	112102395:112102526	gtgcaaagttccccatcaagtggacggcccccgaggcagccctgtacgggaggttcacaatcaagtctgacgtgtggtcttttggaatcttactcacagagctggtcaccaaaggaagagtgccatacccag	0.781
Ex997	VO	ENSG00000010818	6	-	143127629:143127804	gtacaaatcgaatgaagattatgtatatgtcagaggacgtggccggggaaagtacatttgtgaagaatgtgggattcgctgtaagaagccaagcatgctcaaaaaacacatccgtacccatactgatgttcggccttatgtatgcaagttatgtaactttgccttcaaaacgaaag	0.905
Ex998	VO	ENSG00000010818	6	-	143124294:143124395	gaaacctaacgaagcatatgaaatctaaagcacacatgaaaaaatgcctggaattgggagtctcaatgacatcggtggatgatacagaaactgaggaagcag	0.800
Ex999	VO	ENSG00000011007	1	+	23954920:23955100	gtattaattgaagaaacagatcaattatggaaagttcattgtcaccgagactttaaggaagaaagacccgaagagtatgagtcgtggcgagagatgtacctgcggcttcaggacgcccgagagcagcggctacgagtactaacaaagaatatccagttcgcacatgccaataagcccaaag	0.625
Ex1000	VO	ENSG00000011021	1	+	11798490:11798555	agtttggattatgatcgctgtatcaatgacccttacctggaagttttggagaccatggataataag	0.963
Ex1001	VO	ENSG00000011021	1	+	11802132:11802198	gtgggtctctttgtggacttttttgtgcgactcttcacccaactcaagttcggagtggtacagacat	0.963
Ex1002	VO	ENSG00000011021	1	+	11806351:11806477	ccggtggcagcaggttccgggatacccgaggtcaaatgctatctgaatggcgtaaaggtgccaggaatcgtccgtctccggaccctgctctgcaaggtccttggagtgctgttcagtgtggctggag	0.587
Ex1003	VO	ENSG00000011021	1	+	11807130:11807197	ggctcttcgtggagaaggaaggccccatgatccacagtggttcggtggtgggagctggcctccctcag	0.700
Ex1004	VO	ENSG00000011028	17	+	58097548:58097712	gtaacgactgcgagaccttctgggacaaggaccagctgactgacagctgctaccagtttaacttccagtccacgctgtcgtggagggaggcctgggccagctgcgagcagcagggtgcggatctgctgagcatcacggagatccacgagcagacctacatcaacg	0.529
Ex1005	VO	ENSG00000011114	14	-	92797701:92797776	gcaagtgaacaagatatccttaaatatctgattaaatggggagagcatcagttgatgaaaagaatagcagatagag	0.950
Ex1006	VO	ENSG00000011114	14	-	92793294:92793454	agccaaacttactgagtggcactgcccatagtgtgaacaaaagaggtgtaaaaagacgggacctggacatggaagagctcagagagatcctttcttctctcttaccttttgtgcgaattgaacacatcttacctataaacagtgaagtcttaagtgatgca	0.889
Ex1007	VO	ENSG00000011114	14	-	92789746:92789889	atgaaaagaggcttgattagtactcctccatcagatatgcttcctacaacagaaggtgggaagtcaaatgcctggttacggcaaaaaaatgctggcatctatgttcgtcctcgactcttctctccctatgtggaagaagcaaag	0.938
Ex1008	VO	ENSG00000011260	17	+	46708226:46708351	atgaagaactgccagcatgcgaatgctgaacgtcctactgttgctcggatctcatctgtgcagttccatcccggtgcacagattgtgatggttgctggattagataatgctgtatcactatttcag	0.869
Ex1009	VO	ENSG00000011347	11	-	61051963:61052233	ctctccccaggctccgaggaggatgaggcccacgagggttgcagccgagagaacctgggccggatccagttcagtgtcggctacaacttccaggagtccacgctcaccgtgaagatcatgaaggcccaggagctgccggccaaggacttcagcggcaccagcgaccccttcgtcaagatctacctgctgcccgacaagaagcacaagctggagaccaaggtgaagcggaagaacctgaacccccactggaacgagaccttcctctttgaag	0.688
Ex1010	VO	ENSG00000011347	11	-	61048411:61048580	gttttccctatgagaaggtggtgcagaggatcctctacctccaagtcctggactatgaccgcttcagccgcaacgaccccattggggaggtgtccatcccccttaacaaggtggacctgacccagatgcagaccttctggaaggatctgaagccatgcagcgatgggagt	0.917
Ex1011	VO	ENSG00000011376	3	+	45492964:45493123	gttcatgggcaagccacgggcgaaaagctgactgcctatacggccacccctgaagccatttatggcacctcccacgtggccatctcgcccagccacagactcctacatgggcacagctctctgaaggaagccttgaggatggcccttgtccctggcaaag	0.722
Ex1012	VO	ENSG00000011376	3	+	45502188:45502292	attgcctcacgcctgtaatggctgtgaacatgcttacccagcaggaggtccctgtcgttattttggccaaagctgacttggaaggctctctggattcaaaaatag	0.635
Ex1013	VO	ENSG00000011376	3	+	45512771:45512869	gtgcaagggagcagccaagagagagacagacacgatggatacctttgttgattctgcttggtactacttcagatacactgaccctcataatccacacag	0.841
Ex1014	VO	ENSG00000011376	3	+	45540493:45540604	caagcctctcagagcgtcattctccacagccccgagtttgaggatgctttgtgtgccctgatggtaatggctgctccactggcccctcatgtaacctcagagatctgggcag	0.780
Ex1015	VO	ENSG00000011405	11	-	17126790:17126910	tgagttctactgtagaaatcattataatgcaagccctttgctgggtacatgatgacttgaatcaagtagatgttggcagctatgttctaaaagtttgtggtcaagaggaagtgctgcagaa	0.719
Ex1016	VO	ENSG00000011405	11	-	17090697:17090789	tcgtgttccttcttcagttctaatgctgtccccctaaaagtcacaatggtgaatgctgaccctatgggagaagaaattaatgtcatgtttaag	0.769
Ex1017	VO	ENSG00000011405	11	-	17080785:17080954	gcttcagagaactttatctattcctgtgctggatgctgtgtagccacctatgttttaggcatctgtgatcgacacaatgacaatataatgcttcgaagcacgggacacatgtttcacattgactttggaaagtttttgggacatgcacagatgtttggcagcttcaaaag	0.842
Ex1018	VO	ENSG00000011426	7	+	36426731:36426878	cattgatgcatatagatctcaaagattcaaagaaacagaacgtccatcaataaagcaggtgattgttcggaaggaagatgttacttcaaaactggatgaaaaaaataatgcctttccttgtcaagttaatatcaaacagaaaatgcag	0.738
Ex1019	VO	ENSG00000012232	8	+	28644659:28644786	gtggtccgtactgagaagaacagtttgaacaaccgattcttaccctggaatgaaattgagacagaggccatcctgtccattgatgacgatgctcacctccgccatgacgaaatcatgtttgggttccg	0.764
Ex1020	VO	ENSG00000012232	8	+	28656522:28656650	tattatgcctacctgtattcttatgtgatgccccaggccatccgggacatggtggatgaatacatcaactgtgaggacattgccatgaacttccttgtctcccacatcactcggaagccccccatcaag	0.694
Ex1021	VO	ENSG00000012963	14	+	92746747:92746807	aaattttcgttgtgattgtggaaacagcaagtttaaaaatttggaatgcaaattacttcct	0.969
Ex1022	VO	ENSG00000012963	14	+	92748131:92748226	gacaaagcaaaggtaaattctggcaataagtacaatgacaacttttttggattgtactgcatttgcaagagaccttatcctgatcctgaagacgag	0.883
Ex1023	VO	ENSG00000012963	14	+	92758412:92758473	aatacaatgatttgaagactgaacttaaagactatctcaagagatttgctgatgaaggcacg	0.962
Ex1024	VO	ENSG00000012983	14	-	50003051:50003113	ggctctcttcttaatgtcaaaaagtaattttcagcctccaaaactaaaggacaaaacaaaatg	0.972
Ex1025	VO	ENSG00000012983	14	-	49999133:49999249	cacacttttgttgcacagccaggtctctctagagccctagcagttgaactgttagacaaagtgaacaatccagataaccacgcacattacactgaagcagatgacgatgactttgag	0.810
Ex1026	VO	ENSG00000012983	14	-	49976830:49976909	atcagtacattatttttggaactgaagatggtatttacacactgaatctcaatgagctacatgaggcaacgatggaacag	0.808
Ex1027	VO	ENSG00000012983	14	-	49973944:49974002	aaaattcgctttaacaacaaagattcctgatacaaaaggctgccacaaatgttgcatag	0.963
Ex1028	VO	ENSG00000012983	14	-	49962375:49962445	tatgccttcaagacagtgtgttggctttctggaaacatgggatgcagggtaaaagcttcaagtcagatgag	0.914
Ex1029	VO	ENSG00000013016	2	+	31320644:31320820	gtacctgctggaacaggacttcccaggcatgaggattgggcctgagcccaccacagactccttcattgcggtgatgcagggagacatggaggggatcatccctgggaacgccctggtggtggatcccaagaaacccttcaggaaactcaacgcctttggcaacgccttcttgaacag	0.900
Ex1030	VO	ENSG00000013016	2	+	31325741:31325838	gttcgtgtgtgcccagctacctaaccctgtgctggagagcatcagcgtcatcgacacaccagggatcctctctggggagaagcagaggatcagccggg	0.833
Ex1031	VO	ENSG00000013288	4	+	6647162:6647360	ggatgtgacaagcagttcttcaatgcctcggtgcagtttgccaacatggacccgctgctggaccacatcaacagccatgctgccgagctcggtgtctcggtgcagtatgccacgctgggcgactacttccgtgccctgcacgctctcaatgtcacctggcgtgtccgcgaccaccacgacttcctgccctattccacag	0.500
Ex1032	VO	ENSG00000013288	4	+	6649741:6649931	aaccattccaggcctggacgggcttctacacgtcccgcagctcactgaaggggctggcccggcgagccagcgccttgttgtatgccggggagtccatgttcacacgctacctgtggccggccccccgtgggcatctggaccccacctgggccctgcagcagctccagcagcttcgctgggccgtctccgag	0.675
Ex1033	VO	ENSG00000013293	3	-	171701592:171701828	gcgtctgctatgcagagtttggagttcgagtccccaagaccacaggatctgcctacacctacagctatgtcactgttggggaatttgtggcatttttcattggctggaacctgatcctggagtacctgattggcactgcggccggagccagtgctctgagcagcatgtttgactcactagccaaccacaccatcagccgctggatggcggacagcgtgggaaccctcaatggcctgg	0.625
Ex1034	VO	ENSG00000013293	3	-	171699150:171699367	ggaaaggtgaagaatcatacccagaccttctggctctgttgatcgcggtcatcgtgaccatcattgttgctctgggggtgaagaattccataggcttcaacaatgttctcaatgtgctgaacctggcagtatgggtgttcatcatgatcgcaggcctcttcttcatcaatgggaaatactgggcggagggccagttcttgccccacggctggtcaggg	0.500
Ex1035	VO	ENSG00000013293	3	-	171686705:171686851	gtgctgcaaggagcagcaacatgcttctacgctttcattggctttgacatcatcgccaccactggagaggaagccaagaatcccaacacgtccatcccttatgctatcactgcctccctggtcatctgcctgacagcatatgtgtct	0.300
Ex1036	VO	ENSG00000013293	3	-	171683797:171684005	gtgagcgtgatcttaactctgatggtgccatattataccattgacacggaatccccactcatggagatgtttgtggctcatgggttctatgctgccaaattcgtagtggccattgggtcggttgcaggactgacagtcagcttgctggggtccctcttcccgatgccgagggtcatttatgccatggctggtgacgggctccttttcag	0.400
Ex1037	VO	ENSG00000013364	16	+	29752555:29752678	gacatcacacccctgcaggtggttctgcccaacactgccctccatctaaaggcgctgcttgattttgaggataaagatggagacaaggtggtggcaggagatgagtggcttttcgagggacctg	0.800
Ex1038	VO	ENSG00000013364	16	+	29760737:29760934	cgtggtcttcgggcctgagctggtgtcgctgggtcctgaggagcagttcacagtgttgtccctctcagctgggcggcccaagcgtccccatgcccgccgtgcgctctgcctgctgctggggcctgacttcttcacagacgtcatcaccatcgaaacggcggatcatgccaggctgcaactgcagctggcctacaactg	0.358
Ex1039	VO	ENSG00000013364	16	+	29764685:29764801	gcatgaggctcagagactggagcaggaagcccgcggccggcttgagcggcagaagatcctggaccagtcagaagccgagaaagctcgcaaggaacttttggagctggaggctctgag	0.339
Ex1040	VO	ENSG00000013375	6	-	83955052:83955236	gaagacaatggtgtaaaattggttgatcctttgggtgaaatgttggcaccatcctgggaggaacatgccacctgtttagcaaatgctgaggaacaagatatgcagagagtgcttattgacatcagcgagaaagaagctgtgaatctgcaacaagatgcctttgtagttattggtagagataccag	0.966
Ex1041	VO	ENSG00000013375	6	-	83942400:83942498	gtacctgtctattgcactaagactggtgtaaaacatttgcaccacaaggctcaagagtttgacattggagtttattttgaagcaaatgggcatggcact	0.875
Ex1042	VO	ENSG00000013455	7	+	98773740:98773844	agattgccctcagtcccaataatcacgaagtgcacatctataagaagaacgggagccagtgggtgaaagctcatgaactcaaggagcacaacggacacatcacag	0.950
Ex1043	VO	ENSG00000013455	7	+	98779852:98780074	gtattgactgggctcccaagagcgaccgcattgtcacttgtggggcagaccgcaatgcctatgtctggagtcagaaagatggtgtttggaagccaaccctggtgatcctgagaattaatcgcgcagctacttttgtgaagtggtcccccctagagaacaaatttgctgtgggaagtggagcacgactcatttctgtttgttactttgagtctgaaaatgactg	0.854
Ex1044	VO	ENSG00000013455	7	+	98795104:98795297	ggccatgactgctgcccaatgctctttaactacgatgaccgcggctgcctgaccttcgtctccaagttagatattccaaaacagagcatccaacgcaacatgtctgccatggaacgcttccgcaacatggacaagagagccacaactgaggaccgcaacacggccttggagacgctgcaccagaatagcatcac	0.753
Ex1045	VO	ENSG00000013455	7	+	98799102:98799192	tcaagtctctatttatgaggtggacaagcaagattgtcgcaaattttgcactactggcatcgatggagccatgacaatttgggatttcaag	0.884
Ex1046	VO	ENSG00000013503	12	+	105287491:105287591	tgccgtttgagagacatgacatactctgcccctattacagtggatattgaatatacccgaggcagccagaggatcatccgcaatgccttacctatcggcag	0.930
Ex1047	VO	ENSG00000013503	12	+	105296175:105296292	gtggctacttcattgttaaaggagtagaaaaagttattcttatccaagagcagctgtctaagaacaggatcatcgtggaggctgatagaaaaggggctgttggagcttcagttaccag	0.654
Ex1048	VO	ENSG00000013503	12	+	105297939:105298047	ctctacccatgagaaaaaaagcagaaccaatatggctgtgaaacaaggacgattttatttgaggcataatactttgtcagaagatatacccattgtcatcatatttaag	0.900
Ex1049	VO	ENSG00000013503	12	+	105310939:105311061	gccatgggtgttgagagtgaccaggaaattgtgcagatgattggaacagaggagcacgtgatggctgcatttgggcccagtctggaagagtgccagaaagctcagattttcacacagatgcag	0.800
Ex1050	VO	ENSG00000013503	12	+	105328734:105328868	gttaaggaattcaatttccgagccaaatgtatctatactgcagtgatggtgcgaagagttattctggcccaaggagataataaagttgacgacagagattattatggtaacaagcgactggaattggcaggacag	0.889
Ex1051	VO	ENSG00000013503	12	+	105345105:105345266	cttttatctcttctttttgaagacttgttcaaaaaatttaattctgaaatgaaaaagattgccgaccaggtgattcctaagcaaagagcagcccagtttgatgttgtcaaacacatgcgccaagaccagatcaccaatggcatggtgaatgctatttctacc	0.870
Ex1052	VO	ENSG00000013503	12	+	105350226:105350388	gcatgtggtttggttaaaaacttggcccttatgacacacatcacaactgatatggaagatggacccattgttaaattagccagtaacttgggagtagaagatgtgaatttattatgtggggaagagctctcttacccaaatgtgtttcttgtctttcttaatg	0.786
Ex1053	VO	ENSG00000013503	12	+	105354965:105355039	accctacataattgtcaagaaacagaagccagcagtcacaaataaacatatggaagagctggcccaagggtacag	0.923
Ex1054	VO	ENSG00000013503	12	+	105362371:105362498	agacaccacccacttggagattgaacccttcactcttctcggcgtgtgtgctggacttatcccataccctcaccataaccagtcaccgagaaacacttatcagtgtgccatggggaaacaagccatgg	0.806
Ex1055	VO	ENSG00000013503	12	+	105372410:105372619	gtactataggatacaaccagcgaaacagaattgatactctcatgtatctactagcatatccacaaaaacccatggttaagacaaaaaccattgaattgatagaatttgagaaactgccagctggacagaatgcaacagttgctgtgatgagctatagtggctatgatattgaagatgctcttgttttaaacaaggcctctttagacagag	0.763
Ex1056	VO	ENSG00000013503	12	+	105413963:105414066	gtgtttgtggcttgatcgtcccccaggaagacatgccattttgtgattctggcatctgtccggacatcatcatgaacccacacggcttcccatcacgaatgacg	0.846
Ex1057	VO	ENSG00000013503	12	+	105414660:105414826	gtggggaagctcattgagctgctggctggcaaggccggtgtgctggacggcagattccactacggcactgcgtttggaggcagtaaagtgaaggatgtgtgtgaggacctcgttcgccatggttataactacttggggaaagactatgttacatccggcatcacagg	0.611
Ex1058	VO	ENSG00000013523	14	-	76342512:76342945	gctttacctgtttctacaagaggaggactgggtgtaaaaccgatggctgtgctgtctgctacaagcctaccagattccgcctgctctgtgctagccctgtggagtacttccggcctggcttggagctacttaatcgggataatgtgggcttagtgttgctactgcaaccactcgtcccagaaggcctgggacaagtctcggtggccccgctgtgtgtggcaaatacccatatcctttacaacccacgccggggcgatgtcaagctggcccagatggccattctcctggcggaagtggacaaggtggccagactgtcagatggcagccactgccccatcatcttgtgcggggacctaaattctgtccctgattcacctctctacaacttcatcagggatg…	0.571
Ex1059	VO	ENSG00000014123	6	+	97077743:97077888	gttgtccgagcggaactgcattgagattgttaataaattgattgctcagaaacagctagaagtagttcatacactcgatggaaaggaatatattactccagcccaaattagtaaagaaatgagagatgagctacatgtccgaggtg	0.966
Ex1060	VO	ENSG00000014123	6	+	97079894:97079991	gtaattaatgtggacctgattcatattgaaaatagaattggtgacattattaaatcagaaaagcatgttcagttagtgttgggacaactgatagatga	0.981
Ex1061	VO	ENSG00000014123	6	+	97090841:97090987	ctgtgcttgaggaacttgttaatagcggacgcttacgaggcactgtggttggtgggagacaggataaagctgtgtttgtccctgacatctactccaggacacagagtacttgggtggattcctttttcaggcagaatggctatctag	0.679
Ex1062	VO	ENSG00000014123	6	+	97093228:97093407	cctctgctacccacttctttatcagttgaagatgctgccatattgcttcagcaggtgatgagggcattcagcaaacaggcctcaactgtagtctttagcgacactgttgtagtcagtgaaaaatttataaatgactgtacagaactgttccgtgagctgatgcaccagaaagctgaaaag	0.917
Ex1063	VO	ENSG00000014123	6	+	97104009:97104175	acctcttaataaaacttatctcgaggtggtacgttcagtattcatgtcttcaacaacttctgcttctgggacgggcagaaaacgcacaatcaaggacttgcaagaagaagtttcaaacctgtacaataacattaggttatttgaaaaagggatgaagttttttgcag	0.800
Ex1064	VO	ENSG00000014123	6	+	97106435:97106520	agcatagaagactttatttcttgtctggattctgcagcagaagcttgtgatattatggtgaaaaggggagacaaaaaaagggaaag	0.895
Ex1065	VO	ENSG00000014216	11	+	64707521:64707639	gggactgctggctcttggcggccatcgcctccctcactctcaacgacaccctcctgcaccgagtggttccgcacggccagagcttccagaatggctatgccggcatcttccatttccag	0.911
Ex1066	VO	ENSG00000014216	11	+	64709964:64710097	ctgtggcaatttggggagtgggtggacgtggtcgtggatgacctgctgcccatcaaggacgggaagctagtgttcgtgcactctgccgaaggcaacgagttctggagcgccctgcttgagaaggcctatgccaa	0.698
Ex1067	VO	ENSG00000014216	11	+	64710217:64710385	ggtaaatggcagctacgaggccctgtcagggggcagcacctcagagggctttgaggacttcacaggcggggttaccgagtggtacgagttgcgcaaggctcccagtgacctctaccagatcatcctcaaggcgctggagcggggctccctgctgggctgctccatagac	0.745
Ex1068	VO	ENSG00000014216	11	+	64712461:64712535	ctcctcagagtggaacaacgtggacccatatgaacgggaccagctccgggtcaagatggaggacggggagttctg	0.881
Ex1069	VO	ENSG00000014216	11	+	64712633:64712793	gatgtcattccgagacttcatgcgggagttcacccgcctggagatctgcaacctcacacccgacgccctcaagagccggaccatccgcaaatggaacaccacactctacgaaggcacctggcggcgggggagcaccgcggggggctgccgaaactacccag	0.847
Ex1070	VO	ENSG00000014641	2	+	63678037:63678212	atgtcatcgcaacagataaagaagacgttgccttcaaagacctggatgtggccattcttgtgggctccatgccaagaagggaaggcatggagagaaaagatttactgaaagcaaatgtgaaaatcttcaaatcccagggtgcagccttagataaatacgccaagaagtcagttaag	0.893
Ex1071	VO	ENSG00000014641	2	+	63685918:63686031	actgtgcagcagcgtggcgctgctgtcatcaaggctcgaaaactatccagtgccatgtctgctgcaaaagccatctgtgaccacgtcagggacatctggtttggaaccccagag	0.773
Ex1072	VO	ENSG00000014641	2	+	63686577:63686666	ggagagtttgtgtccatgggtgttatctctgatggcaactcctatggtgttcctgatgatctgctctactcattccctgttgtaatcaag	0.937
Ex1073	VO	ENSG00000014824	4	+	41719612:41719704	tgatctagaacaacttcgaaaaatcagacgacgaagtccccatgaagatactgagtcttttactgtatacttgagatcagatgtggaagcaaa	0.780
Ex1074	VO	ENSG00000014824	4	+	41720076:41720158	atctttggaagtttggggaagccctgaagctcttgccagagagaaaaaattgcgtaaggaagcagaaatagaatacagagaaa	0.849
Ex1075	VO	ENSG00000014824	4	+	41735760:41735827	ccacgctccagaacagcatcagtgttttttaagggaccaggaaaagtggtgatggttgcaatttgcat	0.952
Ex1076	VO	ENSG00000014824	4	+	41774986:41775099	gaaattcaagaagtgaaaactcctgaagaactagagacctttatgcttaaacatggagaaaatattattgatactttaggagctgaagtagatagacttgagaaggaactgaaa	0.843
Ex1077	VO	ENSG00000014919	10	-	101477188:101477310	gttgacagagtctggcctctcgatggtagattggcatttaataaaggagatgaagccacctacaagccaagaggaatgggaagcagaattccaaagataccagcaatttccagaatttaaaat	0.928
Ex1078	VO	ENSG00000014919	10	-	101476715:101476901	cttgaatcatgatatgacactgacagaattcaagttcatctggtacatggagtactcacaccgaatgtggggtcgccttgtaggccttgtgtacatcctgcctgctgcctacttttggagaaagggctggctcagccgtggcatgaaaggacgtgttcttgccctctgtggcctcgtctgcttccag	0.658
Ex1079	VO	ENSG00000014919	10	-	101470734:101470815	ttgcctgaaacccaccaactcctacagttgagacgatttgctcatggaacagcaggtctggtgttccttacggccctctcag	0.821
Ex1080	VO	ENSG00000014919	10	-	101468093:101468247	gggcttttgtggcagggctagatgctgggcttgtttataactcctttcccaaaatgggagaatcctggatcccggaggacctctttaccttctcccccatcctgaggaatgtttttgagaatcccaccatggtgcagtttgatcaccggattctg	0.677
Ex1081	VO	ENSG00000015153	12	-	40917668:40917793	gccgaagcggcagccgaagccgtcctcggatgagggttactgggactgtagcgtctgcaccttccggaacagcgccgaggccttcaagtgcatgatgtgcgatgtgcggaagggcacctccacccg	0.930
Ex1082	VO	ENSG00000015171	10	+	257135:257296	gactgggaaacagaaaatcatgactggtattgttttgaatgccatttgcctggagaggtgttgatatgtgacctgtgttttcgtgtgtatcattccaagtgtttgtctgatgagttcaggcttagagacagcagtagtccctggcagtgcccagtttgcagg	0.799
Ex1083	VO	ENSG00000015171	10	+	272778:272855	agcattaagaagaagaatacaaacaaacaggagatgggcacatacctcagattcattgtctcccgcatgaaggagagg	0.840
Ex1084	VO	ENSG00000015171	10	+	275378:275465	aaagtgaatgaagggaaataccgaagttatgaagagttcaaagctgatgcccaattgcttctccacaataccgtgattttctatggag	0.929
Ex1085	VO	ENSG00000015171	10	+	275996:276051	cagacagtgagcaagctgacattgcgaggatgctatataaagacacatgtcatgag	0.942
Ex1086	VO	ENSG00000015171	10	+	277961:278079	atacctaatcatgagctggtttgggctaaaatgaaaggttttgggttttggccagccaaagtcatgcagaaagaagacaatcaagtcgacgttcgcttctttggccaccaccaccagag	0.923
Ex1087	VO	ENSG00000015532	17	+	45787214:45787416	cgttccgactacctgcaccgggaggtggtggagctggcccagggctatgataacgtgcgggtgacgccctggcgcatggttaccatctggggcggggccagcctcctgaggatgtacctgcggagcatgcgggacctgctagaggtgcctggctgggcctgggacttcttcatcaacctcagtgccactgactatccaaccag	0.500
Ex1088	VO	ENSG00000015532	17	+	45787861:45787941	gaccaatgaggagctggtggcattcctatccaagaaccgggacaagaatttcctcaagtcacatggccgggacaactccag	0.625
Ex1089	VO	ENSG00000015532	17	+	45788141:45788357	gttcatcaagaaacagggcctggaccggctcttccatgagtgcgactcacacatgtggcgcctgggcgagcggcagatcccagcaggcattgtggtggatggcggttctgactggttcgtgctgacacgcagctttgtggagtatgtggtgtacacagatgacccgcttgtggcccagctgcgccagttctacacatacacactgctcccagccgag	0.643
Ex1090	VO	ENSG00000015532	17	+	45788445:45788621	tccttcttccacacggtgctggagaacagcctggcctgtgagaccctcgtggacaacaacctgcgggtcaccaactggaaccgcaagctgggctgcaagtgccagtacaagcacattgtggactggtgtggctgctcccccaacgacttcaagccacaggacttcctccggctgcag	0.708
Ex1091	VO	ENSG00000016864	3	-	52704477:52704643	tacaattacattggctatcttgactataaaaaggaaagaattcgtaagctttccatgaaagccagcacttgctcatttaatcctggagtttttgttgcaaacctgacggaatggaaacgacagaatataactaaccaactggaaaaatggatgaaactcaatgtaga	0.686
Ex1092	VO	ENSG00000017260	3	+	132138962:132138997	gcaatacttatcgttgttacagttgcctttgttcag	0.976
Ex1093	VO	ENSG00000017260	3	+	132142164:132142225	gaatatcgttcagaaaaatctcttgaagaattgagtaaacttgtgccaccagaatgccattg	0.890
Ex1094	VO	ENSG00000017260	3	+	132156546:132156614	ggtgttgtcattggaacaggagaaaattctgaatttggggaggtttttaaaatgatgcaagcagaagag	0.920
Ex1095	VO	ENSG00000017260	3	+	132157638:132157713	gcaccaaaaacccctctgcagaagagcatggacctcttaggaaaacaactttccttttactcctttggtataatag	0.940
Ex1096	VO	ENSG00000017260	3	+	132160809:132160875	gaatcatcatgttggttggctggttactgggaaaagatatcctggaaatgtttactattagtgtaag	0.868
Ex1097	VO	ENSG00000017260	3	+	132168864:132168953	gcgggctgtgtgtgcaatgatgctgtaattagaaacaatactctaatggggaagccaacagaaggggccttaattgctcttgcaatgaag	0.919
Ex1098	VO	ENSG00000017260	3	+	132180783:132180953	ttcttgctttggcttctggtcctgaactgggacagctgacatttcttggcttggtgggaatcattgatccacctagaactggtgtgaaagaagctgttacaacactcattgcctcaggagtatcaataaaaatgattactggagattcacaggagactgcagttgcaatcg	0.787
Ex1099	VO	ENSG00000017260	3	+	132194485:132194535	gttgcagtattttacagagctagcccaaggcacaagatgaaaattattaag	0.978
Ex1100	VO	ENSG00000017260	3	+	132197577:132197645	gtctgcaatcgaagagggtaaagggatttataataacattaaaaatttcgttagattccagctgagcac	0.938
Ex1101	VO	ENSG00000017260	3	+	132198214:132198330	gagtatagcagcattaactttaatctcattggctacattaatgaactttcctaatcctctcaatgccatgcagattttgtggatcaatattattatggatggacccccagctcagag	0.840
Ex1102	VO	ENSG00000017797	18	+	9512158:9512507	gaattaaatcaaaggtggatgagctaaaagcagcctatgaccgggaggagtctacaaacttggaagactatgagcctaacactgtagccagtttgctgaagcagtatttgcgagaccttccagagaatttgcttaccaaagagcttatgcccagatttgaagaggcttgtgggaggaccacggagactgagaaagtgcaggaattccagcgtttactcaaagaactgccagaatgtaactatcttctgatttcttggctcattgtgcacatggaccatgtcattgcaaaggaactggaaacaaaaatgaatatacagaacatttctatagtgctcagcccaactgtgcag	0.635
Ex1103	VO	ENSG00000017797	18	+	9514592:9514753	atcagcaatcgagtcctgtatgtgtttttcacacatgtgcaagaactctttggaaatgtggtactaaagcaagtgatgaaacctctgcgatggtctaacatggccacgatgcccacgctgccagagacccaggcgggcatcaaggaggagatcaggagacag	0.854
Ex1104	VO	ENSG00000017797	18	+	9515718:9515849	gagtttcttttgaattgtttacatcgagatctgcagggtgggataaaggatttgtctaaagaagaaagattatgggaagtacaaagaattttgacagccctcaaaagaaaactgagagaagctaaaagacag	0.790
Ex1105	VO	ENSG00000018189	4	+	71858092:71858153	gttggagttatagatttttcaatgtatctcaaggacgggaacagcagtaaaggtactgaagg	0.917
Ex1106	VO	ENSG00000018189	4	+	71859749:71859814	agacggtcagattactgcaattctggaccagaagaactatgtagaagaactgaacagacatttgaa	0.903
Ex1107	VO	ENSG00000018189	4	+	71873387:71873554	gatgttgagaaagaactggagatgcagatcagcatgaggcaggagatggaattggctatgaagatgctggagaaggatgtctgtgagaagcaggatgccctggtatctcttcggcagcagctggatgacctcagagctctcaagcatgaacttgcctttaagctgcag	0.795
Ex1108	VO	ENSG00000018510	2	+	178018520:178018600	aatcgaattctctgggttgatgagaacaatttgacagctcatgtagaggctggcataacaggacaagagttggaaagacag	0.882
Ex1109	VO	ENSG00000018510	2	+	178034867:178034992	cttaaagaaagtggttattgtacaggtcatgaaccagattccctggagttcagtactgtaggaggatgggtatctactcgcgcatcaggcatgaagaagaatatctatggcaatatcgaggacctg	0.808
Ex1110	VO	ENSG00000018510	2	+	178041390:178041498	gtggttcatataaaaatggtaacacctagaggtataatagaaaaaagctgtcaaggacctcgtatgtcaacaggccctgatatccatcacttcatcatgggatctgaag	0.844
Ex1111	VO	ENSG00000018510	2	+	178072592:178072704	tttaaaggatttgacccaaatcagctaagtgtagccacattactgtttgagggggatcgtgagaaggttcttcaacatgaaaaacaagtgtatgatattgctgcaaaatttgg	0.864
Ex1112	VO	ENSG00000018510	2	+	178078480:178078549	tgggttggcagctggagaagataatggacagagaggttatttgctgacctatgttattgcatacattcga	0.885
Ex1113	VO	ENSG00000018510	2	+	178080944:178081005	gacttggctttggaatactatgtattaggagaatcttttgagacttctgctccttgggacag	0.938
Ex1114	VO	ENSG00000018510	2	+	178086793:178086882	ggtggtagatctctgtagaaatgtaaaagaaagaataacaagggaatgcaaagagaagggtgttcagtttgctcctttttctacatgcag	0.845
Ex1115	VO	ENSG00000018510	2	+	178094243:178094342	ggtgacgcagacttacgatgcaggtgcttgtatctacttctattttgcctttaactacaggggaattagtgacccactgaccgtatttgaacaaactgag	0.922
Ex1116	VO	ENSG00000018510	2	+	178096722:178096779	gcagctgctagagaagaaatccttgctaatggagggagcctgtcacatcaccatggag	1.000
Ex1117	VO	ENSG00000019186	20	-	52219538:52219634	gtcttggccgattttatgggcagaatagatgagctctgtgatgaaagaggccacgttgaagacttgtacagcgaactgaacaaatggtcgtttgaaa	0.111
Ex1118	VO	ENSG00000019549	8	-	49995008:49995553	tgattatttccccgtatctctatgagagttactccatgcctgtcataccacaaccagagatcctcagctcaggagcatacagccccatcactgtgtggactaccgctgctccattccacgcccagctacccaatggcctctctcctctttccggatactcctcatctttggggcgagtgagtccccctcctccatctgacacctcctccaaggaccacagtggctcagaaagccccattagtgatgaagaggaaagactacagtccaagctttcagacccccatgccattgaagctgaaaagtttcagtgcaatttatgcaataagacctattcaactttttctgggctggccaaacataagcagctgcactgcgatgcccagtctagaaaatctttca…	0.582
Ex1119	VO	ENSG00000020922	11	-	93852488:93852575	gtttccatgggtgaactatcaagatggcaacctcaacatttcaattccagtgtttagtattcatggcaatcatgacgatcccacaggg	0.893
Ex1120	VO	ENSG00000021488	19	-	38043352:38043396	gaatcaactcaattacatcacagaagaacttagaaacccttacag	0.833
Ex1121	VO	ENSG00000021762	11	-	3081045:3081126	ggctgcggtggaggaggatgcctacagccgcatgaagctggtgctgcggtggtacctgtctggcttctacaagaagcccaag	0.923
Ex1122	VO	ENSG00000021762	11	-	3077964:3078062	ggaactcgctgtcggcgctgctggacggcaaagccacgctcaccttcctgaaccgagccgaggattacacccttaccatgccctacgcccactgcaaag	0.786
Ex1123	VO	ENSG00000021776	15	-	33043727:33043783	ttagcatgtaaatactgggctccccacatcaagaagaaatcaccttttgatataaag	0.929
Ex1124	VO	ENSG00000021776	15	-	33040267:33040307	gttattgaagatatatatgaaaaagagattgtcaaatcaag	0.958
Ex1125	VO	ENSG00000021776	15	-	33027757:33027877	ccagtatcttgaaaattatctctggatgaattattctcctgaggtatctagcaaggcctatttaatgtcaatctgctgtatggtgaatgagaagtttagagaaaacgtgcctgcatgggag	0.870
Ex1126	VO	ENSG00000021776	15	-	33023781:33023921	atttttaagaagaagccagaccacttcccattcttttttaaacacatcttgaaggcggcattagctgaaactgatggtgaattttcacttcatgaacagacagtcttactactttttcttgatcattgcttcaatagtttg	0.767
Ex1127	VO	ENSG00000021776	15	-	33021505:33021573	gaagtagacttgatacgaagtcaagtacagcagcttatctccctcccaatgtggatgggcttacagctg	0.804
Ex1128	VO	ENSG00000021776	15	-	33006528:33006631	agagctgcttttgcacattttcctgaactctatgattttgccctctcaaatgtggcagaagtagatactcgggagtccttggtcaagttttttggacctcttag	0.786
Ex1129	VO	ENSG00000021776	15	-	32999825:32999927	ttcaaacacactccaccaggtggcatcatacctctgcttgttgccaactcttcctaaaaatgaagacacaacttttgataaagaatttcttctagaattgctg	0.714
Ex1130	VO	ENSG00000021776	15	-	32983829:32983998	gacctgaacccagacccaatcttagaggagaatcaaggacatttagagtgtttttggatccaaaccagtatcaacaagatatgaccaatactatacaaaatggagcagaggatgtgtatgaaacttttaatataataatgaggagaaaaccaaaggaaaataactttaag	0.656
Ex1131	VO	ENSG00000021776	15	-	32980115:32980356	gctgtgctggagactattcggaacctgatgaatactgattgtgtggtacctgactggctgcacgatatcattttaggttatggggacccaagtagtgcacattattcgaaaatgcccaatcagattgccacccttgatttcaatgatacatttctctccattgagcatttaaaagccagcttccctggtcataatgttaaagtaactgtagaagaccctgctctacaaataccccctttcag	0.676
Ex1132	VO	ENSG00000021776	15	-	32977052:32977198	gataacttttccagtaagaagtggaaaagggaagaaaaggaaagatgcggatgtggaagatgaagacaccgaggaagcaaaaaccttaattgttgagccccatgttattcctaataggggtccttatccttataatcaacccaaacg	0.667
Ex1133	VO	ENSG00000021776	15	-	32976390:32976459	taatacgattcagttcactcatacacagatagaagccatccgtgctggaatgcagcctgggctgactatg	0.821
Ex1134	VO	ENSG00000021776	15	-	32973156:32973266	gttgtgggcccacctggtacaggcaaaacagatgtggcagttcagatcatatccaacatctaccacaacttcccagaacagaggactctaattgttactcattccaatcag	0.767
Ex1135	VO	ENSG00000021776	15	-	32969708:32969817	gccctaaaccagttgtttgagaaaatcatggcattagacattgatgagcgccacctactgcgtcttggtcatggagaagaagagctggagacagagaaagatttcagcag	0.750
Ex1136	VO	ENSG00000021776	15	-	32955428:32955499	tatgacaacattttgatggaagaggctgctcagattctggagatagaaacttttatccctcttcttctacag	0.800
Ex1137	VO	ENSG00000021776	15	-	32954170:32954357	aatcctcaggatggatttagccgactaaaacgatggattatgattggcgatcatcaccagttacctccagttattaagaacatggcctttcaaaagtactcaaacatggagcagtctctcttcactcgctttgttcgcgttggagttccgactgttgaccttgatgctcaagggagagccagagcaag	0.759
Ex1138	VO	ENSG00000021776	15	-	32953321:32953492	cttgtgcaacctctacaactggcgatacaagaatctaggaaacttaccccatgtgcagctcttgccagagtttagtacagcaaatgctggcttactgtatgacttccagctcattaatgttgaagattttcaaggagtgggagaatctgaacctaatccttacttctatcag	0.762
Ex1139	VO	ENSG00000021776	15	-	32947017:32947102	gtgacaactgttgatagatttcaaggtcaacagaatgactatattcttctttctctggtacgaaccagggcagtgggccatctgag	0.833
Ex1140	VO	ENSG00000021826	2	+	211149315:211149459	gtacccagaagctattactgaccctgcctacaaaggacagattctcacaatggccaaccctattattgggaatggtggagctcctgatactactgctctggatgaactgggacttagcaaatatttggagtctaatggaatcaag	0.719
Ex1141	VO	ENSG00000021826	2	+	211150390:211150479	gtttcaggtttgctggtgctggattatagtaaagactacaaccactggctggctaccaagagtttagggcaatggctacaggaagaaaag	0.625
Ex1142	VO	ENSG00000021826	2	+	211152683:211152739	gttcctgcaatttatggagtggacacaagaatgctgactaaaataattcgggataag	0.700
Ex1143	VO	ENSG00000021826	2	+	211155586:211155678	ggtaccatgcttgggaagattgaatttgaaggtcagcctgtggattttgtggatccaaataaacagaatttgattgctgaggtttcaaccaag	0.700
Ex1144	VO	ENSG00000021826	2	+	211163075:211163203	cgaggagctgaagtgcacttagttccctggaaccatgatttcaccaagatggagtatgatgggattttgatcgcgggaggaccggggaacccagctcttgcagaaccactaattcagaatgtcagaaag	0.500
Ex1145	VO	ENSG00000021826	2	+	211163769:211163875	attttggagagtgatcgcaaggagccattgtttggaatcagtacaggaaacttaataacaggattggctgctggtgccaaaacctacaagatgtccatggccaacag	0.643
Ex1146	VO	ENSG00000021826	2	+	211165848:211165925	gggattatgcatgagagcaaacccttcttcgctgtgcagttccacccagaggtcaccccggggccaatagacactgag	0.781
Ex1147	VO	ENSG00000021826	2	+	211168456:211168551	gtttccaaagtccttattctaggatcaggaggtctgtccattggtcaggctggagaatttgattactcaggatctcaagctgtaaaagccatgaag	0.882
Ex1148	VO	ENSG00000021826	2	+	211172341:211172530	gaagaaaatgtcaaaactgttctgatgaacccaaacattgcatcagtccagaccaatgaggtgggcttaaagcaagcggatactgtctactttcttcccatcacccctcagtttgtcacagaggtcatcaaggcagaacagccagatgggttaattctgggcatgggtggccagacagctctgaactgtg	0.821
Ex1149	VO	ENSG00000021826	2	+	211179700:211179910	gtgactcagttgttgtggctcctgcccagacactctccaatgccgagtttcagatgttgagacgtacttcaatcaatgttgttcgccacttgggcattgtgggtgaatgcaacattcagtttgcccttcatcctacctcaatggaatactgcatcattgaagtgaatgccagactgtcccgaagctctgctctggcctcaaaagccactgg	0.500
Ex1150	VO	ENSG00000021826	2	+	211181330:211181528	ctacccattggcattcattgctgcaaagattgccctaggaatcccacttccagaaattaagaacgtcgtatccgggaagacatcagcctgttttgaacctagcctggattacatggtcaccaagattccccgctgggatcttgaccgttttcatggaacatctagccgaattggtagctctatgaaaagtgtaggagag	0.571
Ex1151	VO	ENSG00000021826	2	+	211212119:211212184	attgatacactggctgcagaatacccatcagtaacaaactatctctatgttacctacaatggtcag	0.789
Ex1152	VO	ENSG00000022355	5	+	161225305:161225372	agcgtgtaaccgaagtgaagactgatatcttcgtcaccagtttcggacccgtttcagaccatgatatg	0.964
Ex1153	VO	ENSG00000022355	5	+	161232701:161232921	gaatatacaatagatgtatttttccgtcaaagctggaaggatgaaaggttaaaatttaaaggacctatgacagtcctccggttaaataacctaatggcaagtaaaatctggactccggacacatttttccacaatggaaagaagtcagtggcccacaacatgaccatgcccaacaaactcctgcggatcacagaggatggcaccttgctgtacaccatgag	0.671
Ex1154	VO	ENSG00000022355	5	+	161235144:161235226	gctgacagtgagagctgaatgtccgatgcatttggaggacttccctatggatgcccatgcttgcccactaaaatttggaagtt	0.739
Ex1155	VO	ENSG00000022355	5	+	161242142:161242285	atgcttatacaagagcagaagttgtttatgaatggaccagagagccagcacgctcagtggttgtagcagaagatggatcacgtctaaaccagtatgaccttcttggacaaacagtagactctggaattgtccagtcaagtacag	0.833
Ex1156	VO	ENSG00000022355	5	+	161255250:161255452	gagtaacaactgtgctcaccatgacaacattgagcatcagtgccagaaactccctccctaaggtggcttatgcaacagctatggattggtttattgccgtgtgctatgcctttgtgttctcagctctgattgagtttgccacagtaaactatttcactaagagaggttatgcatgggatggcaaaagtgtggttccagaaaag	0.700
Ex1157	VO	ENSG00000023041	10	-	114188084:114188137	atgaaaataattctcagaaacaaaacttctattgagtcatggattgaagagaag	0.868
Ex1158	VO	ENSG00000023041	10	-	114184045:114184212	gctaaagatcgaattcagtattatcaactagatgaagtctttgtttttccatatgatatgggaagtagatggaggaactttaaacaggtatttacgtggtcaggggtccctgaaggagatggacttgagtggccagtaagagaaggctgtcaccaatacagcttaaca	0.786
Ex1159	VO	ENSG00000023041	10	-	114182988:114183029	atagaacagttgaaacaaaaagcagataagagagtcagaagt	0.833
Ex1160	VO	ENSG00000023171	11	+	122970653:122970756	attactcatgtgcactccaaagagacattctccttcagggccgactctacctctctgaaaattggatctgcttctacagcaacatcttccgctgggaaactctg	0.833
Ex1161	VO	ENSG00000023171	11	+	122971860:122971955	ctgacagtccgtttgaaagacatctgttccatgactaaagaaaaaacagctcgcctcattcccaatgccatccaagtttgcactgattcagaaaag	1.000
Ex1162	VO	ENSG00000023228	2	-	206722787:206722894	gcttgtgagaaggttggcatgcagatccctcgattctgttatcatgaaaggttgtctgttgctggaaactgcaggatgtgccttgttgaaattgagaaagcccctaag	0.981
Ex1163	VO	ENSG00000023228	2	-	206721989:206722065	gttgtagctgcttgtgccatgccagtaatgaagggttggaatatcctaacaaactcagaaaaatccaaaaaagccag	0.991
Ex1164	VO	ENSG00000023228	2	-	206717861:206717995	aaagacagaatccattgatgtaatggatgcggttggaagtaatattgtggttagcacaagaactggagaagtgatgaggattttgccacgtatgcatgaggacatcaatgaagagtggatctctgataaaaccag	0.805
Ex1165	VO	ENSG00000023228	2	-	206716987:206717101	atttgcctatgatgggctaaaacgtcaaagacttaccgagccaatggtcagaaatgaaaaagggcttttaacctatacttcttgggaggatgcgctctctcgcgtagctggaatg	0.805
Ex1166	VO	ENSG00000023228	2	-	206715655:206715800	ttgcagagttttcaaggcaaagatgtggcagcaattgcaggtggcttggtggatgctgaagccctggtagctctcaaagatttgcttaatagagtggactctgacaccttatgcactgaagaggtcttccccactgcaggagctgg	0.811
Ex1167	VO	ENSG00000023228	2	-	206714910:206715038	cacagatttgcgttccaattatcttcttaatactacaattgctggtgtggaagaggcagatgttgttcttctggttggtacaaacccacgttttgaggcaccactgtttaatgctagaattcgaaagag	0.888
Ex1168	VO	ENSG00000023228	2	-	206699679:206699813	attgctggaatgactcttccatatgatactctggatcaagtaaggaacagattggaagaagtctctcctaatcttgttcgatatgatgatattgaaggggctaattacttccagcaagcaaatgagctctcaaag	0.844
Ex1169	VO	ENSG00000023228	2	-	206699508:206699580	ctagtgaaccagcagcttcttgctgacccacttgttccacctcagctaactataaaagacttctacatgacag	0.903
Ex1170	VO	ENSG00000023287	8	-	53759000:53759126	tgtggcagaccttaagcatgccattcaaagcaaatacaagattgctattcaacaccaggtgctggtggtcaatggaggagaatgcatggctgcagatcgaagagtgtgtacctacagtgctgggacg	0.667
Ex1171	VO	ENSG00000023287	8	-	53736648:53736832	ggatttttagctaatcagaagagagctgaaaacttaaaggatgcatctgtattacctgatttatgcctgagtcacgcaaatcagttgatgattatgttgcaaaatcatagaaaactgttagatattaagcagaagtgtaccactgccaaacaagaactagcaaataacctacatgtcagactgaa	0.706
Ex1172	VO	ENSG00000023287	8	-	53733986:53734089	actcaaaagcctcgaaagtttgactgtgaacttccagatatttcattaaaagatttacagtttctgcaatcattttgtccttcggaagttcagccattcctcag	0.864
Ex1173	VO	ENSG00000023287	8	-	53717817:53717925	accaattttaacactgttttaacaagagagaaaatgagaaaagaaaacataataaatgatcttagtgataagttgaaaagtacaatgcagcaacaagaacgggataaag	0.802
Ex1174	VO	ENSG00000023287	8	-	53717464:53717704	atttgatagagtcactttctgaagatcgagctcgtttgcttgaggaaaagaaaaagcttgaagaagaagtcagtaagttgcgtagtagcagttttgttccttcaccatatgtagctacagccccagaactttatggagcttgtgcacctgaactcccaggtgaatcagatagatccgctgtggaaacagcagatgaaggaagagtggattcagcaatggagacaagcatgatgtctgtaca	0.717
Ex1175	VO	ENSG00000023287	8	-	53711128:53711182	agaaaatattcatatgttgtctgaagaaaaacagcggataatgctgttagaacga	0.934
Ex1176	VO	ENSG00000023318	9	-	101824145:101824329	ctgacatagcccagagatacaggataagcaaatacccaaccctcaaattgtttcgtaatgggatgatgatgaagagagaatacaggggtcagcgatcagtgaaagcattggcagattacatcaggcaacaaaaaagtgaccccattcaagaaattcgggacttagcagaaatcaccactcttgat	0.738
Ex1177	VO	ENSG00000023318	9	-	101822719:101822834	cgcagcaaaagaaatatcattggatattttgagcaaaaggactcggacaactatagagtttttgaacgagtagcgaatattttgcatgatgactgtgcctttctttctgcatttgg	0.911
Ex1178	VO	ENSG00000023318	9	-	101808609:101808750	gtacaataaactttttacatgccgattgtgacaaatttagacatcctcttctgcacatacagaaaactccagcagattgtcctgtaatcgctattgacagctttaggcatatgtatgtgtttggagacttcaaagatgtatt	0.825
Ex1179	VO	ENSG00000023330	3	+	52221314:52221476	gttgcagatgctgctaaaaacacagaagtctgtgatgaactaatgagcagacataacatctacgtgcaagcaatcaattaccctacggtgccccggggagaagagctcctacggattgcccccacccctcaccacacaccccagatgatgaactacttccttg	0.842
Ex1180	VO	ENSG00000023572	1	-	191333337:191333513	gaaacaatttctgataattgtgtggtgattttctcaaaaacatcctgttcttactgtacaatggcaaaaaagcttttccatgacatgaatgttaactataaagtggtggaactggacctgcttgaatatggaaaccagttccaagatgctctttacaaaatgactggtgaaagaact	0.880
Ex1181	VO	ENSG00000023697	12	+	16004030:16004125	gcattactacagccgccgtttgtgtttatcccgcccgggtgtgtgatgctgtaaaagcactcaaggctgcaggctgtaatatccctgtggcatcag	0.928
Ex1182	VO	ENSG00000023734	12	+	15934129:15934210	caaagtgtgggatgctgtctcaggagatgaattgatgaccctggctcataaacacattgtcaagactgtggatttcacgcag	0.841
Ex1183	VO	ENSG00000023734	12	+	15944105:15944254	aatcctacaagggacactttggtcctattcactgtgtgagatttagtcctgatggagaactctatgccagtggttcagaagatggaacattgagactatggcaaactgtggtaggaaaaacgtatggcctttggaaatgtgtgcttcctg	0.791
Ex1184	VO	ENSG00000023839	10	+	101550133:101550310	attgctgatctcctttgcaagtgaccgtgacacatatttgtggattggatatctctgtgcaatcctcttattcactgcggctctcattcagtctttctgccttcagtgttatttccaactgtgcttcaagctgggtgtaaaagtacggacagctatcatggcttctgtatataagaag	0.833
Ex1185	VO	ENSG00000023839	10	+	101562765:101562891	tgtgaacctggacattatggcaggccaacttgtggctgtgataggccctgtcggctctgggaaatcctccttgatatcagccatgctgggagaaatggaaaatgtccacgggcacatcaccatcaag	0.500
Ex1186	VO	ENSG00000023839	10	+	101581358:101581577	gtgaagttctccatctacctggagtacctacaagcaataggattgttttcgatattcttcatcatccttgcgtttgtgatgaattctgtggcttttattggatccaacctctggctcagtgcttggaccagtgactctaaaatcttcaatagcaccgactatccagcatctcagagggacatgagagttggagtctacggagctctgggattagcccaag	0.500
Ex1187	VO	ENSG00000023839	10	+	101600349:101600543	cataggccagaggcagctgctgtgcctgggcagggctctgcttcggaaatccaagatcctggtcctggatgaggccactgctgcggtggatctagagacagacaacctcattcagacgaccatccaaaacgagttcgcccactgcacagtgatcaccatcgcccacaggctgcacaccatcatggacagtgacaa	0.783
Ex1188	VO	ENSG00000023892	6	+	35385425:35385565	gtgctgtcccacaacctgtacacggtcctgcacatcccccatgaccccgtggccctggaggaacacttccgagatgatgatgacggccctgtgtccagccagggatacatgccctacctcaacaagtacatcctggacaag	0.932
Ex1189	VO	ENSG00000023892	6	+	35386214:35386399	gtggaggagggggcttttgttaaagagcactttgatgagctgtgctggacgctgacggccaagaagaactatcgggcagatagcaacgggaacagtatgctctccaatcaggatgccttccgcctctggtgcctcttcaacttcctgtctgaggacaagtaccctctgatcatggttcctgatgag	0.875
Ex1190	VO	ENSG00000023909	1	-	94139729:94139813	gagtttccagatgtcttggaatgcactgtatctcatgcagtagaaaagataaatcctgatgaaagagaagaaatgaaagtttctg	0.925
Ex1191	VO	ENSG00000024048	6	+	42715925:42715986	gtttacatgtattattaagcaaaagtgaagtggcatataaatttccagagctcctacctcta	1.000
Ex1192	VO	ENSG00000024048	6	+	42720189:42720252	gatgttgttcagcagaacaatactctaatagaagaaatgctatacctcattataatgcttgttg	0.938
Ex1193	VO	ENSG00000024048	6	+	42723834:42723886	gagaacaaggagactggcatggagagtgtaatcgaagcagttgcccatttcaa	1.000
Ex1194	VO	ENSG00000025434	11	+	47246040:47246153	ggctgcaagtggaattcatcaaccccatcttcgagttctccagggccatgaatgagctgcaactcaatgatgccgagtttgccttgctcattgctatcagcatcttctctgcag	0.727
Ex1195	VO	ENSG00000025796	6	-	108349694:108349806	ggagccacagtagcagaaattaaaaaacaatatcgtttgctgtcacttaaatatcatccagataaaggaggtgatgaggttatgttcatgaggatagcaaaagcttatgctgc	0.845
Ex1196	VO	ENSG00000025796	6	-	108341263:108341324	tttaacggatgaagagtcccggaaaaattgggaagaatttggaaatccagatgggcctcaag	0.855
Ex1197	VO	ENSG00000025796	6	-	108340613:108340671	ccacaagctttggaattgccctgccagcttggatagttgaccagaaaaactcaattctg	0.927
Ex1198	VO	ENSG00000025796	6	-	108334580:108334674	gtcttatcatggttttggctggagcttctgaatttgatcctcagtataataaagatgccacaagcagaccaacggataatattctaataccacag	0.851
Ex1199	VO	ENSG00000027001	13	-	23353838:23353926	gctgattttgtgaaaatcgctcaccctgagccagcattcagagaagctgcggaagaagcttgtagaagtattggcaccatggtagagaa	0.917
Ex1200	VO	ENSG00000027001	13	-	23309691:23309895	gattgccatttcactatccgtggaggcagactaaaggaagatggagactatcaactcccagttgtagttcttatgctgaatcttccccgttcctcaaggagttctccaactttgctaactcctagcatgatggaaaatcttttccatgaaatgggacatgccatgcattcaatgctaggacgtactcgttaccaacacgtcactg	0.703
Ex1201	VO	ENSG00000028203	12	+	94200220:94200551	gttttgttccaactctgggtggcacagagttcagagttcttcagacggttagccctattactttctacagccaattcacctcctgggcccttacttactccagcacttctgcctcatcgtatcttatctgatgtgactcaaggtctacctcatgctcattctgcctgtttggaagagcttaagcgcagctatgagttctatcggtactttgaaactcagcaccagtcagtaccgcagtgtttatccaaaactcaacagaagtcaagagaactgaataatgttcacacagcagtgcgtagcttgcagctccatctgaaagcattactgaatga	0.667
Ex1202	VO	ENSG00000028528	15	+	62202755:62202798	gggatggtatgaatgcatatgtagcctacaaagttacaacacag	0.960
Ex1203	VO	ENSG00000028528	15	+	62206983:62207058	gtaccttcagaggattgtaaatcatcctaccatgttacaggaccctgacgtcagagagttcttggaaaaagaagag	0.849
Ex1204	VO	ENSG00000028528	15	+	62209168:62209281	ctgccacgtgccgtgggtacccagacattgagtggtgctggtctcctcaagatgttcaacaaagccacagatgccgtcagcaaaatgaccatcaagatgaatgaatcagacatt	0.864
Ex1205	VO	ENSG00000028528	15	+	62215582:62215662	tgggagtctcgggtgactcaatatgaaagggacttcgagaggatttcaacagtggtccgaaaagaagtgatacggtttgag	0.862
Ex1206	VO	ENSG00000028528	15	+	62216113:62216184	aaagagaaatccaaggacttcaagaaccacgtgatcaagtaccttgagacactcctttactcacagcagcag	0.872
Ex1207	VO	ENSG00000029364	14	+	68960564:68960672	gaacgactgaagctggtgactgttttgggtgctggccttctctgtggaactgctctggcagtcatcgtgcctgaaggagtacatgccctttatgaagatattcttgagg	0.848
Ex1208	VO	ENSG00000029364	14	+	68989711:68989779	atccagaagcagcaaggtctagcaattccaaaatcaccaccacgctgggtctggttgtccatgctgcag	0.861
Ex1209	VO	ENSG00000029725	17	+	5190809:5190944	gttaaagaactgaatcattatctggaagctgagaaatcttgtaggactgatctagagatgtatgtagctgttttgaatactcagaaatctgttctacaggaagatgctgagaaactgcggaaagaattgcatgaag	0.776
Ex1210	VO	ENSG00000031544	15	+	69891349:69891570	ccgtgcagaacgagcgccagccgcgaagcacagcccaggtccacctggacagcatggagtccaacactgagtcccggccggagtccctggtggctcccccggccccggcagggcgcagcccacggggccccacacccatgtctgcagccagagccctgggccaccacttcatggccagccttataacagctgaaacctgtgctaagctggagccagaggatg	0.500
Ex1211	VO	ENSG00000031544	15	+	69893407:69893512	agacgcggggcctgaaggatcctgagcacgtagaggccttgcaggaccagtcccaagtgatgctgagccagcacagcaaggcccaccaccccagccagcccgtgag	0.667
Ex1212	VO	ENSG00000031823	19	-	5875838:5875916	tttagagaactcaaccaatagtgccgacgcctccagcaacaaatttgtatttggccagaacatgagcgagcgagttttg	0.865
Ex1213	VO	ENSG00000031823	19	-	5874823:5874925	agccccccaaaattaaacgaggtcagttcagatgccaacagggaaaatgcagctgccgagtcagggtctgagtcctcgtcccaggaggccacccctgagaaag	0.844
Ex1214	VO	ENSG00000031823	19	-	5869507:5869649	tgatgcggacccaggggagcctgcgactgatcctcaacaccaagctgtgggcccagatgcagatcgacaaggccagcgagaagagcattcgcatcacagccatggacaccgaggaccagggcgtgaaggtcttcctgatctcg	0.843
Ex1215	VO	ENSG00000032389	2	-	3196927:3197026	tgtcgtgtgggagccaatgggagatgggaagaaaatcatttccttggctgataaccatatcctgctgtgggatttacaggaaagctcgagccaggctgtg	0.881
Ex1216	VO	ENSG00000032389	2	-	3179659:3179795	ctggccagctcagcgtccctggaagggaagggacaactgaagttcacctcaggacggtggagcccacatcataactgcacccaggtggccacagcgaacgacaccaccctccgtggctgggacacccggagcatgag	0.842
Ex1217	VO	ENSG00000032389	2	-	3175192:3175359	ggtgtggaacgtccgctacaaccactctcatgaccagctggtcctcacgggcagcagtgacagcagagtcatcctttccaacatggtgtccatctcgtcggagcccttcggccacttggtagacgacgatgacatcagtgaccaggaggaccaccgttctgaagagaa	0.813
Ex1218	VO	ENSG00000032444	19	+	7512240:7512320	atcatcatggtgcggctgcagcgagtcaccttcctggcactgcacaactacctgggtctgaccaatgagctcttcagccac	0.694
Ex1219	VO	ENSG00000032444	19	+	7520793:7520998	gacgtgagcctgcacttcgtgctctggggctgcctgcacgtgtaccagcgcatgatcgacaaggcggaggacgtgtgcctgttcgtagcgcagcccggggaactggtggggcagctggcggtgctcactggcgaacctctcatcttcacactgcgagcccaacgcgactgcaccttcctgcggatctccaagtccgacttctatga	0.722
Ex1220	VO	ENSG00000032444	19	+	7522248:7522323	gtcgtgacccgccttatccacctactgagccagaaaattctagggaatttgcagcagctgcaaggacccttcccag	0.862
Ex1221	VO	ENSG00000032444	19	+	7525095:7525158	gtccgacgctactccttaacagtgacatcatccgggcacgcctgggggcctccgcactggatag	0.912
Ex1222	VO	ENSG00000032444	19	+	7525441:7525609	catccaagagttccggctgtcagggtggctggcccagcaggaggatgcacaccgtatcgtactctaccagacggacgcctcgctgacgccctggaccgtgcgctgcctgcgacaggccgactgcatcctcattgtgggcctgggggaccaggagcctaccctcggccag	0.854
Ex1223	VO	ENSG00000032444	19	+	7527541:7527610	gacctgtggctgccttacttcaacgtgaccacagatatcaccgcctcagccatgcgagtccacaaagatg	0.886
Ex1224	VO	ENSG00000032742	13	+	20097889:20097988	gtgcgtggaagtggtgaaagcttctcaatatgtagagctagccaatgatctggaaataaacaaagcagttacatacttgagacaaaaagactataaccaa	0.889
Ex1225	VO	ENSG00000032742	13	+	20116982:20117097	tcatataggtattttccttgtaatattgaagtcattgagtggcttggagcctattacattgacacccaattttgggaaaaagctattcagtactttgaaagagcttctcttataca	0.769
Ex1226	VO	ENSG00000032742	13	+	20135637:20135743	gtctgcgtttcttagttcgtctctgcacagatcttggattaaaagatgctcaagaatatgccagaaaactgaagaggttggaaaaaatgaaagaaataagggaacag	0.778
Ex1227	VO	ENSG00000032742	13	+	20143112:20143178	cgcataaagtcaggcagagatggcagtgggggctcccgtggcaaaagagaaggaagtgctagcggtg	0.934
Ex1228	VO	ENSG00000033030	12	-	121533960:121534063	gttgtaggaagtgtcctgtattttactaatttttgccttgataaattggggcaaccgcttctaaatgaaaaccctcagctttccgaaggatgggaaatacccaa	0.657
Ex1229	VO	ENSG00000033030	12	-	121533779:121533844	gtaccatcaagtcttcagccacattgtttctctagaagggcaagaaatacaagtaaaggcaaaaag	0.630
Ex1230	VO	ENSG00000033050	7	-	150550540:150550635	agccctctttattcggcccttcatgctgctcctggatgagcctaccaaccacctggacctagatgcttgcgtgtggttggaagaagaactaaaaac	0.831
Ex1231	VO	ENSG00000033050	7	-	150549597:150549699	ttttaagcgcatcttggtcctcgtctcccattcccaggattttctgaatggtgtctgtaccaatatcattcacatgcacaacaagaaactgaagtattatacg	0.833
Ex1232	VO	ENSG00000033050	7	-	150547083:150547178	ggtaattatgatcagtacgtgaagacgcggctagagctggaggagaaccagatgaagaggtttcactgggagcaagatcagattgcacacatgaag	0.802
Ex1233	VO	ENSG00000033050	7	-	150546773:150546892	aactacattgcgaggtttggtcatggcagtgccaagctggcccggcaggcccagagcaaggagaagacgctacagaaaatgatggcatcaggactgacagagagggtcgtgagcgataag	0.778
Ex1234	VO	ENSG00000033122	1	+	70232832:70232904	gacttttgaaaaaactaacaactctaaaagtagatgacaatcaacttacaatgctacccaatacaattggaaa	0.500
Ex1235	VO	ENSG00000033122	1	+	70251245:70251360	attggaagttgtaagaatgtaacagtcatgtctctacgctccaacaaattagaatttcttcctgaagagattggacagatgcagaaactaagagtcctaaatttgagtgacaacag	0.500
Ex1236	VO	ENSG00000033122	1	+	70254736:70254805	attgaagaatttaccattctcatttaccaaacttaaagagcttgcagctttgtggctttctgacaatcag	0.250
Ex1237	VO	ENSG00000033122	1	+	70256990:70257089	tccaaagcccttatccctttacaaacagaagcccatccagaaacaaagcaaagagtattgactaactacatgtttccccagcagcctcgtggtgatgaag	0.125
Ex1238	VO	ENSG00000033122	1	+	70346023:70346097	ggtatctttgttactagggttcagcctgatgggccagcatcaaacctactgcagcctggtgataagatccttcag	1.000
Ex1239	VO	ENSG00000033178	4	-	68211452:68211528	gcacctttagagattcacacagctatgcttgccttggaccagtttcaggagaaatacagtcgcaagccaaatgttgg	0.938
Ex1240	VO	ENSG00000033178	4	-	68197381:68197524	cctgatgtaaatgctgacattgtgcattggctctcttggactgcccaaggctttttatctccacttgctgcagcagtaggaggtgttgccagccaagaagtattgaaagctgtaacaggaaaattttctcctttgtgccagtgg	0.833
Ex1241	VO	ENSG00000033178	4	-	68189464:68189541	attacagttacagatcctgacttgatagagaaatccaacttaaatagacagttcctatttcgtcctcatcacatacag	0.800
Ex1242	VO	ENSG00000033178	4	-	68187256:68187437	aaacctaaaagctacactgctgctgatgctactctgaaaataaattctcaaataaagatagatgcacacctgaacaaagtatgtccaaccactgagaccatttacaatgatgagttctatactaaacaagatgtaattattacagcattagataatgtggaagccaggagatacgtagacag	0.679
Ex1243	VO	ENSG00000033178	4	-	68180170:68180221	gctcttcagcttcttcactgtttccctctggacatacgattaaaagatggca	0.909
Ex1244	VO	ENSG00000033178	4	-	68180021:68180084	gtttattttggcagtcaccaaagaggccaccctctccaataaaatttgatttaaatgagccttt	0.889
Ex1245	VO	ENSG00000033327	11	-	77610799:77610889	caaagccaacaccacttgacctgaggaacaacaccgtcatcgatgaactccccttcaagtcacctatcaccaagtcttggtctagggccaa	0.700
Ex1246	VO	ENSG00000033627	17	+	37884007:37884133	cttcgtggctggtgtcattaaccgggagcgcatccctacttttgagcgcatgctttggcgggtatgccggggaaatgtgttcctgcgacaggctgaaatcgagaaccccctggaggatcctgtgact	0.833
Ex1247	VO	ENSG00000033627	17	+	37892699:37892911	gttctgaatcaaacggaggatcaccgccagagggttctgcaggcagctgctaagaacatccgtgtctggttcatcaaagtgcggaagatgaaggccatctatcacaccctgaacctgtgcaacatagatgtgactcagaaatgcttgattgcagaggtctggtgccctgtcaccgaccttgactccatccagtttgcactcagaaggggcacg	0.726
Ex1248	VO	ENSG00000033627	17	+	37896031:37896181	gaacacagtggttccactgtaccttccattttgaacaggatgcagacaaaccagactcccccaacctataacaaaaccaacaagtttacctatggctttcagaacatagtagatgcttatggaattggaacttaccgagagataaatccag	0.724
Ex1249	VO	ENSG00000033627	17	+	37899878:37900017	ctccgtatactattatcacgttcccttttctatttgctgtgatgtttggagacttcggtcatggcattttaatgaccctttttgctgtgtggatggtactgagggagagccggatcctttcccagaagaatgagaatgag	0.703
Ex1250	VO	ENSG00000033627	17	+	37919833:37920004	agctgtctgaggtgctttggaccatggtgatccacatcggcctgagcgtgaagagcttggcgggaggtttggtgctgttcttcttcttcactgcctttgccaccctgaccgtggccatcctcctgatcatggagggcctctcggcctttctccacgcactgcgcttacactg	0.651
Ex1251	VO	ENSG00000033800	15	+	66232982:66233087	aactattccatggcagtatatcttgtaaaacagttgtcctcaacagttcttcttcagaggttacgagcaaagggaataaggaatccggatcattctagagctttaa	0.925
Ex1252	VO	ENSG00000033800	15	+	66244123:66244196	ttaaagagaagttgactgcggatccagacagtgaaatagctacaaccagcctaagggtttctctactatgtcca	0.905
Ex1253	VO	ENSG00000034053	15	+	27184874:27185053	gcccagctcatcgcccagtctatcggccaggccttcagcgtggcctaccaggagttcctgcgagccaatggcatcaaccccgaagacttgagccagaaggaatacagcgacatcatcaacacccaggagatgtacaacgacgacctcatccacttctcaaactcggagaactgcaaggag	0.762
Ex1254	VO	ENSG00000034053	15	+	27186102:27186314	ctgcagctggagaagcacaagggcgagatcctgggcgtggtggtggtggagtcgggctggggctccatcctgcccacggtgatcctggccaacatgatgaatggcggcccggctgcccgctcggggaagctgagcatcggggaccagatcatgtccatcaatggcaccagcctggtggggctgcccctcgccacctgccaaggcatcatcaag	0.750
Ex1255	VO	ENSG00000034053	15	+	27187765:27187884	ggcctgaagaaccagacacaggtgaagctcaacattgtcagctgtcccccggtcaccacggtccttatcaagcggccagacctcaagtaccagctgggcttcagcgtgcagaatggaatt	0.741
Ex1256	VO	ENSG00000034053	15	+	27193371:27193511	atctgcagcctcatgagagggggcattgctgagcgagggggcgtccgtgtgggccaccgcatcatcgagatcaacgggcagagcgtggtggccacagcccacgagaagatagtccaagctctgtccaactcggtcggagag	0.696
Ex1257	VO	ENSG00000034063	19	+	4881728:4881888	gtcaatgagtacgtcgatgctcgggacacgaacatgggggcgtggtttgaggcgcaggtggtcagggtgacgcggaaggccccctcccgggacgagccctgcagctccacgtccaggccggcgctggaggaggacgtcatttaccacgtgaaatacgacga	0.804
Ex1258	VO	ENSG00000034063	19	+	4895355:4895462	ggcatggcctgtgtgggccgcaccaaggaatgtaccatcgtcccgtccaaccactacggacccatcccggggatccccgtgggcaccatgtggcggttccgagtccag	0.792
Ex1259	VO	ENSG00000034063	19	+	4896873:4896977	gtcagcgagtcgggtgtccatcggccccacgtggctggcatacacggccggagcaacgacggagcgtactccctagtcctggcggggggctatgaggatgatgtg	0.786
Ex1260	VO	ENSG00000034239	8	-	49805652:49805756	tattccgaggttttgataaagataatgatggctgtgtaaatgtattggagtggattcatggattatcactgtttcttcgaggatctttggaagaaaaaatgaaat	0.696
Ex1261	VO	ENSG00000034677	8	-	101356357:101356565	atatgctgtgatagcatttggatgtgccagctgtccaaaattaacttgtgggcgagagggctgtggaacagagttttgctaccactgtaaacagatttggcaccccaaccagacctgtgatgctgctcgacaagagagagcccagagcttacgtttgagaactatacgttcttcatccattagttatagtcaagagtctggagcagcag	0.672
Ex1262	VO	ENSG00000034677	8	-	101351273:101351417	ctgatgatataaagccatgtccacgatgtgctgcttatataataaagatgaatgatgggagctgcaatcacatgacatgtgctgtttgtggttgtgagttttgttggttgtgtatgaaagaaatctcagatttgcattatctaag	0.887
Ex1263	VO	ENSG00000034713	16	+	74159436:74159608	gtgattgtggaaaaggtctcaggctctcagattgttgacattgacaaacggaagtacttggttccatctgatatcactgtggctcagttcatgtggatcatcaggaaaaggatccagcttccttctgaaaaggcgatcttcctgtttgtggataagacagtcccacagtccag	0.903
Ex1264	VO	ENSG00000035115	2	-	224160:224272	gtatcagacttggtgataattctgaattatgaccgtgctgtagaagcttttgcaaaaggcggaaatctgaccctcggagggaacttgactgtggcggttgggcccttgggaag	0.936
Ex1265	VO	ENSG00000035499	5	-	59930659:59930844	ataaaatacccaggagctgatatggatatcactttatctgctccatcattttgccgtcaaattagtccagaggaatttgaatatcaaagatcatatggctctcaggaacctctggcagccttgttggaggaagtcataacagatgccaaactctccaacaaagagaaaaagaagaaactgaagcag	0.840
Ex1266	VO	ENSG00000035681	8	-	59698333:59698385	ataacagctattttgcagtctcgtttagctagaacatcatttgacaaaaacag	0.905
Ex1267	VO	ENSG00000035681	8	-	59682882:59682953	aaacctgtggtccagataacactccaagatgtccgccgcatctacaaaaggaggcacggcctcatgcctctg	0.800
Ex1268	VO	ENSG00000035681	8	-	59681040:59681148	ggcttggaagtattttgcacagaagatgatctgtgttccgacatctacctaaagttctatgaacctcaagatagagatgatctctatttttacattgccacatacctag	0.705
Ex1269	VO	ENSG00000035681	8	-	59677171:59677250	atttgtcaaatccaggaaccttccgggatctcagtaagccagtaggggccctaaataaggaacggctggagagactactg	0.820
Ex1270	VO	ENSG00000035681	8	-	59676398:59676461	caccagagtatatgctgtgcctgcagaatggaagatttgataatgcagatagaatgttcaacag	0.742
Ex1271	VO	ENSG00000035681	8	-	59675083:59675134	tattgcagaaacttggaaaaactgtctggatggtgcaacggattttaaagag	0.860
Ex1272	VO	ENSG00000035681	8	-	59674863:59674983	ttaattccagaattctatggtgatgatgtgagctttctagtcaatagcctgaagttggatttgggaaagagacaaggaggacagatggttgacgacgtggagcttcccccttgggcttcca	0.742
Ex1273	VO	ENSG00000035681	8	-	59669345:59669403	agcagttactggaatcacggtctctcgcaatggatcttcagtattcacaacatcccaag	0.889
Ex1274	VO	ENSG00000035928	4	-	38980515:38980610	ggtgctatgatgtctattgcatttaaagaaggtttaaagattccccctccagctatgaatgaaataattttgggagccaatcaagatatcagacag	0.804
Ex1275	VO	ENSG00000036054	3	+	101500773:101500865	gaaggagtccggttctttgtggtggattgccgtcctgcagaacaatataatgctgggcatttatcaactgctttccacttagattcagacctg	0.912
Ex1276	VO	ENSG00000036054	3	+	101503601:101503771	atgcttcagaatccatctgagtttgcacagtcagtaaaatccttgctggaagcacagaagcagtccattgagtctggctccatagctggtggggagcacctctgttttatgggcagtggcagggaggaagaagacatgtatatgaacatggtcctggcacactttttacag	0.786
Ex1277	VO	ENSG00000036054	3	+	101506380:101506422	aaaaacaaagaatatgtgagtattgccagtggaggatttatgg	0.929
Ex1278	VO	ENSG00000036054	3	+	101517633:101517721	gcatgtgagcagcagtgacagagtgggcaagccttaccgtggcgtaaagcctgttttcagcattggggatgaagaagaatacgacacag	0.833
Ex1279	VO	ENSG00000036054	3	+	101520603:101520738	atgaaattgacagttcttcaatgtcagatgatgatagaaaagaggttgtaaacattcagacttggataaacaaaccagatgtcaaacatcattttccttgtaaagaagtaaaagaaagtggacacatgtttcccag	0.847
Ex1280	VO	ENSG00000036257	2	-	225079819:225079964	accttggttgcatgtacaagttatttagtcgtgtgccaaatggtttgaaaacaatgtgtgagtgtatgagttcctatttgagggagcaaggtaaagctcttgtttctgaagaaggagaaggaaagaatcctgttgactatatccag	0.840
Ex1281	VO	ENSG00000036473	X	+	38147815:38147937	gaacactatagctctctgaaaggtcttaccctcagctggatcggggatgggaacaatatcctgcactccatcatgatgagcgcagcgaaattcggaatgcaccttcaggcagctactccaaag	0.875
Ex1282	VO	ENSG00000036473	X	+	38153073:38153222	aatggtaccaagctgttgctgacaaatgatccattggaagcagcgcatggaggcaatgtattaattacagacacttggataagcatgggacaagaagaggagaagaaaaagcggctccaggctttccaaggttaccaggttacaatgaag	0.750
Ex1283	VO	ENSG00000036549	1	-	77817047:77817142	gttgccagccgagtacagaagtatttcataaagctaactaaagctggcattccagtaccaggcagaacaccaaacttatatatatactccaaaaag	0.810
Ex1284	VO	ENSG00000037474	5	-	6669840:6669970	cttacagctgcggattgcaacacgcggggctgaacagctggctgaaggtggaaggatggtgtattccacgtgttcactaaaccctattgaggatgaagcagtcatagcatctttactggaaaaaagtgaag	0.889
Ex1285	VO	ENSG00000037474	5	-	6664068:6664198	gtaatgacgaaagatgggcagtggtttacagactgggacgctgttcctcacagcagacacacccagatccgacctaccatgttccctccgaaggacccagaaaagctgcaggccatgcacctggagcgatg	0.841
Ex1286	VO	ENSG00000037474	5	-	6659933:6660025	tcctcctccatcaaagaaaatgaagttatttggatttaaagaagatccatttgtatttattcctgaagatgacccattatttccacctattga	0.893
Ex1287	VO	ENSG00000037637	1	-	16504885:16505001	gtgtagcccatcagtgttatcatggtttcatgaaggctgtccaggaaggaaacattcagtgggagagccgtacctatccttatcctggaaccccaatcactcagcgcttctcgcaca	0.672
Ex1288	VO	ENSG00000037637	1	-	16493865:16493999	gtgcatgctattatgatgctaatcagtctatgtatgtgtttggaggctgtacccagagcagctgcaatgctgctttcaatgacctctggagacttgacctaaacagcaaagagtggatccgacctttggcttcag	0.803
Ex1289	VO	ENSG00000037637	1	-	16455688:16455841	ggtcctatccttcccccaaagctggagcaactctggtcgtgtacaaggacttgctagtgctgtttggtggctggacgcggccaagcccttatcccctacaccagccagagagattctttgatgaaatacacacttactcaccctctaaaaattg	0.750
Ex1290	VO	ENSG00000037637	1	-	16454793:16454903	gtggaactgcattgtgacaacccatgggccacctcccatggctggccactcctcctgtgtgatagatgataaaatgattgtctttggtggctctttaggatcccggcaaat	0.895
Ex1291	VO	ENSG00000037637	1	-	16452717:16452813	gagcaatgatgtctgggtccttgaccttgagcagtgggcgtggtccaagccgaacatctctggccccagtcctcatcctcgaggtggccaatctcag	0.925
Ex1292	VO	ENSG00000037637	1	-	16452178:16452234	attgtcatagatgatgcaactatcttaatcctcggagggtgtggcggtcccaatgct	0.929
Ex1293	VO	ENSG00000037637	1	-	16451370:16451486	ctattcaaggatgcttggttgttgcacatgcattctggtccttgggcctggcagccactcaaggtagaaaatgaagagcatggggccccagaactgtggtgccatccagcttgccgg	0.900
Ex1294	VO	ENSG00000038002	4	-	178598421:178598574	cgtggagggcattagcatctggaggctctgccctggatgcagtggagagcggctgtgccatgtgtgagagagagcagtgtgacggctctgtaggctttggaggaagtcctgatgaacttggagaaaccacactagatgccatgatcatggatgg	0.977
Ex1295	VO	ENSG00000038002	4	-	178595553:178595667	aatgttataccagatccctcaaaatactgcggaccctacaaaccacctggtatcttaaagcaggatattcctatccataaagaaacagaagatgatcgtggtcatgacactattg	0.852
Ex1296	VO	ENSG00000038358	16	+	66468277:66468376	gtgaaaattcagcctgtcgccaagtatgactgggaacagaagtactactatggcaacctgattgctgtgtctaactccttcttggcctatgccattcggg	0.795
Ex1297	VO	ENSG00000038358	16	+	66469145:66469249	gctgaggtgtgggacctggacatgctccgctccagccacagtacctggcctgtggatgttagccagatcaagcagggcttcattgtggtaaaaggtcatagcacg	0.750
Ex1298	VO	ENSG00000038358	16	+	66469570:66469679	tgcctcagtgaaggagccctctctcctgatgggactgtgctggctactgcgagccacgatggctatgtcaagttctggcagatctacattgaggggcaagatgagccaag	0.765
Ex1299	VO	ENSG00000038358	16	+	66469764:66469847	gtgtctgcacgagtggaaacctcatgatgggcggcccctctcctgcctcctgttctgtgacaaccataagaaacaagaccctga	0.816
Ex1300	VO	ENSG00000038358	16	+	66469940:66470035	tgtccctttctggaggttccttattactggtgctgaccagaaccgagagttaaagatgtggtgtacagtatcctggacctgcctgcagactattcg	0.781
Ex1301	VO	ENSG00000038382	5	+	14339980:14340172	cgaggaggtctgcaagcgtggcttcacggtgatcgtggacatgcgtgggtccaagtgggactccatcaagccccttctgaagatcctgcaggagtccttcccctgctgcatccatgtggccctgatcatcaagccagacaacttctggcagaaacagaggactaattttggcagttctaaatttgaatttgag	0.714
Ex1302	VO	ENSG00000038382	5	+	14346121:14346243	atgtttgactggatcacacacaacaaaggcctgtttctaaacagctacacagagattgggaccagccaccctcatgccatggagcttcagacgcagcacaatcactttgccatgaactgtatg	0.786
Ex1303	VO	ENSG00000038382	5	+	14350181:14350372	aacgtgtatgtaaatataaaccgcatcatgtcggtggccaatcgtctggtggagtctggccactatgcctcgcagcagatcaggcagatcgcgagtcagctggagcaggagtggaaggcgtttgcggcagccctggatgagcggagcaccttgctggacatgtcctccattttccaccagaaggccgaaaag	0.833
Ex1304	VO	ENSG00000038382	5	+	14357570:14357701	tatatgagcaacgtggattcatggtgtaaagcttgcggtgaggtagaccttccctcagagctgcaggacctagaagatgccattcatcaccaccagggaatatatgaacatatcactcttgcttattctgag	0.667
Ex1305	VO	ENSG00000038382	5	+	14369622:14369852	gtcagccaagatgggaagtcgctccttgacaagctccagcggcccttgactcccggcagctccgattccctgacagcctctgccaactactccaaggccgtgcaccatgtcctggatgtcatccacgaggtgctgcaccaccagcggcagctggagaacatctggcaacaccgcaaggtccggctgcatcagaggctgcagctgtgtgttttccagcaggacgttcagcag	0.833
Ex1306	VO	ENSG00000038382	5	+	14411287:14411456	ctgtggacgtggctggaggagctgcagaaggagctgctggacgacgtgtatgccgagtcggtggaggccgtgcaggacctcatcaagcgctttggccagcagcagcagaccaccctgcaggtgactgtcaacgtgatcaaggaaggggaggacctcatccagcagctcag	1.000
Ex1307	VO	ENSG00000038382	5	+	14412466:14412640	ggactctgccatctccagtaacaagaccccccacaacagctccatcaaccacattgagacggtgctgcagcagctggacgaggcgcagtcgcagatggaggagctcttccaggagcgcaagatcaagctggagctcttcctgcagctgcgcatcttcgagagggacgccatcgac	0.800
Ex1308	VO	ENSG00000038382	5	+	14416841:14417036	attatctcagacctcgagtcttggaatgatgagctttctcagcaaatgaatgacttcgacacagaagatctcacgattgcagagcagcgcctccagcaccatgcagacaaagccttgaccatgaacaacttgacttttgacgtcatccaccaagggcaagatcttctgcagtatgtcaatgaggtccaggcctctg	0.667
Ex1309	VO	ENSG00000038382	5	+	14417759:14417925	gtgtggagctgctgtgtgatagagatgtagacatggcaactcgggtccaggacctgctggagtttcttcatgaaaaacagcaggaattggatttagccgcagagcagcatcggaaacacctggagcagtgcgtgcagctgcgccacctgcaggcagaagtgaaacag	0.955
Ex1310	VO	ENSG00000038382	5	+	14421817:14422008	aaaacacatcagagcgcgctgcaggtgcagcagaaggcagaagccatgctacaggccaaccactacgacatggacatgatccgggactgcgccgagaaggtggcgtctcactggcaacagctcatgctcaagatggaagatcgcctcaagctcgtcaacgcctctgtcgctttctacaaaacctcagagcag	0.917
Ex1311	VO	ENSG00000038382	5	+	14422483:14422632	gtctgcagcgtcctcgagagcctggaacaggagtacaagagagaagaagactggtgtggcggggcggataagctgggcccaaactctgagacggaccacgtgacgcccatgatcagcaagcacctggagcagaaggaggcattcctgaag	0.714
Ex1312	VO	ENSG00000038382	5	+	14427338:14427452	gcttgcacccttgctcggaggaatgcagacgtcttcctgaaatacctgcacaggaacagcgtgaacatgccaggaatggtgacgcacatcaaagctcctgaacagcaagtgaaaa	0.833
Ex1313	VO	ENSG00000038382	5	+	14431121:14431236	atatcttgaatgaactcttccaacgggagaacagggtattgcattactggaccatgaggaagagacggctggaccagtgtcagcagtacgtggtctttgagaggagtgccaagcag	0.857
Ex1314	VO	ENSG00000038382	5	+	14440547:14440741	caaaccaaagagagagtgaagctattgatacagctggctgatggcttttgtgaaaaagggcatgcccatgcggcagagataaaaaaatgtgttactgctgtggataagaggtacagagatttctctctgcggatggagaagtacaggacctctttggaaaaagccctggggatttcttcagattccaacaaatcg	0.786
Ex1315	VO	ENSG00000038382	5	+	14440841:14440956	agtaaaagtctccagctagatatcattccagccagtatccctggctcagaggtgaaacttcgagatgctgctcatgaacttaatgaagagaagcggaaatctgcccgcaggaaaga	0.667
Ex1316	VO	ENSG00000038382	5	+	14444010:14444099	gcagacaagtttcagatgtatgtcacatattgcaaaaataagcctgattctactcagctgatattggaacatgcagggtcctattttgac	0.889
Ex1317	VO	ENSG00000038382	5	+	14459682:14459781	ggatggagaggatctggacagccaaggagacggcagcagccagcctgatacgatttccatcgcctcacggacgtctcagaacacgctggacagcgataag	0.962
Ex1318	VO	ENSG00000038382	5	+	14472887:14473130	ctctctggtggctgtgagctgacagtggtgatccatgacttcaccgcttgcaacagcaacgagctgaccatccgacggggccagaccgtggaagttctggagcggccgcatgacaagcctgactggtgtctggtgcggacaactgaccgctccccagcggcagaaggcctggtcccctgtggttcactgtgcatcgcccactccagaagtagcatggaaatggagggcatcttcaaccacaaag	0.551
Ex1319	VO	ENSG00000038532	16	+	10959140:10959268	gtatctgtaccacgttttgaccaaaaacaccacagtcacagaacagaaccggaacctgctagtggagaccatccgttccatcactgagatcctgatctggggagatcaaaatgacagctctgtatttga	0.966
Ex1320	VO	ENSG00000038532	16	+	10963813:10963946	cttcttcctggagaagaatatgtttgttttcttcttgaacatcttgcggcaaaagtcgggccgttacgtgtgcgttcagctgctgcagaccttgaacatcctctttgagaacatcagtcacgagacctcacttt	0.940
Ex1321	VO	ENSG00000038532	16	+	10970519:10970667	attatttgctctcaaataactacgtaaattctatcatcgttcataaatttgacttttctgatgaggagattatggcctattatatatcgttcctgaaaacactttcgttaaaactcaacaaccacactgtccatttcttttataatgag	0.575
Ex1322	VO	ENSG00000038532	16	+	11026179:11026279	acccttcctggatatggtgtaccacgcgctggacagcccggatgatgattaccatgccctgttcgtgctctgcctcctctatgccatgtctcataataaag	0.941
Ex1323	VO	ENSG00000038532	16	+	11062260:11062380	gccatccgggtgttcttcatgctgcgttccctgtcactgcaattgcgaggggagcctgagacacagttgccgctgactcgggaggaggacctgatcaagactgatgatgtcctggatctga	0.850
Ex1324	VO	ENSG00000038532	16	+	11125100:11125304	gacatgcaggtgactggcgtggaggacgacagccgtgccctgaacatcaccatccacaagcctgcgtccagcccccattccaagcccttccccatcctccaggccaccttcatcttctcagaccacatccgctgcatcatcgccaagcagcgcctggccaaaggccgcatccaggcaaggcgcatgaagatgcagagaatagctg	0.733
Ex1325	VO	ENSG00000038532	16	+	11127337:11127504	ccctcctggacctcccaatccagcccaccactgaagtcctggggtttggactcggctcctccacctccactcagcacctgcctttccgcttctacgaccaggggcgccggggcagcagcgaccccacagtgcagcgctccgtgtttgcatcggtggacaaggtgccag	0.657
Ex1326	VO	ENSG00000039139	5	-	13894015:13894239	gttggattattaggaattcagatgatatggacacgggattcagaagaagcccttagaaatgccaagtttgataaaaaaatcatgcagaaaactaatcaggctttcctggagctactcaatacattgatagacgtcaccacgagggatctgagttccacggaacgagtgaaatacgagactctgattactattcatgtgcaccaaagggatatctttgatgacctg	0
Ex1327	VO	ENSG00000039139	5	-	13892465:13892637	tgtcatatgcatatcaagagtcccatggactttgagtggctgaaacagtgcagattttactttaacgaagattctgacaagatgatgattcacatcacagatgtggcgttcatataccagaatgaatttttaggctgcactgacaggcttgtaataactccacttacagacag	0
Ex1328	VO	ENSG00000039139	5	-	13883135:13883322	gactggcacagtctggatcctggggttgttttgatgaatttaaccgtattgatctaccagttctctcggttgcagcccagcaaatttccattattctgacatgtaaaaaggagcacaaaaagtcttttatctttactgatggagataatgtgactatgaaccctgaatttgggcttttcttaaccatg	0.500
Ex1329	VO	ENSG00000039139	5	-	13877308:13877442	gttcattatgactttggcctgcgtaacattctgtcagttcttcggaccttgggagcagcaaaaagagccaatccaatggatacggagtccacgattgtcatgcgtgtactacgggacatgaatctttctaaactg	0.500
Ex1330	VO	ENSG00000039139	5	-	13867714:13867955	gggaacatatctggataattcttgatggtccagtagatgccatctggattgaaaatctgaattctgttttggatgataacaaaactctaacccttgccaatggtgatcggattcccatggctccaaactgcaagatcattttcgagcctcataacattgacaatgcttctcctgccaccgtctcaagaaatggaatggttttcatgagctcttctatccttgattggagtcctattcttgag	0
Ex1331	VO	ENSG00000039139	5	-	13864756:13864932	ggttttcttaagaaacgctcacctcaagaagcagaaattcttcgtcagctgtacaccgagtctttcccagacttgtatcgcttctgtatccagaacttagaatacaagatggaggtgctggaggcctttgtcatcacacagagcattaacatgcttcaaggcctgattcctctgaag	0
Ex1332	VO	ENSG00000039560	5	+	34862192:34862341	ataaatgagatgtcgaaggaagtcaccaaattgaaggaggccttgaacagcctctcccagctctcctactcaacaagctcatccaaaaggcagagtcagcagctggaggcgctgcagcagcaagtcaaacagctccagaaccagctggcg	0.825
Ex1333	VO	ENSG00000040199	16	-	70275880:70276005	atagaagaagtgaagcgacggcaatactcccttgctttcagctcagcaggagcccaagctcagacctatcatgtcagcttcgagactttggccgagtaccagcgatggcaacggcaagcatccaag	0.500
Ex1334	VO	ENSG00000040199	16	-	70270793:70270939	attttctcaactgaagggcctgaacttgtcccataataaacttgggttgtttcctatattgttatgcgagatctctaccctgactgagctcaacctttcctgtaatggatttcatgacctaccaagtcaaattggcaatctgctaaa	0.833
Ex1335	VO	ENSG00000040199	16	-	70258582:70258737	aattctgagtagcttgagtcttagaaaactgatgctgggacacaatcatgtgcaaaaccttccaacactggtagagcacatccccctcgaggtgctggatcttcagcataatgcactcacgaggctgccagacaccctcttctccaaggccttaaa	0.500
Ex1336	VO	ENSG00000040199	16	-	70255303:70255503	tctcagatacttgaatgcatctgcaaatagtctggagtctttaccatccgcctgcactggagaggagagtttgagtatgctgcagctgctttatctgaccaacaatctcctgacggatcagtgcatacctgtcctggtagggcacctgcacctgcgaatcttgcaccttgcaaacaatcagttacagacctttcctgcaag	0.250
Ex1337	VO	ENSG00000040199	16	-	70247975:70248085	ccatatcacaaccctgaaaattgatcagaaacctttgccaaccacagattctacagttacgtcaaccttctggagccatggactggctgagatggcagggcagagaaataa	0.833
Ex1338	VO	ENSG00000040199	16	-	70244194:70244425	gaaattaggaatggctggccagaagttgggctcctccgctctcctgtgctacatccgccctgacactgccgatccagcaagtagctttagcttgactgtagccaatgttggcacgtgccaagcagtcctgtgccgaggtgggaagccagtgcccctctctaaagtcttcagcctggagcaggacccagaggaggctcaaagggtgaaggaccaaaaagccatcatcacagag	0.750
Ex1339	VO	ENSG00000040487	1	+	19525612:19525704	cccttcacccggcaggaagtcattggcttcgtcatcggctccatctccagcgtgttgtacctgctttcccggctgcctcagatccgcaccaac	0.875
Ex1340	VO	ENSG00000040531	17	+	3506530:3506629	tgtcattggtctgagcttcgacttcgtggctctgaacctgacgggcttcgtggcctacagtgtattcaacatcggcctcctctgggtgccctacatcaag	0.808
Ex1341	VO	ENSG00000040531	17	+	3508048:3508218	cgcggtggccagcgcgtgtcctggcctgccatcggcttcctggtgctcgcgtggctcttcgcatttgtcaccatgatcgtggctgcagtgggagtgaccacgtggctgcagtttctcttctgcttctcctacatcaagctcgcagtcacgctggtcaagtattttccacag	0.792
Ex1342	VO	ENSG00000040731	5	-	24573246:24573540	ctacattcagaccaagataaaggagatggatcactcaaatatatcttatctggagatggagctggtactctttttattattgatgaaaaaacaggtgatattcatgccacaaggcgaattgatagggaggaaaaggccttttatactctacgcgcacaagctattaacagaagaactctgaggccagtagagccagagtcagagtttgtgatcaaaattcatgatatcaatgacaatgagccaacgttcccagaagaaatctatacagctagtgttcccgaaatgtctgttgtag	0.545
Ex1343	VO	ENSG00000040731	5	-	24540978:24541114	attttccttggatcgccatactgaccttgacagaatctttaacattcattcaggaaatggatctctttatacatcaaaacctcttgaccgtgaactatctcagtggcataatcttactgttattgctgctgaaatca	0
Ex1344	VO	ENSG00000040731	5	-	24527442:24527693	ataatactgccagaatcttaaccagaaaaaatggattcaatagacatgaaatcagtacctatctcttgcctgtggtgatatcagacaatgattacccaattcagagcagcacaggcacactgaccattcgagtgtgtgcttgtgacagccaaggcaacatgcaatcctgcagtgctgaagccctgctcctccctgccggcctcagcactggggccttgatcgccatcctcctctgcatcatcattctactgg	0.750
Ex1345	VO	ENSG00000040933	2	+	98516272:98516390	cttgcagtgagctgcatactccatcgctagatcgaaagccaaatagttttgttgcggtgagtgtcaccacccctcctcaggcattctggacgaagcatgcacagacggagatcattgag	0.944
Ex1346	VO	ENSG00000040933	2	+	98518624:98518740	ggaaccaacaatcctatatttctaagcagtattgccttctttcaagactctcttatcaatcagatgacacaagtcaaactctccgtgtatgatgtcaaagatagatctcagggaaca	0.750
Ex1347	VO	ENSG00000040933	2	+	98551466:98551563	gtttggcgatacgtctttacaagaagtcatcaacgtggagagtttggtgcggttaaattcctactttgagcagtttaaggaagttttgcctgaggatt	0.875
Ex1348	VO	ENSG00000040933	2	+	98555710:98555822	gcctgcctcggtctcgcagtcagacgtgcctgccagagctgctgcggtttctgggtcagaacgtgcatgcccggaagaataagaacgtcgacattctctggcaagctgctgag	0.900
Ex1349	VO	ENSG00000041357	15	+	76621880:76622042	gtcgcttataccaagttgaatatgccatggaagctattggacatgcaggcacctgtttgggaattttagcaaatgatggtgttttgcttgcagcagagagacgcaacatccacaagcttcttgatgaagtctttttttctgaaaaaatttataaactcaatga	0.930
Ex1350	VO	ENSG00000041357	15	+	76623587:76623664	ggacatggcttgcagtgtggcaggcataacttctgatgctaatgttctgactaatgaactaaggctcattgctcaaag	0.973
Ex1351	VO	ENSG00000041357	15	+	76624266:76624354	gtatttattacagtatcaggagccaataccttgtgagcagttggttacagcgctgtgtgatatcaaacaagcttatacacaatttggag	0.969
Ex1352	VO	ENSG00000041357	15	+	76625031:76625161	gaaaacgtccctttggtgtttcattgctgtacattggctgggataagcactatggctttcagctctatcagagtgaccctagtggaaattacgggggatggaaggccacatgcattggaaataatagcgct	0.847
Ex1353	VO	ENSG00000041357	15	+	76625972:76626095	gcagctgtgtcaatgttgaaacaagactataaagaaggagaaatgaccttgaagtcagcacttgctttagctatcaaagtactaaataagaccatggatgttagtaaactctctgctgaaaaag	0.810
Ex1354	VO	ENSG00000041515	13	+	108459246:108459398	ctttgtgtcaacatgaccaatgagaagatgcaccactatatcaatgaagtgctttttctccacgagcaagtggaatgtgtacaagagggagttaccatggaaacagcatattctcctggtaaccagaatggagttttggacttttttttccag	0.500
Ex1355	VO	ENSG00000041515	13	+	108497265:108497340	gtaatgtatgatgttgttggggcgattgaaaaaaataaagactccctttcacagaatcttctatttgtaatgaaaa	1.000
Ex1356	VO	ENSG00000041802	3	-	195872027:195872153	ttgcacacaagtgaactcaatgatggctatgattggggtcgtcttaatcttcagtcagtgactgaacagagctcccttgatgacttccttgctactgcagaacttgcaggaacagagtttgtagctg	0.972
Ex1357	VO	ENSG00000041802	3	-	195868221:195868307	accaaactggaaccaaaatactaccccagaagaactcaaacaagcagagaaagataactttctagaatggagacgtcagcttgtccg	0.958
Ex1358	VO	ENSG00000041802	3	-	195867575:195867661	gctagaagaggaacagaagctgatattgactccatttgaacgaaatttggacttttggcgccagctctggagagtcattgagagaag	0.873
Ex1359	VO	ENSG00000041802	3	-	195862091:195862151	tgatattgtggtccagatagtagatgctcgaaacccactcctgtttagatgtgaggatttg	0.738
Ex1360	VO	ENSG00000041982	9	-	116886309:116886572	tgtctcctcccaaagacctcgttgtgacagaagtgacggaagagacggtcaacctggcctgggacaatgagatgcgggtcacagagtaccttgtcgtgtacacgcccacccacgagggtggtctggaaatgcagttccgtgtgcctggggaccagacgtccaccatcatccaggagctggagcctggtgtggagtactttatccgtgtatttgccatcctggagaacaagaagagcattcctgtcagcgccagggtggccacgt	0.643
Ex1361	VO	ENSG00000041982	9	-	116884792:116884907	acttacctgcacctgaaggcctgaaattcaagtccatcaaggagacatctgtggaagtggagtgggatcctctagacattgcttttgaaacctgggagatcatcttccggaatatg	0.846
Ex1362	VO	ENSG00000041982	9	-	116878490:116878675	gcctcgatgctcccaggaatcttcgacgtgtttcccagacagataacagcatcaccctggaatggaggaatggcaaggcagctattgacagttacagaattaagtatgcccccatctctggaggggaccacgctgaggttgatgttccaaagagccaacaagccacaaccaaaaccacactcacag	0.767
Ex1363	VO	ENSG00000041982	9	-	116828634:116828795	ggctggacaacctgaacaaaatcacagcccaggggcagtacgagctccgggtggacctgcgggaccatggggagacagcctttgctgtctatgacaagttcagcgtgggagatgccaagactcgctacaagctgaaggtggaggggtacagtgggacagcag	0.719
Ex1364	VO	ENSG00000042088	14	+	89511878:89511912	gcaaagttggatattgcgtttggaacacaccacac	0.840
Ex1365	VO	ENSG00000042088	14	+	89516637:89516729	gaaaatgatgctgctgctctatgaagaaggcctccgggttgtcatacacacctccaacctcatccatgctgactggcaccagaaaactcaagg	0.920
Ex1366	VO	ENSG00000042088	14	+	89525814:89525862	atctatccttctgtggaaaatgtgcggaccagtttagaaggatatcctg	1.000
Ex1367	VO	ENSG00000042088	14	+	89528014:89528080	ctgggggctctcttccctatagcatccagacagctgaaaaacagaattggctgcattcctattttca	1.000
Ex1368	VO	ENSG00000042286	10	-	71553167:71553282	ggttcgccaaaaagacattcatttcttactcggtgactttcaaggacaacttccggcaggggctagtagtggggatagacctgaagaaccagatggtgctgctgcagggtggcgag	0.907
Ex1369	VO	ENSG00000042429	11	+	93163388:93163607	aatcctcagacgttgcaattgatatctaaaaagaagtcacttgctggagcagcacaaatcttattgaagggggcagaaagactgactaaatcagttaccgaaaaccaagaaaacaagctacaaagagacttcaattctgagcttttgcgattacggcaacactggaaacttcgaaaagttggagataaaattctcggagatctgagctacagaagtgcag	0.644
Ex1370	VO	ENSG00000042429	11	+	93166542:93166678	gatctctctttcctcatcatggtacatttgaagtaataaagaatacagatctcgatctggataaaaagatacctgaagattactgtcctcttgatgtccaaattcctagtgatttagaggggtctgcatatatcaag	0.786
Ex1371	VO	ENSG00000042429	11	+	93169224:93169354	gcttgcagttatctatttctttgtgccattcctcaaatgataagaaatcccaaaaatttgctactgagaagcaatgtccggaggaccacctttatgtcctagagcataatttgcatctactgattagagag	0.812
Ex1372	VO	ENSG00000042429	11	+	93180332:93180449	gtccattcaactgcaattgaatattggagttgagcagattcgagttgtacatagagatggaagagtaattacactgtcttatcaggagcaggagctacaggattttcttctgtctcag	0.866
Ex1373	VO	ENSG00000042429	11	+	93182531:93182690	atgtcacagcaccaggtacatgcagttcagcaactcgccaaggttatgggctggcaagtactgagcttcagtaatcatgtgggacttggacctatagagagcattggtaatgcatctgccatcacggtggcctccccaagtggtgactatgctatttcag	0.787
Ex1374	VO	ENSG00000042753	19	-	52034562:52034675	ttccggaactttaagatcatttaccgccgctatgctggcctctacttctgcatctgtgtggatgtcaatgacaacaacctggcttacctggaggccattcacaacttcgtggag	0.906
Ex1375	VO	ENSG00000042753	19	-	52033837:52033896	gtcttaaacgaatatttccacaatgtctgtgaactggacctggtgttcaacttctacaag	0.943
Ex1376	VO	ENSG00000042832	8	+	134176470:134176634	ggaggctccgcactctccccggccgccgtcatcagccatgagagggctcagcagcaggcaattgctttggcaaaggaggtcagttgccccatgtcatccagccaagaagtggtgtcctgcctccgccagaagcctgccaatgtcctcaatgatgcccagaccaag	0.111
Ex1377	VO	ENSG00000043039	11	+	128811856:128812156	gctccccttccctgcgggcatatccgctcctctcggtgatcacccgccagcccactgtcatctcccacctggtccctgccaccccgggaatcgcccaggcactgtcctgccaccaggtcaccgaggcggtctctgctgaggccccagggggcgaggccctagccagcagcgagtcagagacggaacagcccacgccccgacagaagaagccccgccggagtcgcaccatcttcaccgagctgcagctcatgggcctggagaagaaattccagaagcagaagtatttgtcaaccccagacag	0.667
Ex1378	VO	ENSG00000043143	5	+	133924335:133924546	agaggccggagctggacgagctgacattagagcgtgtgctggaggagctggagaccctgtgccaccagaatatggccagggccattgagacgcaggaggggctgggcatcgagtacgacgaggatgttgtctgcgacgtgtgtcgctctcctgagggcgaggatggcaacgagatggtcttctgtgacaagtgcaacgtctgtgtgcatcag	0.767
Ex1379	VO	ENSG00000043143	5	+	133925789:133925956	gcatgctacgggatcctcaaggtgcccacgggcagctggctgtgccggacgtgtgccctgggtgtccagccaaagtgcctgctctgccccaagcgaggaggagccttgaagcccactagaagtgggaccaagtgggtgcatgtcagctgtgccctatggattcctgag	0.640
Ex1380	VO	ENSG00000043143	5	+	133928083:133928199	gtcagcatcggctgcccagagaagatggagcccatcaccaagatctcgcatatcccagccagccgctgggctctgtcctgcagcctctgcaaggaatgcacaggcacctgcatccag	0.733
Ex1381	VO	ENSG00000043822	10	+	99406032:99406163	gtagtatacctggccagtgagaccttcaactatagtgccattgaccgagtgaagtccaggggcaagcggcttgcactagagaaagtgccaaaagttggacagcggtttaaccgcatcgggctaccaccaaag	0.833
Ex1382	VO	ENSG00000043822	10	+	99414632:99414731	gacacagactgggtggtggtgaaggagcctgttatcaaggtggctgccatagacaatgggctggccttcccactgaagcatcctgactcctggagggcat	0.833
Ex1383	VO	ENSG00000043822	10	+	99416185:99416318	atcctttttactgggcctggttgccccaggcgaaagtcccattttctcaggagatcaaagatctgatccttccaaagatatcggaccctaacttcgtcaaggacttggaagaggacctatatgaactcttcaag	0.795
Ex1384	VO	ENSG00000043822	10	+	99416808:99416867	aaagatcctggtttcgacaggggccagttccataagcagattgctgtcatgcggggccag	0.870
Ex1385	VO	ENSG00000044115	5	+	138251078:138251230	ctccgcaaagctgtcatggaccacgtttcagattctttcctggaaaccaatgttccacttttggtattgattgaagctgcaaagaatggaaatgagaaagaagttaaggagtatgcccaagttttccgtgaacatgccaacaaattgattgag	0.849
Ex1386	VO	ENSG00000044115	5	+	138267937:138268029	gttgccaacttggcctgttccatctcaaataatgaagaaggtgtaaagcttgttcgaatgtctgcaagccagttagaagccctctgtcctcag	0.832
Ex1387	VO	ENSG00000044115	5	+	138281330:138281486	gttattaatgctgcactggctttagcagcaaaaccacagagtaaactggcccaagagaacatggatctttttaaagaacaatgggaaaaacaagtccgtgttctcacagatgctgtcgatgacattacttccattgatgacttcttggctgtctcag	0.739
Ex1388	VO	ENSG00000044446	X	-	18882293:18882451	aatcccgtcacggggctgctgtcagccagccatgagcagaaggatgcctgggtgcgggataacatctacagtatcctggccgtgtggggcctgggcatggcctaccgtaagaatgcagaccgcgatgaggacaaggccaaggcctacgagctggagcag	1.000
Ex1389	VO	ENSG00000044446	X	-	18880533:18880580	aacgtggtgaagctgatgcgaggtcttctccagtgcatgatgagacag	0.958
Ex1390	VO	ENSG00000044446	X	-	18879143:18879311	gtggccaaagtggagaagttcaaacacactcagagcaccaaggacagcctgcacgccaagtacaacaccgccacctgtggcacggtggtgggcgacgaccagtggggccacctccaggtggatgccacctctctcttcctcctgttcctggcccagatgaccgcctcag	0.607
Ex1391	VO	ENSG00000044446	X	-	18873117:18873197	gattatggaatgtgggagcgtggagataagactaatcagggcatcccggaattgaatgcaagctccgtaggaatggccaag	0.938
Ex1392	VO	ENSG00000044446	X	-	18869568:18869714	tctattctgttctccatgctgccaagagcgtcgacatctaaagaaattgatgctggacttctttccattatttccttcccggcctttgcagtggaagatgtaaaccttgtaaatgtgaccaaaaatgaaattatttctaagctccag	0.846
Ex1393	VO	ENSG00000044446	X	-	18833797:18833898	gagaagaggcttctgaaagtttgatgaacctcagccctttcgatatgaaaaatctcctgcaccatattctaagtgggaaagagtttggcgttgaaagaagtg	0.865
Ex1394	VO	ENSG00000046653	X	-	13711405:13711561	gatacaactgatgcagtatgtcatctatggaattgcgtcctttttcttcttgtatgggatcattctgttggcagaaggcttttacaccacaagtgcagtgaaagaactgcacggtgagtttaaaacaaccgcttgtggccgatgcatcagtggaatg	0.860
Ex1395	VO	ENSG00000046653	X	-	13705392:13705465	gtatcattccttggaatgctttccccggaaaaatatgtggctctgccctggagaacatctgcaacacaaacgag	0.903
Ex1396	VO	ENSG00000047056	10	+	1120343:1120478	attgtctccagctttaagaccacgacatcgagagctgcctgccagctcgtgaaggagtacatcggccaccgggacggcatctgggatgtcagcgtggccaagacacagccagtggtgctcgggactgcatcagccg	0.717
Ex1397	VO	ENSG00000047056	10	+	1122226:1122297	atcacacggctttgctgtggagcatagagacagggaagtgcctagtcaagtacgcaggccacgtgggctcag	0.792
Ex1398	VO	ENSG00000047056	10	+	1129392:1129436	taaattctatcaaatttcatccctcagagcagttggctctcactg	0.889
Ex1399	VO	ENSG00000047056	10	+	1141066:1141207	ggcacgaccaggagttgacgcactgctgcacacaccccacccagcggctcgtggtgacctcctcccgtgacacgactttccgcctctgggatttcagggacccctccatccactcggtgaatgttttccagggacacacgga	0.700
Ex1400	VO	ENSG00000047056	10	+	1160158:1160292	cactgtgacttctgccgtgttcaccgtgggagacaacgtggtttcaggcagcgatgaccgcacggtgaaagtctgggacttgaaaaatatgagatcccccattgcaactattcgcacggactctgccattaacag	0.735
Ex1401	VO	ENSG00000047056	10	+	1160850:1160964	gatcaatgtatgtgtcggccaaaaaatcatagccctcccccatgacaaccgacaagtgagactgtttgatatgtcaggagtgcgcctggcgcggcttccccggagcagccgacag	0.800
Ex1402	VO	ENSG00000047188	5	+	112926969:112927088	gaactttgcttacataccaagctgttagccccagttaattgtcccattgctgattttcttatgaaagctcctgaacctccaccagctttaattgtaagaaatgctgtacaaatgcttaag	1.000
Ex1403	VO	ENSG00000047249	8	-	54904557:54904646	tgtgctaaaacatttataaatctgatgactcatatctgcaaagaacagaccgttcagtatatactaactatggtggatgatatgctgcag	0.782
Ex1404	VO	ENSG00000047249	8	-	54892530:54892643	gaaaatcatcagcgtgttagcattttctttgactatgcaagatgtagcaagaacactgcgtggccctactttctgccaatgttgaatcgccaggatcccttcactgttcatatg	0.824
Ex1405	VO	ENSG00000047249	8	-	54889775:54889879	gcagcaagaattattgccaagttagcagcttggggaaaagaactgatggaaggcagtgacttaaattactatttcaattggataaaaactcagctgagttcacag	0.854
Ex1406	VO	ENSG00000047249	8	-	54886277:54886330	aaactgcgtggtagcggtgttgctgttgaaacaggaacagtctcttcaagtgat	0.729
Ex1407	VO	ENSG00000047249	8	-	54876912:54877009	agttcgcagtatgtgcagtgcgtggccgggtgtttgcagctgatgctccgggtcaatgagtaccgctttgcttgggtggaagcagatggggtaaattg	0.862
Ex1408	VO	ENSG00000047249	8	-	54870760:54870952	cataatgggagtgttgagtaacaagtgtggctttcagctccagtatcaaatgattttttcaatatggctcctggcattcagtcctcaaatgtgtgaacacctgcggcgctataatatcattccagttctgtctgatatccttcaggagtctgtcaaagagaaagtaacaagaatcattcttgcagcatttcgt	0.683
Ex1409	VO	ENSG00000047249	8	-	54847102:54847280	aactttttagaaaaatcaactgaaagagaaactcgccaagaatatgccctggctatgattcagtgcaaagttctgaaacagttggagaacttggaacagcagaagtacgatgatgaagatatcagcgaagatatcaaatttcttttggaaaaacttggagagagtgtccaggaccttag	0.740
Ex1410	VO	ENSG00000047249	8	-	54844731:54844856	ttcatttgatgaatacagttcagaacttaaatctggaaggttggaatggagtcctgtgcacaaatctgagaaattttggagagagaatgctgtgaggttaaatgagaagaattatgaactcttgaa	0.818
Ex1411	VO	ENSG00000047315	4	+	57567739:57567925	tatgtttaagaatttgcttaaagaagtgcggatctatgcacagaaatttattgatcgaggaaaggattttaacttggagttggcaattaaaacacggatcatatctgatggcctaaaatactctttagctactggaaactggggtgatcaaaagaaagctcatcaagccagagctggagtatctcag	0.779
Ex1412	VO	ENSG00000047315	4	+	57571284:57571427	gtgttaaaccgcctgacttttgcgtctactctttctcacctgcgtcgtttaaattctcctattggtagagacggcaagctagcaaaaccaagacagttgcataatacgttgtggggaatggtgtgtcctgccgagaccccagag	0.811
Ex1413	VO	ENSG00000047315	4	+	57571671:57571810	ggccatgctgtaggacttgtgaagaatttagccttgatggcgtatatttcagttggatctcaaccatctccaattctggaatttttagaagaatggagtatggaaaatttagaagaaatttctcctgcagctattgctga	0.800
Ex1414	VO	ENSG00000047315	4	+	57571912:57572023	tgcaaccaagatttttgttaatggctgctgggttggaatacataaagatcccgaacaacttatgaacaccctaaggaaattgagacgtcagatggacatcattgtgtctgaa	0.737
Ex1415	VO	ENSG00000047315	4	+	57576425:57576579	gtttctatgatcagagatattcgagagagggagattcggatctatacggatgcaggccgtatttgtagaccacttctgattgtggaaaaacaaaagctacttttgaagaagaggcatattgaccaattgaaagagagagaatataacaactatag	0.880
Ex1416	VO	ENSG00000047315	4	+	57577966:57578164	ttggcaggatcttgtggccagtggggtagtggagtatattgataccctggaagaagaaacagtgatgcttgcaatgactccagatgatttacaggagaaagaagtagcttattgttccacatatacacactgtgagattcatccctcaatgatccttggtgtctgtgcatctattattccctttcctgatcataaccag	0.738
Ex1417	VO	ENSG00000047315	4	+	57578483:57578651	tcccctagaaacacataccagtctgctatgggtaagcaggctatgggagtttacatcaccaacttccatgttcgcatggacacattggcccatgttctctattatcctcaaaagccacttgtgactacacggtctatggaatatctacgatttagagagctgccagcag	0.828
Ex1418	VO	ENSG00000047315	4	+	57581822:57581918	gcatcaactcaattgtggccattgcatcatacactggatataatcaggaagactctgttatcatgaatcgttcagctgtagaccgcggcttcttcag	0.873
Ex1419	VO	ENSG00000047315	4	+	57583075:57583169	gtctgttttctatcgctcatacaaagaacaggagtctaaaaaaggatttgatcaagaagaagtttttgagaagcctacacgtgaaacatgccagg	0.896
Ex1420	VO	ENSG00000047315	4	+	57586300:57586460	gtcctgtacaatgggttcactggtcgaaaaatcacatcacaaatatttattggccccacttattaccagcgtttgaagcatatggtggatgataagattcactctcgtgctaggggacctattcagatcctcaatagacagcccatggagggtagatctcg	0.784
Ex1421	VO	ENSG00000047346	15	-	50691064:50691266	tgccgccaagccagacgaactaggtctgaggtcacattgttgtggaagaataaccttccaatcatggtggaaatgatgctactaccagactgctgctacagcgatgatgggcccaccacagagggaattgatctaaatgatcctgcgattaagcaagatgcattattattagaaagatggatcttggagccagttcctcgaca	0.688
Ex1422	VO	ENSG00000047346	15	-	50690619:50690744	gaatggtgaccgatttattgaagagaagacgcttctgttggctgtccgctcatttgtgtttttttctcagttaagtgcatggctgagtgtttctcatggtgctattccacgaaatattctctacag	0.656
Ex1423	VO	ENSG00000047579	6	-	15745954:15746014	gtatgaggatacatgggctgcacttcacagaagagccaaagactgtgcaagtgctggagag	0.961
Ex1424	VO	ENSG00000047621	12	-	4479565:4479767	gggaattttatattacacggcattctaatctctcagaaatccatgttgctttccatctctgtgtggatgaccatgtgaaatcgggaaacatcactgctcgtgatcctgccattatgggactccgaaatatactcaaagtttgctgtacccatgacatcacaacaataagcattcctctcttgctggtacatgatatgtcagag	0.833
Ex1425	VO	ENSG00000047621	12	-	4470604:4470661	gaaatgactataccctggtgcttaaggagagcggaacttgtgttcaagtgtgtcaaag	0.875
Ex1426	VO	ENSG00000047621	12	-	4469949:4470016	gtttcatgatggaaatggcttcatgggatggaggaatttctaggacagtgcaatttctagtaccacag	0.977
Ex1427	VO	ENSG00000047648	X	-	11124966:11125037	atggacaaaagagaaagaaatctttaagaaagaaactggattcactaggaaaggagaaaaacaaagacaaag	1.000
Ex1428	VO	ENSG00000047648	X	-	11114277:11114472	ggtgccatgtcagtggattctatcaccgatcttgatgacaatcagtctcgactactagaagctttacaactttccttgcctgctgaggctcaaagtaaaaaggaaaaagccagagataagaaactcagtctgaatcctatttacagacaggtccctaggctggtggacagctgctgtcagcacctagaaaaacatg	1.000
Ex1429	VO	ENSG00000047648	X	-	11110104:11110159	gcctccagacagtggggatattccgagttggaagctcaaaaaagagagtgagacaa	0.938
Ex1430	VO	ENSG00000047648	X	-	11107343:11107493	ttacgtgaggaatttgaccgtgggattgatgtctctctggaggaggagcacagtgttcatgatgtggcagccttgctgaaagagttcctgagggacatgccagacccccttctcaccagggagctgtacacagctttcatcaacactctct	0.881
Ex1431	VO	ENSG00000047648	X	-	11106141:11106289	tgttggagccggaggaacagctgggcaccttgcagctcctcatataccttctacctccctgcaactgcgacaccctccaccgcctgctacagttcctctccatcgtggccaggcatgccgatgacaacatcagcaaagatgggcaagag	0.952
Ex1432	VO	ENSG00000047648	X	-	11097546:11097725	gtcactgggaataaaatgacatctctaaacttagccaccatatttggacccaacctgctgcacaagcagaagtcatcagacaaagaattctcagttcagagttcagcccgggctgaggagagcacggccatcatcgctgttgtgcaaaagatgattgaaaattatgaagccctgttcatg	0.525
Ex1433	VO	ENSG00000047932	6	-	117997428:117997592	ggtgggaaagaacatggtgttccaatcctcatctctgagatccatccggggcaacctgctgatagatgcggagggctgcacgttggggatgctattttggcagtcaacggagttaacctaagggacacaaagcataaagaagctgtaactattctttctcagcag	0.760
Ex1434	VO	ENSG00000048028	11	-	113209352:113209489	gaaaagagaaatatcatgtttatgcaagagcttcagtatttgtttgctctaatgatgggatcaaatagaaaatttgtagacccgtctgcagccctggatctattaaagggagcattccgatcatctgaggaacagcag	0.763
Ex1435	VO	ENSG00000048028	11	-	113182421:113182516	gtgatgctgagccctgccatgcaaggggtcatcctggccatagctaaagcccgtcagacctttgaccgagatgggtctgaagcagggctgattaag	0.208
Ex1436	VO	ENSG00000048028	11	-	113180800:113180978	gcattccatgaagaatactccaggctctatcagcttgccaaagagacccccacctctcacagtgatcctcgacttcagcatgtccttgtctactttttccaaaatgaagcacccaaaagggtagtagaacgaacccttctggaacagtttgcagataaaaatcttagctatgatgaaag	0.833
Ex1437	VO	ENSG00000048028	11	-	113179730:113179809	aagtggcatgaagattatagtttgttccgaaaagtgtctgtgtatctcctaacaggcctagaactctatcaaaaaggaaa	1.000
Ex1438	VO	ENSG00000048471	16	+	12399804:12399859	gtgcctggagatttgagtcaaacgtccgaagaccagagtttgtcggattttgaaat	1.000
Ex1439	VO	ENSG00000048540	12	-	16604614:16604739	gctctttggtgtaacgggaaactgcgctgcctgtagtaagctcatccctgcctttgagatggtgatgcgtgccaaggacaatgtttaccacctggactgctttgcatgtcagctttgtaatcagag	0.804
Ex1440	VO	ENSG00000048544	6	-	42286204:42286312	acatgaacctccaaggaaaatagagcgatttactcttctccaatcagtgcatatttacaagaagcacagagttcagtatgaaatgagaacactttacagatgtttagag	0.948
Ex1441	VO	ENSG00000048544	6	-	42284574:42284663	ttagaacatctaactggaagcacagcagatgtctacttggaatatattcagcgaaacttacctgaaggggttgccatggaagtaacaaag	0.930
Ex1442	VO	ENSG00000048545	6	+	42254518:42254611	gccattcgcgccattaacccctgcagcgataccaccatgactgcagaggagttcaccgatacagtgttctccaagattgacgtcaacggggatg	0.833
Ex1443	VO	ENSG00000048649	11	-	77079852:77079931	aaactgctctgtgaaaaattagaggaacagttgcaggatttggatgttgccttaaagaagaaagagcgtgccgaacgaag	0.911
Ex1444	VO	ENSG00000049167	5	-	60253638:60253739	catgttatcaggtggttcagatggtgtgattgtactttatgaccttgagaactccagcagacaatcttattacacatgtaaagcagtgtgttccattggcag	0.965
Ex1445	VO	ENSG00000049167	5	-	60236376:60236457	actgcagatgtatttaattttgaggaaacagtttatagtcatcatatgtctccagtctccaccaagcactgtttggtagcag	0.925
Ex1446	VO	ENSG00000049192	5	-	64791753:64791921	catggtgttattgctacagaagatgaagagtattttatcgaacctttaaagaataccacagaggattccaagcattttagttatgaaaatggccaccctcatgttatttacaaaaagtctgcccttcaacaacgacatctgtatgatcactctcattgtggggtttcgg	0
Ex1447	VO	ENSG00000049192	5	-	64783716:64783799	gttgccaaactttaccgtgattccagcctaggaaacgttgtgaatattatagtggcccgcttaattgttctcacagaagatcag	1.000
Ex1448	VO	ENSG00000049192	5	-	64660961:64661066	gcttggcctctgtggctggaatgtgtgagcctgaaaggagctgcagcattaatgaagacattggcctgggttcagcttttaccattgcacatgagattggtcacaa	0
Ex1449	VO	ENSG00000049246	1	+	7783760:7783838	ctcctcggatcccagtgaataaaagaatcttcaccaccacacacaccccagggtgtgtttttcttgaagtagatgaaaa	0.667
Ex1450	VO	ENSG00000049246	1	+	7791540:7791645	gagcccactaaatgaggatgtttttgctaccaaaattaaaaagatgaacgataatgacaaagacataacagaattacaagaacaaatttacaaacttctcttacag	0.500
Ex1451	VO	ENSG00000049449	11	+	32078670:32078730	gaaaccctggaggacatcgacaagaacggggatgggtttgtggatcaggatgagtatattg	0.899
Ex1452	VO	ENSG00000049656	5	-	1391019:1391097	gatccagctggggaaaaccgtgcattacctgcccatcctgttcatcgaccagctcagcaaccgcgtgaaggacctgatg	0.894
Ex1453	VO	ENSG00000049656	5	-	1387404:1387498	ggttttcagagaaagatgctgatgaggtgaaaggaatttttgtagataccaacttatacttcctggcgctgaccttctttgtcgcagcgttccat	0.896
Ex1454	VO	ENSG00000049656	5	-	1384914:1384998	cttctctttgatttcctggcctttaaaaatgacatcagtttctggaagaagaagaagagcatgatcggcatgtccaccaaggcag	0.866
Ex1455	VO	ENSG00000049656	5	-	1375992:1376026	ctggtactcctggttaatcaacagcttcgtcaacg	0.957
Ex1456	VO	ENSG00000049656	5	-	1374879:1374934	gggtctatgcctttggtttcctcttcatgctgccccagctctttgtgaactacaag	0.915
Ex1457	VO	ENSG00000049759	18	+	54182480:54182545	gctgtcccttactccagagaatttaagcagaaatatgactacttcaggaagaaattaaagaaacct	0.776
Ex1458	VO	ENSG00000049759	18	+	54184211:54184440	gctgatatccccaataggtttgaaatgaaacttcacagaaataacatatttgaagagtcctatcggagaattatgtccgtgaaaagaccagatgtcctaaaagctagactgtggattgagtttgaatcagagaaaggtcttgactatgggggtgtggccagagaatggttcttcttactgtccaaagagatgttcaacccctactacggcctctttgagtactctgccac	0.698
Ex1459	VO	ENSG00000049759	18	+	54188609:54188679	gtttcttcattagaccattttacaagatgatgttgggaaagcagataaccctgaatgacatggaatctgtg	0.859
Ex1460	VO	ENSG00000049759	18	+	54191386:54191481	gatagtgaatattacaactctttgaaatggatcctggagaatgaccctactgagctggacctcatgttctgcatagacgaagaaaactttggacag	0.776
Ex1461	VO	ENSG00000049759	18	+	54201458:54201531	acatatcaagtggatttgaagcccaatgggtcagaaataatggtcacaaatgaaaacaaaagggaatatatcga	0.808
Ex1462	VO	ENSG00000049759	18	+	54203738:54203798	cttagtcatccagtggagatttgtgaacagggtccagaagcagatgaacgccttcttggag	0.851
Ex1463	VO	ENSG00000049759	18	+	54205651:54205710	ggattcacagaactacttcctattgatttgattaaaatttttgatgaaaatgagctggag	0.875
Ex1464	VO	ENSG00000049759	18	+	54207297:54207404	ttgctcatgtgcggcctcggtgatgtggatgtgaatgactggagacagcattctatttacaagaacggctactgcccaaaccaccccgtcattcagtggttctggaag	0.777
Ex1465	VO	ENSG00000049759	18	+	54209699:54209771	gttccaatggtcctcagctgtttacaatagagcaatggggcagtcctgagaaactgcccagagctcacacatg	0.870
Ex1466	VO	ENSG00000050130	14	+	59035198:59035379	atataccattgtatttatctattacgcattctgcttggtattaatgatgctgctccgacctcttctggtgaagaagattgcatgtgggttagggaaatctgatcgatttaaaagtatttatgctgcactttacttcttcccaattttaaccgtgcttcaggcagttggtggaggccttttat	0.706
Ex1467	VO	ENSG00000050130	14	+	59037662:59037738	attacgccttcccatacattatattagtgttatctttggttactctggctgtgtacatgtctgcttctgaaatagag	0.870
Ex1468	VO	ENSG00000050555	9	+	132897253:132897383	gagtgggtcaccagcaccgaactcctcatctctctagaccggctcaacacgtttggggacgacatcttcaaggaccccaaggtgctccagtcctactattatgccgtgtccgacttctctgtgggcggcag	0.500
Ex1469	VO	ENSG00000050748	5	-	179624387:179624445	ataattagtttgttaaatgtgtttacaccacaaaaaactctagaagaatttcaagatgt	0.962
Ex1470	VO	ENSG00000050748	5	-	179600637:179600761	caagtcaagccagagatctgttatcaaaaatgttagtgattgatcctgacaagcggatctctgtagacgaagctctgcgtcacccatacatcactgtttggtatgaccccgccgaagcagaagcc	0.861
Ex1471	VO	ENSG00000051180	15	+	38808201:38808314	gtatggtctctctggcagtgatgtcctggataatgtagcatatgctcgagcgttcaacacagaccaccagacccagctcctttatcaagcatcagccatgatggtagaatctag	0.898
Ex1472	VO	ENSG00000051341	3	-	122721408:122721620	gtcttacttttgaggagagggatatcattgaaggagcctttcgtcaaggtctcattcgggtcttggcggcaacttctactctttcttctggggtgaatttacctgcacgtcgtgtgattattcgaacccctatttttggtggtcgacctctagatattcttacttataagcagatggttggccgtgctggcaggaaaggagtggacacagtag	0
Ex1473	VO	ENSG00000052126	12	+	19301634:19301738	acttcacgagcttcaaaaaaagttcataattttggaaagaggtcaaattcaattaaaaggaatcctaatgcaccggttgtcagacgaggttggctttataaacag	0.783
Ex1474	VO	ENSG00000052126	12	+	19305150:19305222	gacagtactggcatgaaattgtggaagaaacgctggtttgtgctttctgacctttgcctcttttattatagag	0.810
Ex1475	VO	ENSG00000052723	1	-	115120490:115120603	gaaattgagagtcagattgacagaatctgtgaaatgggagaagtgatgaggaaagcagttcaggtggatgatgaccagttttgtaagattcaggaaaaattagcccaattagag	0.814
Ex1476	VO	ENSG00000052749	10	-	99145965:99146048	atctgtgctgttctggctgctgtcactgaggtgattcgctcccagggagggaaggagacggagactgagtacttcgctgctctg	0.893
Ex1477	VO	ENSG00000052749	10	-	99143431:99143507	atgacaacaatggaagcagtggagtccccggagtccctggccgccgttgcttacctgctgaaccttgtcctgaagcg	0.810
Ex1478	VO	ENSG00000052749	10	-	99137999:99138126	gctccaaggaggccaccaccacgctgcacatgctgacgctgctgaaggacctgctgccctgcttcccggaaggcctggtgaagagctgcagtgagactctcctcagggtcatgaccttgagccatgtg	0.750
Ex1479	VO	ENSG00000052749	10	-	99135642:99135740	ctggtgacagcctgtgccatgcaggcctttcacagcctcttccacgccaggcctggcctgagcaccctgtcagcagagctcaacgcccagatcatcacg	0.750
Ex1480	VO	ENSG00000052749	10	-	99134913:99135004	gccctgtacgactatgttcccagtgagaatgatttacaacccctgctagcctggcttaaggtcatggagaaagcccacatcaacctggtgag	0.800
Ex1481	VO	ENSG00000052749	10	-	99120670:99120828	agcaaggcccacggggtgcagaagaaggcctaccgagtgctggaggaggtgtgtgccagtcctcagggccccggggccctcttcgtgcagagccacctggaggacctgaagaagacactgctggactcgctgcggagcacctcctcacccgccaagagg	0.750
Ex1482	VO	ENSG00000052749	10	-	99120463:99120543	ccccgtttgaagtgcctcctacacatcgtgaggaagctctcagctgaacacaaggagttcatcactgccctcatcccagag	0.780
Ex1483	VO	ENSG00000052795	4	+	160032048:160032248	catccagtcctggatgagccaatagctgaagctgtctgtattatcgcagacacggataaatggagtgtgcaggtagctacaagtcagaggaaagtgacggacaacatgaaactaggccaggatgtcctggtctctagtcaggtgtccagtttgcttcagtccattttacagctctataagcttcacctccctgctgatttt	0.650
Ex1484	VO	ENSG00000052795	4	+	160036352:160036467	tgcatcatgcatcttgaagatagactacaggagatgtaccttaaaagtaaaatgctatctgaatatctccggggacacacacgagtccatgtgaaagaattaggtgtcgtactggg	0.682
Ex1485	VO	ENSG00000052802	4	+	166480823:166480977	gctccatttggaatggaagctgaatatgcacatcctttggagactctaattcttggaactggatttttcattggaatcgtgcttttgtgtgatcatgtaattcttctttgggcatgggtgaccattcgtttattagaaactattgatgtccatag	0.779
Ex1486	VO	ENSG00000052841	11	+	43369591:43369702	tcctgaagattatatagacacagaatctcctgtccctccagacccagagcaacctgattgtactaaaattctagaacttccatatagtatacatgcttttcagcacttgaga	0.824
Ex1487	VO	ENSG00000052841	11	+	43369947:43370078	ggtgtacaggagagagttaatctttctgcacctctgctacctaaagaagacccaatcttcacatatttatctaaacggttaggaaggagtatagatgacataggtcacctcattcatgaaggcctacagaag	0.711
Ex1488	VO	ENSG00000052841	11	+	43378014:43378174	atctctccagcgaacactgaatgagttaaaagagtatcaaaagcagcatgaccactacctgagacagcaggaaatcctagaaaaacataaactgattcaggaggagcaaatcttaagaaatatcattcatgagactcagatggcaaaagaggcacaattag	0.758
Ex1489	VO	ENSG00000052841	11	+	43379572:43379684	gaaatcatcagatatgccgactggtcaaccagcagcatagtttacattgccagtgggaccagcctgtacgctatcatcgtggagatatctttgaaaatgtggactatgttcag	0.833
Ex1490	VO	ENSG00000052841	11	+	43428208:43428367	catcacagaacacatagattttgccacccctatacagcagccagcaatggagcctctttgcaatggcaatctccccacgagtatgcataccctggaccacttgcatggggtttccaaccgagccagcctgcactacacaggggagagtcagttaacagag	0.695
Ex1491	VO	ENSG00000052841	11	+	43429308:43429391	gtattacaaaatctcggcaaagaccaatatccacaacagtcgcttgaacagattggcacccgaattgccaaagttttggaaaag	0.774
Ex1492	VO	ENSG00000053371	1	-	19507239:19507343	ggcaagttcgtggagcttggcctctccaactatgctagctgggaagtggccgagatctgtaccctctgcaagagcaatggctggatcctgcccactgtgtaccag	0.888
Ex1493	VO	ENSG00000053372	1	+	19455029:19455132	cttcggaaatgtgtggacacctacaagtaccttttcatcttctctgtggccaacatgaggaacagcaagctgaaggacatccggaacgcctggaagcacagccg	0.946
Ex1494	VO	ENSG00000053372	1	+	19456145:19456226	gatgttctttggcaaaaacaaggtgatgatggtggccttgggtcggagcccatctgatgaatacaaagacaacctgcaccag	0.944
Ex1495	VO	ENSG00000053372	1	+	19457558:19457634	gtgtggtgactctgctgtctgactacgaggtgtgcaaggagggcgatgtgctgaccccagagcaggctcgcgtcctg	0.925
Ex1496	VO	ENSG00000053770	14	+	56816666:56816893	tgtgatttggaaggaatcatgccaaatgttaccatcagcttgagtctccccaccaatggatctccacttcaggatattctagttcacccttgtgtaacttctcttgactctgcaattctgacttctagtagtattgatgcaatggatgactctgcatttagtgggccttacaaatttccattcactccacctttagagtcattcaacttatgcttctacacttcccag	0.817
Ex1497	VO	ENSG00000053770	14	+	56818560:56818699	gtccctgtcccaccaattttgggtttttatcaaatgaaggaggaagaagtacaactaagaataaccattaatttaaaacttcatgaaagtgtgaaaaataattttgaattctgtgaagcccatatacctttttacaatag	0.769
Ex1498	VO	ENSG00000053900	4	+	25005030:25005094	gaaaagaacacaaccacatcagtgcaagatgagttcatgcacttgctattatgggggaaagcaag	0.833
Ex1499	VO	ENSG00000053900	4	+	25005391:25005433	tgctgaacttcagactctcttgatgaatcagttaacagtaaag	1.000
Ex1500	VO	ENSG00000053900	4	+	25013691:25013746	agttatagatagtagtatgaaaaacttcaaagcattttttcggtggctttatgtgg	0.818
Ex1501	VO	ENSG00000053900	4	+	25017549:25017605	atgactcagaaagatatcacatttgttgctgaatttcttactgaacatttcaatgag	0.909
Ex1502	VO	ENSG00000053918	11	+	2505734:2505824	cttcctcatcgtcctggtctgcctcatcttcagcgtgctgtccaccatcgagcagtatgccgccctggccacggggactctcttctggatg	0.900
Ex1503	VO	ENSG00000053918	11	+	2548434:2548560	gagatcgtgctggtggtgttcttcgggacggagtacgtggtccgcctctggtccgccggctgccgcagcaagtacgtgggcctctgggggcggctgcgctttgcccggaagcccatttccatcatcg	0.944
Ex1504	VO	ENSG00000053918	11	+	2549131:2549209	acctcatcgtggtcgtggcctccatggtggtcctctgcgtgggctccaaggggcaggtgtttgccacgtcggccatcag	0.912
Ex1505	VO	ENSG00000053918	11	+	2550652:2550792	gagctgataaccaccctgtacatcggcttcctgggcctcatcttctcctcgtactttgtgtacctggctgagaaggacgcggtgaacgagtcaggccgcgtggagttcggcagctacgcagatgcgctgtggtggggggtg	0.714
Ex1506	VO	ENSG00000053918	11	+	2561241:2561351	gtcacagtcaccaccatcggctatggggacaaggtgccccagacgtgggtcgggaagaccatcgcctcctgcttctctgtctttgccatctccttctttgcgctcccagcg	0.964
Ex1507	VO	ENSG00000053918	11	+	2563018:2563113	gggattcttggctcggggtttgccctgaaggtgcagcagaagcagaggcagaagcacttcaaccggcagatcccggcggcagcctcactcattcag	0.833
Ex1508	VO	ENSG00000054116	1	-	36377908:36378007	gggctttaacattggagtccggctgattgaagatttcttggctcggtcaaatgttgggaggtgccatgactttcgggaaactgcggatgtcattgccaag	0.924
Ex1509	VO	ENSG00000054118	1	+	36532039:36532123	gagaatagacatttcccccagtacattcagaaaacatggtttggctcatgatgaaatgaaaagtccccgggaacctggctacaag	0.895
Ex1510	VO	ENSG00000054219	2	-	160445840:160445997	atatcaaagaagaagtgtggataggccttaagaacataaacataccaactttatttcagtggtcagatggtactgaagttactctaacatattgggatgagaatgagccaaatgttccctacaataagacgcccaactgtgtttcctacttaggagag	1.000
Ex1511	VO	ENSG00000054219	2	-	160443081:160443250	atttgagcaagaatacctaaatgatttgatgaaaaagtatgataaatctctaagaaaatacttctggactggcctgagagatgtagattcttgtggagagtataactgggcaactgttggtggaagaaggcgggctgtaaccttttccaactggaattttcttgagccag	0.600
Ex1512	VO	ENSG00000054523	1	+	10244550:10244615	ttatgtgaagaactttttgagaaaatcaatgacaactgtaatgaagaaatgtcttactctgtagag	0.810
Ex1513	VO	ENSG00000054523	1	+	10250025:10250203	gtgagctacatggaaatttactgtgaaagagtacgagatttgctgaatccaaaaaacaagggtaatttgcgtgtgcgtgaacacccacttcttggaccctatgtggaggatctgtccaagttggcagttacttcctacacagacattgctgacctcatggatgctgggaacaaagccag	0.711
Ex1514	VO	ENSG00000054523	1	+	10250797:10250908	gacagtggcagctacaaacatgaatgaaacaagtagccgttcccacgctgtgtttacgattgttttcacccagaagaaacacgataatgagaccaacctttccactgagaag	0.769
Ex1515	VO	ENSG00000054523	1	+	10254147:10254224	gtcagtaaaatcagcttggtggatctagcaggaagtgaacgagctgattcaactggtgccaaagggactcgattaaag	0.792
Ex1516	VO	ENSG00000054523	1	+	10261742:10261783	ttgatccattgatcgatgattactctggaagtggaagcaaat	0.214
Ex1517	VO	ENSG00000054523	1	+	10277731:10277810	accccacatcttgttaacctcaatgaagacccactaatgtctgagtgcctactttattacatcaaagatggaattacaag	0.611
Ex1518	VO	ENSG00000054523	1	+	10278305:10278411	ggttggccaagcagatgctgagcggcgccaggacatagtgctgagcggggctcacattaaagaagagcattgtatcttccggagtgagagaagcaacagcggggaag	0.500
Ex1519	VO	ENSG00000054523	1	+	10307403:10307540	gcagaggctggatttgatgcgagagatgtatgatagggcaggggagatggcctccagtgcccaagacgaaagcgaaaccactgtgactggcagcgatcccttctatgatcggttccactggttcaaacttgtggggag	0.500
Ex1520	VO	ENSG00000054523	1	+	10308756:10309004	ctcccccattttccacggctgtgtgaacgagcgccttgccgaccgcacaccctcccccactttttccacggccgattccgacatcactgagctggctgacgagcagcaagatgagatggaggattttgatgatgaggcattcgtggatgacgccggctctgacgcagggacggaggagggatcagatctcttcagtgacgggcatgacccgttttacgaccgatccccttggttcattttagtgggaag	0.545
Ex1521	VO	ENSG00000054523	1	+	10319302:10319387	cggatgaagaagctcctgattatggctctggaattcgacagtcaggaacagctaaaatatcttttgataatgaatactttaatcag	0.800
Ex1522	VO	ENSG00000054523	1	+	10319719:10319848	agtgacttttcgtctgttgcaatgactcgttctggtctgtccttggaggagttgaggattgtggaaggacagggtcagagttctgaggtcatcactcctccagaagaaatcagtcgaattaatgacttgg	0.690
Ex1523	VO	ENSG00000054523	1	+	10322414:10322504	ctttttgcatcgccatgatgaagcattctccacggagcccctcaaaaacaatggcagaggaagtcccctggccttttatcatgtgcagaat	0.605
Ex1524	VO	ENSG00000054523	1	+	10325877:10325932	tccgcctcagccgtgccgccgattcttccctccacccatgccactgtccaagccag	0.812
Ex1525	VO	ENSG00000054523	1	+	10344337:10344470	ctggatcattgcatccagccggctgtcatcaccaaggatgtgtgcatggtcttctactcccgagatgccaagatctcaccaccacgctctctgcgtagcctctttggcagcggctactcaaagtcaccagattc	0.750
Ex1526	VO	ENSG00000054523	1	+	10345928:10345989	gaatcgagtcactggcatttacgaactcagcttatgcaaaatgtcagacacaggtagtccag	0.818
Ex1527	VO	ENSG00000054523	1	+	10356961:10357110	gaccccagaagccaattcccgggcctctagtccctgcccagaatttgaacagtttcagattgtcccagctgtggaaacaccatatttggcccgagcaggaaaaaacgaatttctcaatcttgttccagatattgaagaaattagaccaag	0.647
Ex1528	VO	ENSG00000054690	14	+	67108222:67108372	agagctacacagatcagcaacatgccctttatggacgagtcctctgggtctgacgatgactgcagctctcaggcgagtttccgaatctcggtcccctcctctgagtccaggaagaccagcggactaggcagcccccgggccatcaagagag	0.500
Ex1529	VO	ENSG00000054690	14	+	67109746:67109856	gagtcactggagaagtcgggctacctgctgaaaatggggagccaggtgaagacgtggaagaggcgctggtttgtcctgagacagggacagattatgtactacaagtccccg	0.700
Ex1530	VO	ENSG00000054690	14	+	67110271:67110357	agtgatgtcatccggaaacctcaaggccaagtggatctgaactcccgctgccaaattgttcgaggggagggttcacagacgtttcag	0.938
Ex1531	VO	ENSG00000054690	14	+	67110712:67110873	ctcatctctgagaagaaaacctactacctgacggccgattcacccagcctgctggaggagtggatccgagtactccagagcctgctgaaggtgcaggccaccgggcctccagctctgcttcggggtggcaccaagcccaccgtgaagggctggctgaccaag	0.818
Ex1532	VO	ENSG00000054690	14	+	67113772:67113884	attcgccgctctggaggcaccccatgctgtgctacagcaaagacggcctatacgcctccctcaccaccctgccctctgaggccttgcagacggaggccctcaagctcttcaag	0.875
Ex1533	VO	ENSG00000054690	14	+	67114493:67114669	tcctgccagctcttcatcaacgtgccggtggaagctgcctcggtggactaccatgtgtccctggcccagaccgcactgcaggtctgcctggttcaccccgagctgcagagtgagatctactgccaactcatgaagcagaccagctgccgcccacctcagaagtactccctcatgcag	0.682
Ex1534	VO	ENSG00000054690	14	+	67115004:67115101	tgctggcagctcctcgctctgtgtgctccacttttcctgcctcagcatcacttcctctggtatgtcaagcagcagctccaacgccatgcagatcccag	0.842
Ex1535	VO	ENSG00000054690	14	+	67115604:67115781	aagtgaaactggccagtatgccacctactgccagcgggcagtggagcggaccctgcggaccggggagcgggaagccaggccatcgcgcatggaagtggtgtccatcctgctgcgtaaccccttccaccactccttgcccttcagcatccccgtgcactttaccaacgggacttaccat	0.812
Ex1536	VO	ENSG00000054793	20	-	49775765:49775878	gtgctgttcaaccagttcaaatactttttcaacctctatttcttacttcttgcctgctctcagtttgttcccgaaatgagacttggtgcactctatacctactgggttcccctg	0.875
Ex1537	VO	ENSG00000054793	20	-	49762912:49763020	ggcttcgtgctggccgtcactgtcatccgtgaggcggtggaggagatccgatgctacgtgcgggacaaggaagtcaactcccaggtctacagccggctcacagcacgag	0.875
Ex1538	VO	ENSG00000054793	20	-	49747370:49747428	gcacagtgaaggtgaagagttctaacatccaagttggagaccttatcatcgttgaaaag	0.688
Ex1539	VO	ENSG00000054793	20	-	49746039:49746090	aaccagcgggtccctgccgacatgatcttcctgaggacatcagaaaaaaacg	0.889
Ex1540	VO	ENSG00000054793	20	-	49743954:49744048	ggtcatgcttcttgcggacggatcagctggatggggagacggactggaagctgcggcttcccgtggcctgcacgcagaggctccccacggccgcc	0.682
Ex1541	VO	ENSG00000054793	20	-	49739010:49739085	gaagacagcgaccccccgatcagcgagagcctgagcatagagaacacgctgtgggctggcactgtggtcgcatcag	0.881
Ex1542	VO	ENSG00000054793	20	-	49721061:49721203	tttgcgtgtgaacctggacatgggcaagatcgtgtacagctgggtgattcgaagggactcgaaaatccccgggaccgtggttcgctccagcacgattcctgagcagctgggcaggatttcgtacttactcacagacaagacag	0.656
Ex1543	VO	ENSG00000054793	20	-	49689289:49689450	gtggccctggtacagtggacggaaagtgtgggcttaaccctggtgggccgagaccagtcttccatgcagctgaggacccctggcgaccagatcctgaacttcaccatcctacagatcttccctttcacctatgaaagcaaacgtatgggcatcatcgtgcgg	0.417
Ex1544	VO	ENSG00000054793	20	-	49678926:49679018	gatgaatcaactggagaaattacgttttacatgaagggagcagatgtggtcatggctggcattgtgcagtacaatgactggttggaggaagag	0.611
Ex1545	VO	ENSG00000054793	20	-	49677546:49677629	tgtggcaacatggcccgagaagggctgcgggtgctcgtggtggcaaagaagtctcttgcagaggagcagtatcaggactttgaa	0.562
Ex1546	VO	ENSG00000054793	20	-	49675138:49675308	gcccgctacgtccaggccaagctgagtgtgcacgaccgctccctcaaagtggccacggtgatcgagagcctggagatggagatggaactgctgtgcctgacgggcgtggaggaccagctgcaggcagatgtgcggcccacgctggagaccctgaggaatgctggcatcaag	0.545
Ex1547	VO	ENSG00000054793	20	-	49668900:49668989	gtgaccaaccgcggggaggctcacctcgagctgaacgccttccgcaggaagcatgattgtgccctggtcatctcgggagactccctggag	0.727
Ex1548	VO	ENSG00000054793	20	-	49668608:49668752	gtttgcctcaagtactatgagtacgagttcatggagctggcctgccagtgcccggccgtagtctgctgccgatgtgcccccacccagaaggcccagatcgtgcgcctgcttcaggagcgcacgggcaagctcacctgtgcagtag	0.633
Ex1549	VO	ENSG00000054793	20	-	49667436:49667500	gggacggaggcaatgacgtcagcatgattcaggaatctgactgcggcgtgggagtggaaggaaag	0.733
Ex1550	VO	ENSG00000054793	20	-	49663623:49663778	gaaggaaaacaggcttcgttggctgcagacttctccatcactcaatttaagcatcttggccggttgcttatggtgcatggccggaacagctacaagcggtcagccgccctcagccagttcgtgattcacaggagcctctgtatcagcaccatgcag	0.767
Ex1551	VO	ENSG00000054793	20	-	49660047:49660111	gctgtcttttcctccgtgttttactttgcctccgtccctctctatcaaggattcctcatcattgg	0.821
Ex1552	VO	ENSG00000054796	20	+	55342150:55342216	ctctaatccttaaaatattgtccatgatttataaattagtacagagcaacacttatgcaaccaaaag	1.000
Ex1553	VO	ENSG00000054796	20	+	55346739:55346838	ggaaagggagttcctgatctaaacacaagacttttagtcaagaaactgtgggatacatttcatgttcctgttttcactcttgtagatgctgatccacatg	1.000
Ex1554	VO	ENSG00000054796	20	+	55347452:55347489	gcatagaaataatgtgcatctataagtatggatctatg	0.833
Ex1555	VO	ENSG00000054965	11	-	72800087:72800229	gatatactgcggggacaccatacaaggtcccaccgacccagagtaacactgctccacccccctactccccatcacccaacccctatcagacggccatgtatccaatcagaagtgcctacccccagcagaatctgtatgcccag	0.650
Ex1556	VO	ENSG00000054983	14	-	87524552:87524620	gcaacctcccgacttctagtaaattacccagagccctatcgttctcagatattggattatctctttaag	0.993
Ex1557	VO	ENSG00000054983	14	-	87520491:87520630	ggttgccatggtcattccctggatggctgggaaaaggtttcgactggccttatgtcaatcttcagctgactgcctattatgtcgtgacctggattgtgggcgccaagcgttaccatgatttggacattgattatattgga	0.775
Ex1558	VO	ENSG00000054983	14	-	87518302:87518340	atttggaatgagaggtcatataatgccaattatattaag	0.939
Ex1559	VO	ENSG00000054983	14	-	87504432:87504587	ggctcattatcctggaacccattcagcaaaagatgcaaagttgactgggaagaagctttggtcttctgaagactttagcactttaaatagtgacatgggtgcaggctgctggggtcgcattttaaatcagaattatatcaatggctatatgacttc	0.788
Ex1560	VO	ENSG00000054983	14	-	87486756:87486845	agtcataaacattctaagtgcatacggccatttcttccttatttcaatgtgtcacaacaatttgccacctttgttcttaagggatctttt	0.906
Ex1561	VO	ENSG00000054983	14	-	87477492:87477655	gaccaatctgactataaagtgtgatgtatacatagagacccctgacacaggaggtgtgttcattgcaggaagagtaaataaaggtggtattttgattagaagtgccagaggaattttcttctggatttttgcaaatggatcttacagggttacaggtgatttag	0.909
Ex1562	VO	ENSG00000055130	7	+	148082001:148082175	tcatgtttataactactgtactagtgttcaccagtcaaaccaagcacgaggagctggagttcctccttctaagtcgaaaaaggggcagacacctggaggagctcagtttgttggcctggaattatataaacgacttaaggaatttttgaagaattacttgacaaatcttcttaag	0.729
Ex1563	VO	ENSG00000055130	7	+	148087329:148087379	cttgcattggtgacttggagagactgtctgttcaggccactgaataaacag	0.938
Ex1564	VO	ENSG00000055130	7	+	148114576:148114624	ttccaagaacccagaggaggcagaactagaagacacactcaatcaagtg	0.959
Ex1565	VO	ENSG00000055147	5	-	153386152:153386275	gtgaaatctatccttaattctctgagtggagaagaattagagactctaaaagttgaattagagcaactcaaagaaacattttctctagcagaattttgtgaagaagaggaagaagagaaaaaag	0.731
Ex1566	VO	ENSG00000055147	5	-	153362600:153362722	gcaagaaataccgcccacgaatggatcaggaagtctctgaccaagccattagcagagaatgaagaaggagaaaaacagtcggaagcagaaaatactgagcaagtcaacaaaaattcaatagag	0.750
Ex1567	VO	ENSG00000055147	5	-	153357556:153357628	gatgacaattgtgttgtgtaaagagttgtcctctctgtctaaagagttcactacctgcctaacaactgctggg	0.775
Ex1568	VO	ENSG00000055147	5	-	153354672:153354725	gtcaaagaaatggcagatgtccttaacccattaatcactgcagtatttctagag	0.870
Ex1569	VO	ENSG00000055163	5	+	156680241:156680388	cgtcctacaggcaattcgaaagaccatctgtgactgggagggagggcgagagccccctaatgacccatgcttgagaggggagaaggaccccaaaggtggatttgatatcaaggtgccccggcgtgctgtggggccatccagcacacag	0.727
Ex1570	VO	ENSG00000055163	5	+	156683507:156683660	ctgtacatggtgcggaccatgcttgaatcactcattgcagacaaaagcggctccaagaagaccctgaggagcagcctggatggacccattgtcctcgccatagaggactttcacaaacagtccttcttcttcacacatctgctcaacatcagtg	0.776
Ex1571	VO	ENSG00000055163	5	+	156685068:156685224	aagccctgcagcagtgttgtgacctctcccagctctggttccgagaattcttcctggagttaaccatgggccgacgaatccagttccccatcgagatgtccatgccctggattctaacggaccatatcctggaaaccaaagaaccttccatgatgga	0.783
Ex1572	VO	ENSG00000055163	5	+	156687559:156687635	gtgaacctgtgttttgatcagtttgtctacaagctggcagaccagatctttgcttactacaaagccatggctggcag	0.875
Ex1573	VO	ENSG00000055163	5	+	156690328:156690436	tgtcctgttggataaacgttttcgagctgagtgtaagaattatggcgtcatcattccgtatccaccgtccaatcgctatgaaacactgctgaagcagagacacgtccag	0.842
Ex1574	VO	ENSG00000055163	5	+	156692913:156693032	ctgttgggtagatcaattgacttgaacagactcattacccagcgcatctctgccgccatgtataaatccttggaccaagctatcagccgctttgagagtgaggacctgacctccattgtg	0.883
Ex1575	VO	ENSG00000055609	7	-	151515280:151515494	ggataaaaattcagcctttaatccaatggcaagtgatcctaacaactcttggacatcatcagctcccactgtggaaggagaaaatgacacaatgtcgaatgcccagagaagcacgcttaagtgggagaaagaggaggctctgggtgaaatggcaactgttgccccagttctctacaccaatattaatttccccaacttaaaggaagaattccctg	0.429
Ex1576	VO	ENSG00000055609	7	-	151510992:151511174	caaaaagccagagataacagagctgctttacgcattaataaagtacagatgtcaaatgattccatgaaaaggcagcaacagcaagatagcattgatcccagctctcgtattgattcggagctttttaaagatcctttaaagcaaagagaatcagaacatgaacaggaatggaaatttagacag	0.500
Ex1577	VO	ENSG00000055732	1	-	85260341:85260463	ctcctcattttgacccttcaggcagcgctgcccaatgtcatcaggttctgctgctgtgcagctatgatttacttaggttactgcttctgtggatggatcgtgctggggccttaccatgacaag	0.900
Ex1578	VO	ENSG00000055732	1	-	85259341:85259547	tttcgttctctgaacatggtctctgagtgccttttctctctgataaatggagatgatatgtttgccacgtttgcaaaaatgcagcaaaaaagttacttagtctggctgtttagtagaatttacctctactcattcatcagcctctttatatatatgattttaagtcttttcattgcactgatcactgatacatacgaaacaattaag	0.600
Ex1579	VO	ENSG00000055917	2	-	20371220:20371313	ctctttcagaggactaatgcactaacagttcaacagttaactgcagctcaacagcagcaatatgcattagcagcagctcagcagccacatatag	0.857
Ex1580	VO	ENSG00000055917	2	-	20357618:20357760	gtccagcagtggttccacctcagtattacggcgttccatggggggtgtatccagccaacttatttcagcagcaagctgcagctgcggcaaataacacagccagtcagcaagcagcatcacaagctcagcctggacagcaacag	0.719
Ex1581	VO	ENSG00000055917	2	-	20346585:20346728	gctatcaagtactagctccaactgcctattatgatcagactggtgccttagtggttggccctggagcaaggactggccttggagctccagttcggttaatggctccaacacctgttttaattagttcagcagcagcacaagctg	0.786
Ex1582	VO	ENSG00000055917	2	-	20341825:20342061	ttggcagttctgcaagtagtagtgccacaaggagagagtctctatctactagctctgacttgtacaaaagatctagtagcagcctagcacccatagggcaaccattttacaatagtctgggattttcctcctctccaagtccaataggcatgcctctgccaagccaaactccaggacattcacttacgccaccgccatcactttcatcacatggatcctcatccagtttgcatttag	0.500
Ex1583	VO	ENSG00000055917	2	-	20326435:20326702	gaggactgacaaatggtagtggtcgatatatctctgcagcacctggagcagaagcaaaatatcgaagtgcttcaagcacttccagtctatttagctccagcagccagctctttcctccttcccggcttcggtataataggtctgatattatgccttctggccgcagtagattattggaagatttcagaaacaaccgcttcccaaaccttcagcttagagacttgattggacatatagttgagttttctcaagaccagcatggttctag	0.663
Ex1584	VO	ENSG00000055917	2	-	20323579:20323708	attcatacagcaaaaactagagagagctactccagctgagcgacagatggtatttaatgaaattctgcaagcagcctatcaattaatgactgatgtttttggcaactatgttatacagaagttttttgag	0.820
Ex1585	VO	ENSG00000055917	2	-	20319275:20319412	agtgaaatggtaaaggagctggatggtcatgtgctcaaatgtgtgaaagatcagaatggaaaccatgttgtacaaaaatgtatcgaatgtgttcagccacagtcactacagttcatcattgatgctttcaagggacaa	0.804
Ex1586	VO	ENSG00000055917	2	-	20318105:20318226	gatcagtatggcaattatgttattcagcatgtactggaacacggtcgacctgaagacaagagcaaaattgtttccgaaatcaggggaaaggttttagccctgagtcaacacaaatttgccag	0.783
Ex1587	VO	ENSG00000056050	4	-	170889430:170889602	ctgacctcaagagaatttgcaagacaatagttgaggctgcaagtgatgaggagagactaaaagcttttgctcccattcaggaaatgatgacttttgtgcagtttgctaatgatgaatgtgattatggcatggggcttgaattgggaatggatctcttttgctatggctcacat	0.830
Ex1588	VO	ENSG00000056097	5	-	32453510:32453654	gattcatactcatatgtaaggtccacagctcctgctgtagcttatgatagtaagcaatactaccaacaaccaacagcaactgctgctgctgtagctgccgctgcccaacctcagccttctgttgctgaaacttactatcagacag	0.795
Ex1589	VO	ENSG00000056097	5	-	32439768:32439959	acttataaagaacatttagaaggacagaaacataaaaaaaaagaagctgcattgaaagcctcacaaaataccagcagcagcaacagttctactcgtgggactcaaaatcagctacgttgtgagctctgcgatgtgtcttgtacaggagcagatgcgtatgctgcccacattcgtggtgctaagcatcagaaa	0.574
Ex1590	VO	ENSG00000056097	5	-	32435869:32436065	gtggtaataagctgcagtcaacaggaaataaagcagaagacataaaaggaaccgaatgtgttaaaagtactcctgtcacttctgctgtgcagattcctgaagtaaagcaagacacagtgtcagaaccagtcacacctgcatctcttgctgctttacagagtgatgtgcagccagtgggccatgattatgtggaagag	0.779
Ex1591	VO	ENSG00000056097	5	-	32426138:32426300	acgttatgaagaggacatgtactggaggagaatggaggaagaacaacatcattgggatgatcgccgccgaatgccagatggaggttatcctcatggtcctccaggcccattaggccttctgggagtccgaccaggcatgcctcctcagcctcaggggcctgca	0.717
Ex1592	VO	ENSG00000056097	5	-	32415938:32416035	atgtaacctcgggtatggtgaaagacccaccggacgtcttggacaggcaaaaatgccttgacgctctggctgctctacgccacgctaagtggttccag	0.689
Ex1593	VO	ENSG00000056345	17	+	42716808:42717060	atgattcgaagaatttctccatccaagtgcggcaggtggaggattaccctgtggacatctactacttgatggacctgtcttactccatgaaggatgatctgtggagcatccagaacctgggtaccaagctggccacccagatgcgaaagctcaccagtaacctgcggattggcttcggggcatttgtggacaagcctgtgtcaccatacatgtatatctccccaccagaggccctcgaaaacccctgctatga	0.639
Ex1594	VO	ENSG00000056345	17	+	42723319:42723453	aaaatccgttctaaagtagagctggaagtgcgtgacctccctgaagagttgtctctatccttcaatgccacctgcctcaacaatgaggtcatccctggcctcaagtcttgtatgggactcaagattggagacacg	0.594
Ex1595	VO	ENSG00000056345	17	+	42724504:42724933	gtgagcttcagcattgaggccaaggtgcgaggctgtccccaggagaaggagaagtcctttaccataaagcccgtgggcttcaaggacagcctgatcgtccaggtcacctttgattgtgactgtgcctgccaggcccaagctgaacctaatagccatcgctgcaacaatggcaatgggacctttgagtgtggggtatgccgttgtgggcctggctggctgggatcccagtgtgagtgctcagaggaggactatcgcccttcccagcaggacgaatgcagcccccgggagggtcagcccgtctgcagccagcggggcgagtgcctctgtggtcaatgtgtctgccacagcagtgactttggcaagatcacgggcaagtactgcgagtgtgacgacttctcc…	0.597
Ex1596	VO	ENSG00000056345	17	+	42731673:42731895	gccatggccagtgcagctgtggggactgcctgtgtgactccgactggaccggctactactgcaactgtaccacgcgtactgacacctgcatgtccagcaatgggctgctgtgcagcggccgcggcaagtgtgaatgtggcagctgtgtctgtatccagccgggctcctatggggacacctgtgagaagtgccccacctgcccagatgcctgcacctttaagaa	0.484
Ex1597	VO	ENSG00000056345	17	+	42739836:42740002	agtgtcccaagggccctgacatcctggtggtcctgctctcagtgatgggggccattctgctcattggccttgccgccctgctcatctggaaactcctcatcaccatccacgaccgaaaagaattcgctaaatttgaggaagaacgcgccagagcaaaatgggacaca	0.667
Ex1598	VO	ENSG00000056972	6	-	111995520:111995588	attgacatatttgaggatagaatccgaggcattgatatcattaaatggatggagcgctaccttagggat	0.636
Ex1599	VO	ENSG00000056972	6	-	111990861:111990935	atgcagattgagttcataaaacaaggaagcatgaatttcagattcatccctgtgctcttcccaaatgctaagaag	0.722
Ex1600	VO	ENSG00000057019	3	-	100023762:100023895	tcctcgccattgtgcatggctggtgtgcatgcaggagtagtgtcaaacacgttgggcggccaaatcagtgttgtaattagtaaaggtatcccctattatgaaagttctttggctaacaacgtcacatctgtggt	0.766
Ex1601	VO	ENSG00000057252	1	+	177575196:177575303	tgaactgcttgaagtggaccacatcagaacaatatatcacatgtttattgccctcctcattctctttatcctcagcacacttgtagtagattacattgatgaaggaag	0.653
Ex1602	VO	ENSG00000057252	1	+	177586054:177586189	tttttctccaagagattcaaatctgctgccatgttagctgtctttgctgtatctgctgtagtacacgaatatgccttggctgtttgcttgagctttttctatcccgtgctcttcgtgctcttcatgttctttggaa	0.819
Ex1603	VO	ENSG00000057468	1	+	76119519:76119643	gatagtgtgcaaactgcttagtgagatttatgaacatattcattgcttatataaactatctgacactgtgtcaatgctggatatgctactgtcatttgctcatgcctgcactctttctgactatg	0
Ex1604	VO	ENSG00000057657	6	+	106650183:106650302	gttattggagtgatgagtaaagaatacataccaaagggcacacgttttggacccctaataggtgaaatctacaccaatgacacagttcctaagaacgccaacaggaaatatttttggagg	0.750
Ex1605	VO	ENSG00000057663	6	-	106862932:106863059	ttgcttttgccaagagtaagttatttgacgttggtaactgacaaagtgaaaaagcactttcagaaggttatgagacaagaagacattagtgagatatggtttgaatatgaaggcacaccactgaaatg	0.800
Ex1606	VO	ENSG00000057663	6	-	106847596:106847674	gcattatccaattggtttgctatttgatcttcttgcatcaagttcagctcttccttggaacatcacagtacattttaag	0.957
Ex1607	VO	ENSG00000057757	1	+	23978515:23978558	tttgttgaaagtgatgcagatgaagagcttctgtttaatattcc	0.755
Ex1608	VO	ENSG00000057757	1	+	23978941:23979018	atttacgggcaatgtcaagctcaaaggcatcattataatgggagaggatgatgactcacacccctctgagatgagact	0.938
Ex1609	VO	ENSG00000057757	1	+	23985392:23985500	aatttctcgtttttcaaatgtctatcatctctcaattcatatttcaaaaaacttcggagcagatacgacaaaggtcttttatattggcctgagaggagagtggactgag	0.862
Ex1610	VO	ENSG00000058056	3	+	180930671:180930742	gtatgtaggaaaccttcccagaatatttgactactcgcctttagatccaacacaagatttcaacacacagat	1.000
Ex1611	VO	ENSG00000058056	3	+	180940729:180940854	ccacagcagaacgggatctctccgcgcatgtttaaggcctttgtaagcaagagccacccggaattctcctctaacaggcagcaagatgcccaggaattcttcttgcacctggtgaatctagtagag	0.857
Ex1612	VO	ENSG00000058056	3	+	180942679:180942832	aggaaccgcatcggctcagaaaacccaagcgatgtttttcgttttttggtggaagaacgcattcagtgctgtcagacccggaaagtccgctacacggagagggtggattacctgatgcagttacctgtggccatggaggcggcaaccaacaagg	0.917
Ex1613	VO	ENSG00000058056	3	+	180945525:180945699	atgaactgatcgcttatgaactaacgagaagggaagcagaagcaaacagaagaccccttcctgagttggtacgtgccaagataccatttagtgcctgccttcaggccttctctgaaccagaaaatgttgatgatttctggagcagtgccctacaagcaaagtctgcgggtgtgaa	0.775
Ex1614	VO	ENSG00000058056	3	+	180952767:180952855	aacatctcgctttgcttcattccctgaatacttggtagtgcagataaagaagttcacttttggtcttgactgggttcccaaaaaatttg	0.853
Ex1615	VO	ENSG00000058056	3	+	180966177:180966330	aataataacctggaaagagcactggattggatctttagccaccctgagtttgaagaagacagtgattttgtgattgagatggagaataatgccaatgcaaacattatttctgaggccaagcccgaaggacctagagtcaaggatggatctggaa	0.855
Ex1616	VO	ENSG00000058056	3	+	180982221:180982305	catatgagctatttgcattcatcagtcacatgggaacatccacaatgagtggtcattacatttgccatatcaaaaaggaaggaag	0.980
Ex1617	VO	ENSG00000058063	3	+	184048958:184049039	gtgttgcggtatacactggaatggaaactaagatggcattaaattacaagagcaaatcacagaaacgatctgcagtagaaaa	1.000
Ex1618	VO	ENSG00000058063	3	+	184086433:184086492	aatgtgtgctttatcacaccccagtttttatatcagttctactgtttgttttctcagcaa	0.708
Ex1619	VO	ENSG00000058272	12	-	78790719:78790849	gcttgcattgatgacaatgttgatatggtgaagtttctggtagaaaatggagcaaatattaatcaacctgataatgaaggctggataccactacatgcagcagcttcctgtggatatcttgatattgcaga	0.920
Ex1620	VO	ENSG00000058272	12	-	78750243:78750402	gggttgatatagaagcagctcgaaaggaagaagaacggatcatgcttagagatgccaggcagtggctaaatagtggtcatataaatgatgtccggcatgcaaaatctggaggtacagcacttcacgttgcagctgctaaaggctatacggaagttttaaa	0.711
Ex1621	VO	ENSG00000058272	12	-	78746231:78746375	acttttaatacaggcaggctatgatgttaatattaaagactatgatggctggacacctcttcatgctgcagctcattggggtaaagaagaagcatgtcgaattttagtggacaatctgtgtgatatggagatggtcaacaaagtg	0.812
Ex1622	VO	ENSG00000058272	12	-	78699726:78699773	agacaagaaagatttgctgatagatcactgttggaaatggaaaaaagg	0.959
Ex1623	VO	ENSG00000058335	15	-	77128893:77128985	atcacatccctgctcaaggacaatgagcgcatccagtccacccagactgtcgcccccaacgatgaagacagcgacatcaagaaaattaagaag	0.967
Ex1624	VO	ENSG00000058335	15	-	77111520:77111713	ctgacctatttgacatcctgctgcccatgctcaacatctaccaagagttcgtccgcaaccaccagtacagcctgcagatcctggcccactgcaagcagaaccgtgacttcgacaagctgctgaagcactacgaggccaagcctgactgcgaggagaggacgctggagaccttcctcacctaccccatgttccag	0
Ex1625	VO	ENSG00000058335	15	-	77110797:77110906	atccccaggtacatcctgaccctccatgagctcctggcccacacgcctcatgagcacgttgagcgcaacagcctggactacgccaagtccaaactggaggagctgtccag	0
Ex1626	VO	ENSG00000058335	15	-	77099438:77099501	aatggagtcatatccctcattgactgcactttattggaggagccagaaagcacggaggaggaag	0
Ex1627	VO	ENSG00000058335	15	-	77079140:77079310	agttcccactcttttcctataacaatggagtcgtcatgacctcctgtcgtgaactggacaataaccgcagtgccttgtcggccgcctctgcctttgccatagcaaccgccggggccaacgagggcaccccaaacaaggagaagtaccggaggatgtccttagccagtgcag	0.833
Ex1628	VO	ENSG00000058335	15	-	77078116:77078222	ggtttcccccagaccagaggaatggagacaaggagtttgtgatccgcagagcagccaccaatcgtgtcttgaacgtgctccgccactgggtgtccaagcactctcag	1.000
Ex1629	VO	ENSG00000058335	15	-	77069586:77069670	ggagttcttcggacaaggatggatgaaactggaaaagaatgaaaggaccccttatatcatgaaaaccactaagcacttcaatgac	1.000
Ex1630	VO	ENSG00000058404	7	-	44264996:44265050	tgcgtctccacgacagcatctccgaggagggcttccactacctggtcttcgatct	0.991
Ex1631	VO	ENSG00000058404	7	-	44249374:44249457	gtttcgctggcacaccaggctacctgtcccctgaggtccttcgcaaagaggcgtatggcaagcctgtggacatctgggcatgtg	0.807
Ex1632	VO	ENSG00000058404	7	-	44248342:44248464	ttcccgtcccctgagtgggacaccgtcactcctgaagccaaaaacctcatcaaccagatgctgaccatcaaccctgccaagcgcatcacagcccatgaggccctgaagcacccgtgggtctgc	0.727
Ex1633	VO	ENSG00000058404	7	-	44246831:44246873	ggagccatcctcaccaccatgctggccacacggaatttctcag	0.958
Ex1634	VO	ENSG00000058600	16	+	22226970:22227047	taccctgtgcgtccagcctcgatgacctacgatgacattccgcacctctcagccaagatcaagcccaagcagcagaag	0.863
Ex1635	VO	ENSG00000058600	16	+	22227747:22227862	gtagagcttgagatggccatcgacaccctgaaccccaactattgccgcagcaaaggggagcagattgcgctgaacgtggacggggcctgcgccgacgagaccagcacgtattcctc	0.840
Ex1636	VO	ENSG00000058600	16	+	22243176:22243235	atgtggaagttcacgcagagccgctgggtggttaggaaagaggtggcaaccgtgaccaaa	0.484
Ex1637	VO	ENSG00000058600	16	+	22244027:22244088	actggaaaaagtctataatcttgtaaaggaaaccatgccaaagaagccggatgcacaatcag	0.424
Ex1638	VO	ENSG00000058600	16	+	22247332:22247409	tttcccccccagactgctgcttccccggatgagcagaaggtgtttgccctctgggagtctggagacatgagtgatcag	0.475
Ex1639	VO	ENSG00000058673	1	+	202054321:202054440	ggtgacagctgcccattccgtcactgtgaagctgcaataggaaatgaaactgtttgcacattatggcaagaagggcgctgttttcgacaggtgtgcaggtttcggcacatggagattgat	0.790
Ex1640	VO	ENSG00000058729	5	-	96534635:96534723	gcattgtatgagaggaaatttccagttccaaagccaattgattacaatcgtcatgcagtggtcatggaactcataaatggttatccact	0.869
Ex1641	VO	ENSG00000058804	1	-	54042189:54042270	tatttagccttgcaggacctgatgttgctttctcaatattctccttcacgaagacaagaagttttcagcctcagccaaccag	0.936
Ex1642	VO	ENSG00000058804	1	-	54027394:54027457	cacccagaggcctccattcaggctgttttttcagatgcccaaatgcatatttgggcattagaag	0.930
Ex1643	VO	ENSG00000059378	7	-	139372466:139372617	gcaaaaaggacagatgcagaagcagaacggagggaaggccgtggacgagcggcagctgttccacggcaccagcgccatttttgtggacgccatctgccagcagaactttgactggcgggtctgtggtgttcatggcacttcctacggcaagg	0.875
Ex1644	VO	ENSG00000059573	10	-	97386840:97386944	gcaattccagtcttagaggcacgagcctgtgcagctgccggacagagtgggctgatggccttgtatgaggctatgtttacccagtacagcatctgtgctgcccag	0.858
Ex1645	VO	ENSG00000059573	10	-	97378115:97378239	gcctttttgacagccccccaggttcagatgatgcaaagcttattgatatattttatcccggagatcagcagtctgtgacatttggaaccaagtctagagtgggaatgggtggcatggaagccaag	0.736
Ex1646	VO	ENSG00000059573	10	-	97366224:97366361	gtggcagctttggctatcgcaagtggcaatggcttgttactcaaaggagggaaggaggctgcacacagcaaccggattctccacctcctgacccaggaggctctctcaatccatggagtcaaggaggccgtgcaactg	0.811
Ex1647	VO	ENSG00000059573	10	-	97363713:97363908	gtgaataccagagaagaagttgaagatctttgccgcctagacaaaatgatagatctgatcattccacgtggctcttcccagctggtcagagacatccagaaagctgctaaggggattccagtgatggggcacagcgaagggatctgtcacatgtatgtggattccgaggccagtgttgataaggtcaccaggctag	0.721
Ex1648	VO	ENSG00000059573	10	-	97361003:97361189	gtaaaaattcatgcaggccccaaatttgcctcctatctgaccttcagcccctccgaagtgaagtcactccgaactgagtatggggacctggaattatgcattgaagtagtggacaacgttcaggatgccattgaccacatccacaagtatggcagctcccacacggatgtcatcgtcacagaggacg	0.779
Ex1649	VO	ENSG00000059588	1	-	232595731:232595855	gactgtgcaggacctgtgaggtatttggggcttcagtgctcgttgttggcagccttcagtgtatcagcgacaaacagtttcagcacctcagtgtctctgcagaacagtggcttcctctagtggag	0.786
Ex1650	VO	ENSG00000059691	4	-	152856611:152856733	gagtgggccttctggaggtggtcctggagcccgacatgtcctgtggagaagaggcggcaacagctgtcagggagctgcagctgatccttcaagccctggggaccagccaggcgaacatggcag	0.833
Ex1651	VO	ENSG00000059691	4	-	152848590:152848703	agggccagttgagagtggatgccaatatatccgtgcatcaccctggggagcctttgggcgttcgaacggaagtgaagaatctcaacagcatcaggttcctggccaaagccatag	0.845
Ex1652	VO	ENSG00000059691	4	-	152844453:152844497	gtgcaccatgtcaatgagagacaaagaaggaaaacaggactacag	0.944
Ex1653	VO	ENSG00000059691	4	-	152841931:152842120	gttcatgccagaacccaacctgcctcccctggtgctctacgacgccacatctctgcccgcaggtgcagacccacagcaagtgatcaatattgaccagattcgggagacactcccggagctccccagtgtgacccgagagaagcttgtccaacagtatgggatgctgctggaacacagcttcactttgctg	0.733
Ex1654	VO	ENSG00000059691	4	-	152813364:152813498	gtgtttgaggaactgtggaagagggaaggcaagactccagggcagattgtttcagaaaagcagcttgaactgatgcaggaccagggggcactggagcagctctgccactctgtgatggaggcccatcctcaagtg	0.795
Ex1655	VO	ENSG00000059758	12	-	95228961:95229086	gatttaaataagcggttatcactgcctgcagacatcagaatacctgatggatatcttgaaaagttgcagataaacagtccaccatttgaccaaccaatgagtcgaaggtctcgtagagcttcctta	0.794
Ex1656	VO	ENSG00000059758	12	-	95215536:95215630	tttcactattaaaggatttaaaacatgcaaatatagtaaccttacatgacattgttcacacagataaatccttgactttggtgtttgagtatctg	0.929
Ex1657	VO	ENSG00000059758	12	-	95215179:95215241	gataaagacctgaaacagtacatggatgactgtggaaacatcatgagtatgcacaacgtaaag	0.908
Ex1658	VO	ENSG00000059758	12	-	95212908:95213031	ctgtttctgtaccaaattctacgtggtttggcatattgccatagaagaaaggtattgcatcgagacttgaaaccacagaacctcctcattaatgagaaaggagaattaaagctagcagattttg	0.895
Ex1659	VO	ENSG00000059758	12	-	95207076:95207196	gactagcccgagccaagtcagttcccacaaagacctactcaaatgaagttgtcacactatggtaccggccacctgatgtgcttcttggttcctcggagtactcaacacagattgacatgtg	0.882
Ex1660	VO	ENSG00000060069	18	+	75558848:75558976	caagctgaacagctgggaagagaagaccagcagcgactgcaccgaaaccggaagctggtgctcatggtggacttggaccagacgttgattcacacaaccgagcagcactgtcagcagatgtcgaataaa	0.750
Ex1661	VO	ENSG00000060069	18	+	75565755:75565905	ggcatctttcacttccagctgggccggggtgagcccatgctgcacacgcgcctgcgtccacactgcaaggacttcctggagaagatcgccaagctgtacgagctgcacgtcttcaccttcggcagccggctgtacgcacacaccatcgcag	0.792
Ex1662	VO	ENSG00000060237	12	+	861338:861500	tgcacattcagatgttgcttcaggtatgagtgatggcaatgagaacgtcccatcttccagtggaaggcatgaaggaagaactacaaaacggcattaccgaaaatctgtaaggagtcgctctcgacatgaaaaaacttcacgcccaaaattaagaattttgaat	0.786
Ex1663	VO	ENSG00000060656	1	+	29478555:29478756	atcagctaccagagcatcgagtcatcagacccggcagtgaacgtgccaggcccacgacgtaccatctccaagctccgcaatgagacctaccatgtcttctccaacctgcacccaggcaccacctacctgttctccgtgcgggcccgcacaggcaaaggcttcggccaggcggcactcactgagataaccactaacatctctg	0.812
Ex1664	VO	ENSG00000060656	1	+	29479138:29479240	ctcccagctttgattatgccgacatgccgtcacccctgggcgagtctgagaacaccatcaccgtgctgctgaggccggcacagggccgcggtgcgcccatcag	0.833
Ex1665	VO	ENSG00000060656	1	+	29483039:29483075	gagacccggctgaattgcatccgcattgccaggaaag	0.906
Ex1666	VO	ENSG00000060656	1	+	29509843:29509879	ggttaccacaggtcaaaccacttcatagccactcaag	1.000
Ex1667	VO	ENSG00000060656	1	+	29510555:29510652	ggccgaagcctgagatggtctatgacttctggcgtatggtgtggcaggagcactgttccagcatcgtcatgatcaccaagctggtcgaggtgggcagg	0.842
Ex1668	VO	ENSG00000060656	1	+	29510742:29510858	gtgaaatgctcacggtactggccggaggactcagacacctacggggacatcaagattatgctggtgaagacagagaccctggctgagtatgtcgtgcgcacttttgccctggagcgg	0.722
Ex1669	VO	ENSG00000060656	1	+	29511651:29511805	agaggctactctgcccggcacgaggtccgccagttccacttcacagcgtggccagagcatggcgtcccctaccatgccacggggctgctggctttcatccggcgcgtgaaggcctccaccccacctgatgccgggcccattgtcatccactgcag	0.808
Ex1670	VO	ENSG00000060656	1	+	29515101:29515250	gagcagtacatcttcattcatgatgcaatcctggaggcctgcctgtgtggggagaccaccatccctgtcagtgagttcaaggccacctacaaggagatgatccgcattgatcctcagagtaattcctcccagctgcgggaagagttccag	0.733
Ex1671	VO	ENSG00000060656	1	+	29522470:29522595	ccctgcctgcagtactggccagagccaggccggcagcaatatggcctcatggaggtggagtttatgtcgggcacagctgatgaagacttagtggctcgagtcttccgggtgcagaacatctctcgg	0.793
Ex1672	VO	ENSG00000060709	12	-	129500698:129500774	atggagaatgaacggaattccaatacctccaagcagagatactcggggaaggtccacctctgtgttgcccgctatag	1.000
Ex1673	VO	ENSG00000060709	12	-	129495658:129495767	ttacaaccccttcgatggaccgaacgagaaccccgaagctgagctgcccctcacggcgggaaaatacctctacgtctatggagacatggatgaggatgggttctatgaag	0.750
Ex1674	VO	ENSG00000060709	12	-	129492346:129493158	gagagctcctcgatggccagaggggtctggtgccctccaacttcgtggactttgtgcaggacaacgagtcgcggttggcaagcacgctggggaacgagcaggatcagaacttcatcaaccattccggcatcggcctggagggagagcacatcctggacctccactccccaacccacatagatgcgggcatcaccgacaacagtgccgggaccctggacgtgaacatcgacgacatcggagaagacatcgtgccttaccctagaaaaatcaccctcatcaaacaactcgccaaaagtgttattgtgggctgggagcccccggcggtgccaccaggatggggaacggtgagcagctacaacgtcctggtggacaaggagacacgcatgaacctcacgctgg…	0.500
Ex1675	VO	ENSG00000060709	12	-	129488863:129489014	gacccccagcacccccacaagatgttaccgtccaggctggggtgacccccgccaccatccgggtctcctggagaccacctgtgctgacgcccaccgggctgtccaatggcgcaaacgttaccggctacggcgtgtatgccaaagggcagagg	1.000
Ex1676	VO	ENSG00000061455	5	+	122534359:122534701	taaatgtcccttcaacggtaatggaagccatgtgcagacaagacgccctgcagcccttcaacaaaagcagcaaactcgcccctaccacccagcagcgctccgttgttttcccccagactccgtgcagcaggaacttctctcttctggataagtctgggcccattgaatcaggatttaatcaaatcaacgtgaaaaaccagcgagtcctggcaagcccaacttccacaagccagctccactcggagttcagtgactggcatctttggaaatgtgggcagtgctttaagactttcacccagcggatcctcttacagatgcacgtgtgcacgcagaaccccgacag	0.600
Ex1677	VO	ENSG00000061676	2	-	183540189:183540334	gcatatactagtgtctcaaaggcttcacttggccttgcagatcacagagaacttggaaagatgatgaatacaataatttttcatacaaaaatggtagattccttggtggaaatgttggtggaaacatcagatctctccatattttg	0.860
Ex1678	VO	ENSG00000061676	2	-	183537649:183537781	tttttatagtcgtgcttttgagaagatgtttcaacagtgtttggagttaccctctcaatcaagatactcaattgcatttccactactttgcactcattttatgagttgcacgcatgaactatgtccagaagag	0.829
Ex1679	VO	ENSG00000061676	2	-	183535132:183535251	cgacatcatattggagatcgcagtctttccttatgtaatatgttcctagatgaaatggccaaacaagctcgaaatctcatcactgatatttgcacagaacagtgtacccttagtgaccag	0.830
Ex1680	VO	ENSG00000061676	2	-	183530430:183530569	ttgctacccaagcattgtgccaaaactatcagtcaagcagtgaataagaaatcaaaaaagcagactggtaagaaaggggaacctgaaagggagaaaccaggtgttgagagcatgaggaaaaacaggctggttgtgaccaa	0.829
Ex1681	VO	ENSG00000061676	2	-	183529435:183529566	ccttgataaattgcacactgcactttctgagttatgcttctctataaattatgtaccaaacatggtggtatgggaacatacctttaccccacgagaatatttgacttctcatctggaaatacgctttaccaa	0.829
Ex1682	VO	ENSG00000061676	2	-	183526086:183526304	gtcaattgttgggatgactatgtataatcaagccacacaggaaattgcaaaaccttcagaacttctaacaagtgtaagagcatacatgaccgtactccagtcaatagaaaactatgtgcagattgatattacaagagtatttaataatgtgcttcttcaacaaacacaacatttagacagtcatggagagccaaccattacaagtctatacacaaattg	0.724
Ex1683	VO	ENSG00000061676	2	-	183525766:183525896	gtatttggaaactttgttacgacaagtcagcaatggccatatagcatattttcctgcaatgaaagcgtttgtgaacttacctacagaaaatgaattaacattcaatgcagaggaatattctgacatatcag	0.843
Ex1684	VO	ENSG00000061676	2	-	183525378:183525475	aaatgaggtcattatcagaactactaggcccatatggtatgaagtttctaagtgaaagccttatgtggcatatttcatcacaagttgctgaacttaag	0.915
Ex1685	VO	ENSG00000061676	2	-	183508266:183508348	ctgttgacagtgtcttgaagaggatgacaataattggtgtaattttatccttccgatcattggcacaagaagcacttagagat	0.911
Ex1686	VO	ENSG00000061676	2	-	183507725:183507805	gtcttatcctaccacattccttttcttgtaagttcaattgaagattttaaggatcacattccaagggaaactgatatgaag	0.874
Ex1687	VO	ENSG00000061676	2	-	183503668:183503761	gttgcaatgaatgtgtatgagttatcatcagctgccggattaccttgtgagattgatcctgcattggtcgtagctctttcttcacaaaaatcgg	0.814
Ex1688	VO	ENSG00000061676	2	-	183501756:183501872	aaaacattagtccagaagaagagtataaaattgcctgccttctcatggtgtttgtggcagtttctttgccaacactggccagtaatgtgatgtctcagtacagccctgctatagaag	0.820
Ex1689	VO	ENSG00000061676	2	-	183501090:183501199	ggcattgcaacaacatacattgcttggccaaagccatcaaccagattgctgcagctttgtttacaattcacaaaggaagcattgaagaccgtcttaaagaatttctggcg	0.917
Ex1690	VO	ENSG00000061936	12	+	130764569:130764738	atatgatggacgtggtcacctgcatgacctttctgagtacgatgctgagtattccacgtggaacagagattatcagctgtctgaagaggaggcgcgaatagaggccctgtgtgatgaagagaggtatttagccttgcatacggacttgcttgaggaggaggcaaggcaag	0.807
Ex1691	VO	ENSG00000061936	12	+	130778791:130778926	cccttgaaggtagtggacccagatcatcccctcgcagcacttgttcgtaaggcacaggctgacagttccactcccaccccacacaacgcagacggtgcgcctgtgcagccctcccaggtggagtacacggcagact	0.938
Ex1692	VO	ENSG00000061987	12	+	61246369:61246497	gcggaatgggtagccttgaattatgtgccgtttgctgaaaggtctttagaagtagttgtggatttataccaaaaaacagcgtgtcacaaagcagtggtgaatgagaaagtgctccagaatattattaag	0.812
Ex1693	VO	ENSG00000061987	12	+	61251439:61251629	actcttagggttcctctcagtttgaagtattcctgcccttctgaaagcacatggaaactagcagtatcctctctcctcagagttctttctattgggctacctgttgcccggcagcatgcttcttctggaaaatttgacagtatgtggccagaactagccaatacttttgaagattttctctttactaaaag	0.714
Ex1694	VO	ENSG00000061987	12	+	61258492:61258552	catacctccagataatctctctattcaagagtttcaaagaaatgaaaatattgatgtcgag	0.733
Ex1695	VO	ENSG00000061987	12	+	61260344:61260467	gtagttcaacttatcagcaatgagatactaccttatgccaattttattcctaaggaatttgttggtcaaataatgacaatgcttaacaagggctcaatacattctcagtcatcttcatttacag	0.906
Ex1696	VO	ENSG00000061987	12	+	61265341:61265548	aagcagagattgatattcgtttgagagaggaattttctaaaatgtgttttgaaacattactccagttttccttcagtaataaagtcacaacacctcaagaaggctacatctcacgaatggcactctcagtgcttttaaagaggtcccaagatgtactacatcgctatatagaggatgaaagattaagtggtaaatgccctcttccaag	0.775
Ex1697	VO	ENSG00000061987	12	+	61268121:61268203	gcaacaagtaacagaaattatatttgttttaaaagcagtcagtactcttattgattcacttaagaaaactcagcctgagaatg	0.855
Ex1698	VO	ENSG00000062282	11	+	75178881:75178988	gagtggcctgcagtgccatcctcatgtacatattctgcactgattgctggctcatcgctgtgctctacttcacttggctggtgtttgactggaacacacccaagaaag	0.921
Ex1699	VO	ENSG00000062282	11	+	75185021:75185225	ctggtgaagacacacaacctgctgaccaccaggaactatatctttggataccacccccatggtatcatgggcctgggtgccttctgcaacttcagcacagaggccacagaagtgagcaagaagttcccaggcatacggccttacctggctacactggcaggcaacttccgaatgcctgtgttgagggagtacctgatgtctggag	0.764
Ex1700	VO	ENSG00000062716	17	+	55169596:55169686	attatggcatcgtcaaagcattgtggtgtcttttttactgctgcttgctgtgcttatagctacgtattatgttgaaggagtgcatcaacag	0.956
Ex1701	VO	ENSG00000062716	17	+	55197114:55197281	ggtccacatatagcctcagttacattagctgcttatgaatgcaattcagttaattttcccgaaccaccctatcctgatcagattatttgtccagatgaagagggcactgaaggaaccatttctttgtggagtatcatctcaaaagttaggattgaagcctgcatgtgg	0.697
Ex1702	VO	ENSG00000062716	17	+	55240939:55241019	gactttgcctcccgggccaaactggcagttcaaaaactagtacagaaagttggattttttggaattttggcctgtgcttca	0.905
Ex1703	VO	ENSG00000062716	17	+	55249855:55249916	aaaatttttgttataataacattcagcaagcacatagtggagcaaatggtggctttcattgg	0.925
Ex1704	VO	ENSG00000062725	17	-	55932542:55932630	ctttaccaacagggacgcttatgtcaactgggcagtgaattttgtgaattggaagtttttgctaaagtactgagagctttggataaaag	0.920
Ex1705	VO	ENSG00000062725	17	-	55926609:55926760	acatttgcttcatcattgttttcaggctttgatggatcatggtgttaaagttgcttcagtcttggcctactcattcagtaggcggtgctcttatatagcagaatcagatgctgcagtaaaggaaaaagccattcaggttggctttgttttag	0.755
Ex1706	VO	ENSG00000062725	17	-	55911291:55911414	gtggctttctttcagatgcaggctggtacagtgatgctgagaaagtttttctgtcctgccttcagttgtgtactctacacgatgagatgcttcattggtttcgtgcagtagaatgttgtgtgag	0.802
Ex1707	VO	ENSG00000062725	17	-	55898434:55898602	gttgcttcatgtgcgaaatggaaactgcaaatatcatttgggtgaagaaacatttaaattagctcagacatatatggataaactatcaaaacatggccagcaagcaaataaagctgcactctatggagaactgtgtgcactcctatttgcaaaaagtcactatgatgag	0.692
Ex1708	VO	ENSG00000062725	17	-	55893953:55894058	ggatcattttggatccaaacacccaaaatattctgatacactgctagattatgggttctacttactcaatgtagataatatctgtcagtctgttgcaatttatcag	0.891
Ex1709	VO	ENSG00000062725	17	-	55892806:55892930	gcagcccttgacattagacagtcagtgtttggtggcaaaaatatccacgtagcaacagctcatgaagatttggcctactcttcttatgtccaccagtatagctctgggaaatttgacaatgcact	0.860
Ex1710	VO	ENSG00000063660	2	+	241051437:241051602	gtccccctgggcccggagtgctcgagagctgtcatgaagctggtctactgtgctcactgcctgggagtccccggcgccaggccctgccctgactattgccgaaatgtgctcaagggctgccttgccaaccaggccgacctggacgccgagtggaggaacctcctgg	0.857
Ex1711	VO	ENSG00000063660	2	+	241053563:241053738	gtacctccccgaggtcatgggtgacggcctggccaaccagatcaacaaccccgaggtggaggtggacatcaccaagccggacatgaccatccggcagcagatcatgcagctgaagatcatgaccaaccggctgcgcagcgcctacaacggcaacgacgtggacttccaggacgcca	0.750
Ex1712	VO	ENSG00000063854	16	-	1807170:1807273	gtgacaccttgtttgtggctggctgcgggaagttctatgaagggactgcggatgagatgtgtaaagctctgctggaggtcttgggccggctccccccggacaca	0.834
Ex1713	VO	ENSG00000063854	16	-	1806895:1806996	agagtctactgtggccacgagtacaccatcaacaacctcaagtttgcacgccacgtggagcccggcaatgccgccatccgggagaagctggcctgggccaag	0.831
Ex1714	VO	ENSG00000064115	12	-	27023984:27024136	tgaatctgattctgacagctgtcactggaagcgtcggtggaatgttcttggtagctgtgtggtggcgatttggaatcctctcgatctgcatgctctgtgttggactagtgctggggttcctcatctcgtcagtgactttctttactccactgg	0.759
Ex1715	VO	ENSG00000064309	11	-	125379007:125379181	ctggatgatggggttggcatgctgggaagctggcacacggttcgagtcccaggaagtgaaaatgagctccatttagctgagctggagccatctagtctttatgaagtcttgatggtagcaagaagcgcagcaggtgaaggccaacctgccatgcttaccttccgaaccagcaaag	0
Ex1716	VO	ENSG00000064309	11	-	125364742:125364864	gttcaaagcagtggcacatgattggccacctgcagccagaaacctcctatgacattaaaatgcaatgcttcaatgaaggaggagaaagtgaatttagcaatgtgatgatctgcgagactaaag	1.000
Ex1717	VO	ENSG00000064309	11	-	125353409:125353488	ggtggtggaatgtacacggccgtgcctcagattgaccctctggagtgtgttaactgccgaaattgtcgaaacaacaatag	0
Ex1718	VO	ENSG00000064393	7	-	138966888:138967011	ggcccctgagatcatccttggtttaccattttgtgaggcaattgacatgtggtccctgggctgtgttattgcagaattgttcctgggttggccgttatatccaggagcttcggagtatgatcag	0.868
Ex1719	VO	ENSG00000064393	7	-	138966451:138966570	attcggtatatttcacaaacacagggtttgcctgctgaatatttattaagcgccgggacaaagacaactaggtttttcaaccgtgacacggactcaccatatcctttgtggagactgaag	0.818
Ex1720	VO	ENSG00000064393	7	-	138964239:138964325	acaccagatgaccatgaagcagagacagggattaagtcaaaagaagcaagaaagtacattttcaactgtttagatgatatggcccag	0.760
Ex1721	VO	ENSG00000064393	7	-	138961887:138962071	gtgaacatgacgacagatttggaagggagcgacatgttggtagaaaaggctgaccggcgggagttcattgacctgttgaagaagatgctgaccattgatgctgacaagagaatcactccaatcgaaaccctgaaccatccctttgtcaccatgacacacttactcgattttccccacagcacaca	0.759
Ex1722	VO	ENSG00000064393	7	-	138939367:138939509	caggcttggccaagtgggacccagcagatcctgcttcccccagcatggcagcaactgactggagtggccacccacacatcagtgcagcatgccaccgtgattcccgagaccatggcaggcacccagcagctggcggactggag	0.750
Ex1723	VO	ENSG00000064419	7	-	128427719:128427857	agttctgaattactgccgtattttcactgaactatgtgaaacttttcttgaaaaaattgtttgtactccaggccaaggtcttggggaccttcgaactctggagctgctgcttatctgtgcaggccatcctcaatatgag	0.883
Ex1724	VO	ENSG00000064419	7	-	128411458:128411549	ggacagcacttgtcctagcccgattacctttggataagattaccgaatgtcttagtgaactatgttctgttcaggttatggcattgaaaaag	0.885
Ex1725	VO	ENSG00000064419	7	-	128409538:128409614	ctgttgtctcaagagcccagcaatggcatatcctcagatcccacagtgttcttagatcgccttgcagtgatatttag	0.891
Ex1726	VO	ENSG00000064419	7	-	128407261:128407321	gcataccaatcccattgtggaaaatggacagactcatccgtgtcagaaagtcatacaggaa	0.958
Ex1727	VO	ENSG00000064601	20	+	43953962:43954073	gtttgtggagtcccagaaggatcccgagaacagccctgtggtgctttggctcaatgggggtcccggctgcagctcactagatgggctcctcacagagcatggccccttcctg	0.979
Ex1728	VO	ENSG00000064601	20	+	43954444:43954530	attgccaatgtgttatacctggagtccccagctggggtgggcttctcctactccgatgacaagttttatgcaactaatgacactgag	0.953
Ex1729	VO	ENSG00000064651	5	+	127477803:127477878	gtacgttgtatgttaaacatttggggtgtgatgcttttcattagattgtcatggattgtgggtcaagctggaatag	1.000
Ex1730	VO	ENSG00000064651	5	+	127505421:127505572	gttcttgtgttgttcgagatgccactggaaacgttaatgacactatcgtaacagagctaacaaactgtacttctgcagcctgcaaattaaactttgatttttcatcttgtgaaagcagtccttgttcctatggcctaatgaacaacttccag	0.812
Ex1731	VO	ENSG00000064651	5	+	127511213:127511320	gtaatgagtatggtgtcaggatttacaccactaatttctgcaggtatattttcagccactctttcttcagcattagcatccctagtgagtgctcccaaaatatttcag	0.917
Ex1732	VO	ENSG00000064651	5	+	127512345:127512468	gctctatgtaaggacaacatctacccagctttccagatgtttgctaaaggttatgggaaaaataatgaacctcttcgtggctacatcttaacattcttaattgcacttggattcatcttaattg	0.794
Ex1733	VO	ENSG00000064651	5	+	127513588:127513689	ctgaactgaatgttattgcaccaattatctcaaacttcttccttgcatcatatgcattgatcaatttttcagtattccatgcatcacttgcaaaatctccag	0.895
Ex1734	VO	ENSG00000064651	5	+	127531352:127531458	gctgctggtcttggtcgtatgaagccaaacacacttgtccttggatttaagaaagattggttgcaagcagatatgagggatgtggatatgtatataaacttatttca	0.711
Ex1735	VO	ENSG00000064651	5	+	127535258:127535337	tgatgcttttgacatacaatatggagtagtggttattcgcctaaaagaaggtctggatatatctcatcttcaaggacaag	0.725
Ex1736	VO	ENSG00000064651	5	+	127546446:127546532	gatggctactttgcttagcaagttccggatagacttttctgatatcatggttctaggagatatcaataccaaaccaaagaaagaaaa	0.667
Ex1737	VO	ENSG00000064651	5	+	127548380:127548447	acataccggcagatcaggttaaatgagttattaaaggaacattcaagcacagctaatattattgtcat	0.804
Ex1738	VO	ENSG00000064932	19	-	1070515:1070620	gtgcctctgagcctcggaacatgatctacatgagccgcttgggtatctggggcgagggcacacccttccggaactttgaggagttcctgcacgccatcgagaagag	0.684
Ex1739	VO	ENSG00000064932	19	-	1070010:1070163	gggcgttggcgccatggagatcgtggccatggacatgaaggtcagcggcatgtacatcgcacgccagctcagcttctccggcgtcaccttccgcatcgaggagatcccgctggccccagccttcgagtgcgtctacaaccgcgcggccctgctg	0.775
Ex1740	VO	ENSG00000064932	19	-	1068322:1068498	tgggccgaggccctgaacgtgttccagcaggcggccgactggatcggcctggagtcgcgcaagtccctgtggggccagttctggtcggcacaccagcgcttcttcaagtatctgtgcatcgcagccaaggtgcgccggctggtggagctggcccgagaggagctggcgcgagacaag	0.771
Ex1741	VO	ENSG00000064932	19	-	1067020:1067102	aggcgtgttcctgtcgctaattcagaagcactttccgtccaccaagagaaagcgggacagaggagcgggcagcaagcggaaac	0.804
Ex1742	VO	ENSG00000064932	19	-	1062995:1063066	ggggccctgacccacggagaccgccgcgccacggagtcccgtgacctcagcaagtacaactttgagaacaag	0.804
Ex1743	VO	ENSG00000064933	2	+	190427210:190428099	gaatctgttttaattgctcttgaaaatctgatgacgacttgttatggaccattacctagtacaaattcttatgaaaataataaaacagatgtttccgcagctgacatcgttcttagtaaaacagcagaaacagatgtgctttttaataaagtggaatcatctggaaagaattattcaaatgttgatacttcagtcattccattccaaaatgatatgcataatgatgaatctggaaaaaacactgatgattgtttaaatcaccagataagtattggtgactttggttatggtcattgtagtagtgaaatttctaacattgataaaaacactaagaatgcatttcaggacatttcaatgagtaatgtatcatgggagaactctcagacggaatatagtaaa…	0.500
Ex1744	VO	ENSG00000064933	2	+	190436714:190437199	atatgaagagaaggctactaaagacttggaacgatacaatagtcaaatgaagagagccattgaacaggagtcacaaatgtcactaaaagatggcagaaaaaagataaaacccaccagcgcatggaatttggcccagaagcacaagttaaaaacctcattatctaatcaaccaaaacttgatgaactccttcagtcccaaattgaaaaaagaaggagtcaaaatattaaaatggtacagatccccttttctatgaaaaacttaaaaataaattttaagaaacaaaacaaagttgacttagaagagaaggatgaaccttgcttgatccacaatctcaggtttcctgatgcatggctaatgacatccaaaacagaggtaatgttattaaatccatatagagt…	0.536
Ex1745	VO	ENSG00000064989	2	-	187951912:187952003	actgcactaaatttgttttacctgaccataattggacacggattgtctattgcatcactgcttatctcgcttggcatattcttttatttcaa	0.750
Ex1746	VO	ENSG00000064989	2	-	187933570:187933723	gttagttgcaaagtgtcccagttcattcatctttacctgatgggctgtaattacttttggatgctctgtgaaggcatttacctacacacactcattgtggtggccgtgtttgcagagaagcaacatttaatgtggtattattttcttggctggg	0.750
Ex1747	VO	ENSG00000064989	2	-	187932184:187932244	gatttccactgattcctgcttgtatacatgccattgctagaagcttatattacaatgacaa	0.750
Ex1748	VO	ENSG00000064989	2	-	187924892:187924933	ggtcttttggtctctaccattttctgcttctttaatggagag	0.727
Ex1749	VO	ENSG00000064995	6	-	34956044:34956131	aatcctggtttcttctttttctgaggagcagctgaaccgttatgaaatgtatcgccgctcagctttccctaaggcagccatcaaaagg	0.896
Ex1750	VO	ENSG00000064999	6	+	35057445:35057741	aacaatgacaacgagacagccctgcattgtgcagcgcagtatggccacacagaggtggtgaaggtgctcttagaggagctgacggaccccaccatgcgcaacaacaaattcgagacccctttggacctggcagcactgtacgggcgactggaggtggtgaaaatgctccttaatgcacaccccaacctcctgagctgcaacactaagaagcacacccctctgcacttggcagcaaggaatggccacaaagccgtggtccaggtcctcctcgatgctggcatggacagcaactaccag	0.667
Ex1751	VO	ENSG00000064999	6	+	35058507:35058582	acggagatgggcagtgctttgcatgaggctgctttgtttggcaagaccgatgtggtgcaaatcctgctggctgcag	1.000
Ex1752	VO	ENSG00000064999	6	+	35159876:35160013	aacgtcattgcagagcacgagatccggaacatttcctgtgcggcccaggacccggaggacctctgtacctttgcctacatcaccaaggacctgcagaccagccaccactattgccatgtgttcagcaccgtggatgtg	0.833
Ex1753	VO	ENSG00000065000	19	-	2088726:2088806	ttacagatgttgggatacgacatcagctgggccgccttcaacatcatagaagtgatgagtgcctccaagttcaccttcaag	0.929
Ex1754	VO	ENSG00000065000	19	-	2083470:2083577	gacttgagcagccccagccagtacgacacaggtgttgcactgacgggtctgtcctgcttcgtcaccccagaccttgccagagacctggcaaatgacatcatgacactg	0.911
Ex1755	VO	ENSG00000065000	19	-	2078151:2078200	cacgtctgccatgtctctcctctatgaatgtgtgaacaccgtgattgcag	0.845
Ex1756	VO	ENSG00000065000	19	-	2074829:2074878	tgctcatctcgctgtcctccggcatgcccaaccacagcgccagcatccag	0.822
Ex1757	VO	ENSG00000065000	19	-	2074357:2074405	ctttgtgttcagaaattaaggatattgatcgaggactccgatcagaact	0.895
Ex1758	VO	ENSG00000065000	19	-	2072733:2072878	tgaagtacctggggctgctggcaatgtccaagatcctgaagacccaccccaagtccgtgcagtcccacaaggacctcatcctgcagtgcctggacgacaaggacgagtccatccggctgcgggccctggacctgctctatgggatg	0.768
Ex1759	VO	ENSG00000065000	19	-	2069600:2069831	gcatctgcaggaaccacaccacactttggaggccatgctgcggcccagagtcaccacgctgccaggccacatccaggccgtgtatgtgcagaacgtggtcaagctctacgcctccatcctgcagcagaaggagcaggccggggaggcagagggcgctcaggccgtcacccagctcatggtggaccggctgccccagtttgtgcagagcgcagacctggaggtgcaggagcgg	0.635
Ex1760	VO	ENSG00000065000	19	-	2065747:2065820	aatgctctgcccagcgacgaggatgacaaagaccccaacgacccctacagggctctggatattgacctggataa	0.841
Ex1761	VO	ENSG00000065154	10	-	126087300:126087524	gtatttacttatgggatgtagaaggcagaaaatattttgacttcctgagttcttacagtgctgtcaaccaagggcattgtcaccccaagattgtgaatgctctgaagagtcaagtggacaaattgaccttaacatctagagctttctataataacgtacttggtgaatatgaggagtatattactaaacttttcaactaccacaaagttcttcctatgaatacag	0.897
Ex1762	VO	ENSG00000065154	10	-	126087101:126087196	gagtggaggctggagagactgcctgtaaactagctcgtaagtggggctataccgtgaagggcattcagaaatacaaagcaaagattgtttttgcag	0.667
Ex1763	VO	ENSG00000065154	10	-	126083995:126084122	ctgggaacttctggggtaggacgttgtctgctatctccagttccacagacccaaccagttacgatggttttggaccatttatgccgggattcgacatcattccctataatgatctgcccgcactggag	0.875
Ex1764	VO	ENSG00000065154	10	-	126081486:126081614	gttctctttattgctgatgaaatacagacaggattggccagaactggtagatggctggctgttgattatgaaaatgtcagacctgatatagtcctccttggaaaggccctttctgggggcttataccct	0.785
Ex1765	VO	ENSG00000065154	10	-	126079399:126079543	gttttagaagaagaaaaccttgctgaaaatgcagacaaattgggcattatcttgagaaatgaactcatgaagctaccttctgatgttgtaactgccgtaagaggaaaaggattattaaacgctattgtcattaaagaaaccaaag	0.826
Ex1766	VO	ENSG00000065183	1	+	118294980:118295036	ttttttctgtcactgtatggacacaaactgcctgttatatgcatggacatctctcat	0.971
Ex1767	VO	ENSG00000065183	1	+	118296122:118296222	gatggagcactcatagcaactggctccgctgataggaatgtgaaaatctggggtttggactttggggactgccacaagtctctctttgcacatgatgacag	0.886
Ex1768	VO	ENSG00000065183	1	+	118296674:118296808	ggtcatcaccaggaaatatggtgtttggctgtaagccccagtggagactatgttgtatcatcgtcccatgacaaatctctgagactttgggagagaacaagggagcctcttattcttgaggaagaaagggagatg	0.804
Ex1769	VO	ENSG00000065183	1	+	118297092:118297142	gaaagagaagcagaatatgaggagagtgtggccaaagaagaccaaccagca	0.955
Ex1770	VO	ENSG00000065308	6	-	52488763:52488879	aaaatcagcaaacggcttcatctctccaaagtcaaacacagcaagttcaatgaatctggacagctggtcgtctttcatttcacctcggtgatttggtgcttctacgtggtggtgacg	0.883
Ex1771	VO	ENSG00000065308	6	-	52482285:52482343	gaaggatacttaacaaacccaagaagcctctgggaagactacccgcatgtgcacctccc	1.000
Ex1772	VO	ENSG00000065308	6	-	52480991:52481075	cttccaggtgaagtttttctacctatgccagctggcctactggctgcacgcacttcctgagctatacttccagaaggtacggaag	0.841
Ex1773	VO	ENSG00000065308	6	-	52478789:52478893	cctgagccgcctgggcctgatcttgctgctgctgcagtactcaactgagttcctcttccacacggctagactcttctactttgcagatgaaaacaacgagaaact	0.821
Ex1774	VO	ENSG00000065320	17	+	9023849:9023998	cctgtgattgccaccctgtgggtgctgctggcaaaacctgcaaccaaaccaccggccagtgtccctgcaaggacggcgtgacgggtatcacctgcaaccgctgcgccaaaggctaccagcagagccgctctcccatcgccccctgcataa	1.000
Ex1775	VO	ENSG00000065427	16	-	74227853:74227946	gtaggatccatgccaaaagagcttctgggggaaagctcatcttctatgatcttcgaggagagggggtgaagttgcaagtcatggccaattccag	0.913
Ex1776	VO	ENSG00000065427	16	-	74227311:74227497	aaattataaatcagaagaagaatttattcatattaataacaaactgcgtcggggagacataattggagttcaggggaatcctggtaaaaccaagaagggtgagctgagcatcattccgtatgagatcacactgctgtctccctgtttgcatatgttacctcatcttcactttggcctcaaagacaag	0.763
Ex1777	VO	ENSG00000065427	16	-	74227079:74227204	gaaacaaggtatcgccagagatacttggacttgatcctgaatgactttgtgaggcagaaatttatcatccgctctaagatcatcacatatataagaagtttcttagatgagctgggattcctagag	0.806
Ex1778	VO	ENSG00000065427	16	-	74225572:74225691	attgaaactcccatgatgaacatcatcccagggggagccgtggccaagcctttcatcacttatcacaacgagctggacatgaacttatatatgagaattgctccagaactctatcataag	0.865
Ex1779	VO	ENSG00000065427	16	-	74219968:74220111	gccaaggctgcaggtgatgatgaggccatgttcatagatgaaaacttctgtactgccctggaatatgggctgccccccacagctggctggggcatgggcattgatcgagtcgccatgtttctcacggactccaacaacatcaag	0.866
Ex1780	VO	ENSG00000065485	3	+	124303948:124304031	tgatgcagagagtagaaaattgtgcaagaagatgaaagttgacctgagcccgaaggacaaaaaggttgaattattccattacca	0.951
Ex1781	VO	ENSG00000065485	3	+	124304288:124304333	ggatggtgcatttcatactgaatataaccgagctgtgacatttaag	0.978
Ex1782	VO	ENSG00000065485	3	+	124308286:124308378	tccatagtggcctttttgaaggatccaaaagggcccccactgtgggaggaagatcctggagccaaagatgttgtccaccttgacagtgaaaag	0.984
Ex1783	VO	ENSG00000065485	3	+	124325603:124325694	gtgctggccgggatgaatgtctactcctctgaatttgaaaacatcaaggaggagtacagcgtgcgcggcttccccaccatctgctattttga	0.830
Ex1784	VO	ENSG00000065485	3	+	124325809:124325880	gaaaggacggttcttgttccagtatgacaactatgggtccacagctgaggacattgtggagtggctgaagaa	0.869
Ex1785	VO	ENSG00000065548	2	+	187074245:187074397	gtgcagatcccaagtctgtagtatgtgcattcttcaagcaaggacagtgtactaaaggagataagtgtaagttctcccatgacttgactctggagagaaaatgtgaaaagcgaagtgtttacattgatgcaagagatgaagaacttgaaaaag	0.856
Ex1786	VO	ENSG00000065548	2	+	187075468:187075559	atactatggataattgggatgagaaaaagctggaagaagtagtgaacaagaagcacggtgaggcggaaaagaaaaaaccaaaaactcaaata	0.788
Ex1787	VO	ENSG00000065559	17	+	11939617:11939736	agaattcggtcaacagtggatgaaaaagaacaaaaacaacttcttatggatttggatgtagtaatgcggagtagtgattgcccatacattgttcagttttatggtgcactcttcagagag	0.905
Ex1788	VO	ENSG00000065559	17	+	11951832:11951951	ggtgactgttggatctgtatggaactcatgtctacctcgtttgataagttttacaaatatgtatatagtgtattagatgatgttattccagaagaaattttaggcaaaatcactttagca	0.888
Ex1789	VO	ENSG00000065559	17	+	11954417:11954468	actgtgaaagcactaaaccacttaaaagaaaacttgaaaattattcacagag	0.970
Ex1790	VO	ENSG00000065559	17	+	11957275:11957402	atatcaaaccttccaatattcttctggacagaagtggaaatattaagctctgtgacttcggcatcagtggacagcttgtggactctattgccaagacaagagatgctggctgtaggccatacatggca	0.685
Ex1791	VO	ENSG00000065559	17	+	11969336:11969413	cctgaaagaatagacccaagcgcatcacgacaaggatatgatgtccgctctgatgtctggagtttggggatcacattg	0.887
Ex1792	VO	ENSG00000065559	17	+	11973181:11973329	tatgagttggccacaggccgatttccttatccaaagtggaatagtgtatttgatcaactaacacaagtcgtgaaaggagatcctccgcagctgagtaattctgaggaaagggaattctccccgagtttcatcaactttgtcaacttgtg	0.808
Ex1793	VO	ENSG00000065559	17	+	11983881:11983926	ccttacgaaggatgaatccaaaaggccaaagtataaagagcttctg	0.941
Ex1794	VO	ENSG00000065609	6	-	84427940:84428042	gttatgatatgtctaccttcataaggcgctatagtagatatttgaatgaaaaggctttttcttacagacagatggcctttgattttgccagggtgaagaaagg	0.780
Ex1795	VO	ENSG00000065609	6	-	84425437:84425530	ggccgatggtgtaatgaggacaatggctcccgaaaagctgctaaagagtatgccaatactacagggacaaattgatgcactgcttgaatttgat	0.714
Ex1796	VO	ENSG00000065613	10	+	105742346:105742394	atcctcattgaattttgtgcaggtggagcagtagatgctgtgatgcttg	0.900
Ex1797	VO	ENSG00000065613	10	+	105742732:105742881	aacttgagagaccattaactgagtcccaaatacaagtagtttgcaagcagactttagatgcattgaactacttacatgataataagatcatccacagagatctgaaggctggcaacattctctttaccttagatggagatatcaaattgg	0.857
Ex1798	VO	ENSG00000065613	10	+	105748647:105748719	cggattttggagtatcagctaaaaacacgaggacaattcaaagaagagattcctttattggtacaccatattg	1.000
Ex1799	VO	ENSG00000065613	10	+	105767908:105768037	gaacaagagtttgttcagaaacaacagcaagaattagatggctctctgaaaaagatcatccagcagcagaaggcagagttagctaatattgagagagagtgcctgaataacaagcaacagctcatgagag	0.907
Ex1800	VO	ENSG00000065613	10	+	105768532:105768656	ctcgagaagctgcaatttgggagctcgaagaacgacacttacaagaaaaacaccagctgctcaaacagcagcttaaagatcagtatttcatgcaaagacatcagctacttaagcgccacgagaag	0.828
Ex1801	VO	ENSG00000065883	7	+	40053945:40054001	agggcagataaaacttgcagactttggacttgctcgattgtatagctcagaagaaag	0.900
Ex1802	VO	ENSG00000065883	7	+	40068950:40069051	tcggccgtatactaacaaggtaattactttatggtaccgtccacctgaactgctactgggagaagaacgatacacaccagccattgatgtatggagctgtgg	0.833
Ex1803	VO	ENSG00000065883	7	+	40084129:40084245	ccgaatatgtgggagtccatgtcctgcagtgtggcctgatgtaatcaaactaccatatttcaacaccatgaaaccaaagaagcaatatcgtcgaaagttaagagaagaatttgtttt	0.778
Ex1804	VO	ENSG00000065911	2	+	74289204:74289356	agcatattgatgagagaaggatctgcaatgctgtttctccagacaaggatgttgatggctttcatgtaattaatgtaggacgaatgtgtttggatcagtattccatgttaccggctactccatggggtgtgtgggaaataatcaagcgaactg	0.746
Ex1805	VO	ENSG00000065911	2	+	74290577:74290684	gcattccaaccctagggaagaatgtggttgtggctggaaggtcaaaaaacgttggaatgcccattgcaatgttactgcacacagatggggcgcatgaacgtcccggag	0.931
Ex1806	VO	ENSG00000065911	2	+	74292376:74292501	gtattccaaatctgatcacagcagatatgatcaaggaaggagcagcagtcattgatgtgggaataaatagagttcacgatcctgtaactgccaaacccaagttggttggagatgtggattttgaag	0.785
Ex1807	VO	ENSG00000065923	X	-	46416930:46417006	agacactttttcagaaatcttggatctatactggcctatgccttcttggggactgctgtttcatgcttcattattgg	0.875
Ex1808	VO	ENSG00000065923	X	-	46413986:46414098	aaatctcatgtatggtgtggtgaagctcatgaagattatgggacagctctcagataaattttactacacagattgtctcttttttggagcaatcatctctgccactgacccag	0.571
Ex1809	VO	ENSG00000065923	X	-	46395489:46395602	ctctttgaggtgttacatttcctggcagagaacttcatcttctcctacatgggcctggcactgtttaccttccagaagcacgttttcagccccattttcatcatcggagctttt	0.500
Ex1810	VO	ENSG00000065978	1	+	42931748:42931781	gaatgacaccaaggaagatgtatttgtacaccag	0.976
Ex1811	VO	ENSG00000065978	1	+	42934457:42934546	actgccataaagaagaataaccccaggaagtaccttcgcagtgtaggagatggagagactgtggagtttgatgttgttgaaggagaaaag	0.910
Ex1812	VO	ENSG00000066027	1	+	210582153:210582245	ttggtatatgaattcttcttgagatttttggagagccctgatttccagcctagcattgcaaaacgatacattgatcagaaattcgtacaacag	0.889
Ex1813	VO	ENSG00000066027	1	+	210585768:210585898	ctcctggagctttttgatagtgaagatcccagagaacgtgacttcctgaagactgttctgcaccgaatttatgggaaatttcttggattaagagcattcatcagaaaacaaattaacaacattttcctcag	0.941
Ex1814	VO	ENSG00000066027	1	+	210589154:210589207	ctagcatattgtgttgtacagttcctggagaaagatacaacactaacagagcca	0.927
Ex1815	VO	ENSG00000066027	1	+	210596591:210596641	gtgatcagaggactgctgaaattttggccaaaaacctgcagtcagaaagag	0.933
Ex1816	VO	ENSG00000066027	1	+	210597122:210597249	gttgcagaaagggcattgtacttctggaataacgaatatattcttagtttgattgaggagaacattgataaaattctgccaattatgtttgccagtttgtacaaaatttccaaagaacactggaatcc	0.800
Ex1817	VO	ENSG00000066027	1	+	210598651:210598752	gaccattgtagcactggtatacaatgtgctgaaaaccctaatggaaatgaatggcaagcttttcgatgaccttactagctcatacaaagctgaaagacagag	0.877
Ex1818	VO	ENSG00000066056	1	+	43555822:43555932	agtatgcctctgaaaatgaccatcgtgactttgcgggagaactggaagttctgtgcaaattggggcatcaccccaacatcatcaacctcctgggggcctgtaagaaccgag	0.852
Ex1819	VO	ENSG00000066056	1	+	43556140:43556330	gttacttgtatatcgctattgaatatgccccctacgggaacctgctagattttctgcggaaaagccgggtcctagagactgacccagcttttgctcgagagcatgggacagcctctacccttagctcccggcagctgctgcgtttcgccagtgatgcggccaatggcatgcagtacctgagtgagaagcag	0.764
Ex1820	VO	ENSG00000066056	1	+	43557717:43557787	gggcgtctccctgtgcgctggatggccattgagtccctgaactacagtgtctataccaccaagagtgatgt	0.875
Ex1821	VO	ENSG00000066056	1	+	43559527:43559567	ctggtcctttggagtccttctttgggagatagtgagccttg	0.868
Ex1822	VO	ENSG00000066056	1	+	43559654:43559750	gaggtacaccctactgtggcatgacctgtgccgagctctatgaaaagctgccccagggctaccgcatggagcagcctcgaaactgtgacgatgaagt	0.758
Ex1823	VO	ENSG00000066056	1	+	43559874:43559973	gtacgagctgatgcgtcagtgctggcgggaccgtccctatgagcgacccccctttgcccagattgcgctacagctaggccgcatgctggaagccaggaag	0.846
Ex1824	VO	ENSG00000066084	12	+	49355379:49355498	gtgttcctgtcagtagcagagtatctacaaaaatccagcagcttctgaacactctgaaacgacccaaaaggcctcccttaaaggaattttttgtggatgactctgaagaaattgtggaag	0.900
Ex1825	VO	ENSG00000066084	12	+	49360722:49360813	gaaagttgtggagcagaagtttaaagttggcctacacacttcttaataaactggggaccaaaaatgaacctgtgttaaaacctggagacagg	1.000
Ex1826	VO	ENSG00000066084	12	+	49363188:49363298	gtagccctggtttaccccaacaatgatccagtcatgtttatggtggctttctatggatgcctcctggcagaagtgattccagtgcctatagaggtacctcttaccagaaag	0.875
Ex1827	VO	ENSG00000066084	12	+	49365883:49366006	gatgctggaggtcagcagattggcttcttgctaggaagctgtggtattgccttagctcttaccagtgaagtttgtctaaaaggactgccaaaaacccagaatggagaaattgtacagtttaaag	0.571
Ex1828	VO	ENSG00000066084	12	+	49366623:49366732	gttggccccggctcaaatgggttgtaacagattccaagtacctttcaaagccaccgaaagactggcagccacacatctcacctgctgggacagaaccggcatacattgag	0.700
Ex1829	VO	ENSG00000066084	12	+	49371099:49371201	tataaaacaagcaaagaagggagtgtaatgggagttacagtatcccggcttgcaatgttgtctcactgccaagctctgtcgcaggcctgcaattattctgaag	0.500
Ex1830	VO	ENSG00000066084	12	+	49372999:49373063	gggaaacaatagtaaatgtcttagactttaagaaggatgctgggctgtggcacggcatgtttgcg	0.750
Ex1831	VO	ENSG00000066084	12	+	49375317:49375410	aatgtaatgaataagatgcacacaatcagcgtaccctactctgttatgaaaacctgtcctctctcttgggtccaaagagtacatgctcacaaag	0.750
Ex1832	VO	ENSG00000066084	12	+	49375898:49376017	ccaaggtagctttagtaaaatgtcgggacttgcactgggctatgatggcacatcgggaccaaagagacgtgagcttgagttccctccgaatgttaattgtgactgatggagctaacccct	0.857
Ex1833	VO	ENSG00000066084	12	+	49377111:49377225	ggtccgtgtcatcctgtgatgccttcctgagtctgttccaaagtcatggactgaagcctgaggccatctgtccgtgcgccacgtctgctgaagccatgactgtagcaatccgcag	0.722
Ex1834	VO	ENSG00000066084	12	+	49378378:49378517	gcctggagttccaggagcccctttgccaggaagagccattctctcaatgaatggattgagctatggggtaatacgggtcaatactgaagataaaaattcagcactgacggtccaggatgtagggcatgtaatgcctggtg	0.812
Ex1835	VO	ENSG00000066084	12	+	49379116:49379252	ggatgatgtgcattgtgaaaccagatggacctccccagctctgcaaaacagatgaaattggagaaatctgtgttagctccagaactggaggcatgatgtactttgggcttgctggtgtgacaaaaaatacatttgag	0.643
Ex1836	VO	ENSG00000066084	12	+	49386588:49386715	ggtagtttggtgttcgtggttgggaaaatggatggcttactgatggttagtggtcgaagacataatgctgatgacattgttgctactggattggctgtagaatcaataaagactgtttatagaggaag	0.500
Ex1837	VO	ENSG00000066084	12	+	49399005:49399085	caccagtttctggcagagatcctacagtggcgagcccaggcgactcctgaccatgtactcttcatgctgttaaatgccaag	0.800
Ex1838	VO	ENSG00000066084	12	+	49401323:49401446	ggaaccactgtatgcacagccagctgccttcagcttcataagcgagcagagaggattgcatctgttcttggtgataagggacatctaaatgcaggagataatgtggtgttgctctatccacctg	0.667
Ex1839	VO	ENSG00000066084	12	+	49404825:49404936	gtcagcaaagcagcctgtattctcaccagtcagaccctaatgaggctactgaggtcccgagaggcagcagcagctgtggatgtgaaaacctggccaaccatcattgacacag	0.833
Ex1840	VO	ENSG00000066084	12	+	49408598:49408728	atgtcccactctgcagtgaacgctctgtgtcgagccatcaagctccagtgtgagttgtactcttctcggcagatcgccatctgccttgacccttactgtggacttggcttcgcgctctggtgtctctgcag	0.700
Ex1841	VO	ENSG00000066084	12	+	49411419:49411587	tgtctattcaggccaccagtctgtcttaattcctcctatggagttagagaacaaccttttcctctggctctccacagtcaaccagtacaaaataagggacactttctgctcctattcagtgatggagctctgcaccaaaggtcttgggaaccaagtggaagtgctaaag	0.833
Ex1842	VO	ENSG00000066084	12	+	49414185:49414246	ggaacctcagggcctgatccgactactgtgtatgtggatctgaaatcactaagacatgacag	1.000
Ex1843	VO	ENSG00000066084	12	+	49417086:49417160	attttacctggagtgaaagtggttattgttaatcctgagaccaaagggccggttggagactctcaccttggagag	0.900
Ex1844	VO	ENSG00000066084	12	+	49421466:49421589	agcgtcatgatgcattgtatgtggtgggagcgctggatgaaacactggagctgagaggattacgataccacccaattgatattgagacctcggtgtcccggatccacagaagcattgctgaatg	0.727
Ex1845	VO	ENSG00000066135	1	+	43893849:43894024	gttgttcctccaaaagagtggaagccacgagcatcctatgatgacattgatgatttggtcattcctgcccccattcaacagctggtgacggggcagtctggcctctttactcagtacaacatacagaagaaagccatgactgttcgagagttccgcaagatagccaatagcgataa	0.900
Ex1846	VO	ENSG00000066135	1	+	43901152:43901345	catgttgatgagtggaatattggccggctgagaacaatcctggacttggtggaaaaggagagtgggatcaccattgagggtgtgaacaccccatacctgtactttggcatgtggaagacatcctttgcttggcacactgaagacatggacctctacagcatcaactacctgcactttggagaaccaaagtcctg	0.667
Ex1847	VO	ENSG00000066135	1	+	43905212:43905349	gtgactcaagaggctggagagtttatgatcactttcccttatggttaccatgccggctttaaccatggttttaactgtgcggagtctaccaattttgctacccgtcggtggattgagtacggcaagcaagctgtgctg	0.667
Ex1848	VO	ENSG00000066135	1	+	43932252:43932360	gtgggtccacgtttcatgtgctgtggcaattctggaagcaaggtttgtcaacattgcagaaagaagtccggtggatgtgagcaaaatccccctgccccgcttcaaactg	0.878
Ex1849	VO	ENSG00000066248	2	-	233458234:233458323	gtggtgaaggcatgcaacgagggcgtcaggaaaatgagccgcacggaacagatgatcagcattcagaagaagatggagttcaagatcaag	0.833
Ex1850	VO	ENSG00000066279	1	-	195357668:195357796	gtggttattacctatttgtcatttctttgtgcaaggcttttggatcttcgtaaagaaataagagctgctcgactcatacaaacaacatggagaaaatataaactaaaaacagatctcaaacgccatcag	0.722
Ex1851	VO	ENSG00000066322	1	-	43602996:43603052	atggttcgggtggcctggctcttcctcttctccaagttcattgagctgatggacaca	0.921
Ex1852	VO	ENSG00000066322	1	-	43602800:43602905	gtgatctttattctccgaaagaaagacgggcaggtgaccttcctacatgtcttccatcactctgtgcttccctggagctggtggtggggggtaaagattgccccgg	0.809
Ex1853	VO	ENSG00000066422	3	-	102873512:102873747	gtatattgaagcaagtcaaagattacattaaacagtgtagcaaatgccaggagaaactagatcgatcccgtccaatatcagatgtttcagaaatgttggaagaattgggactagaccttgaatctggagaagaaagtaatgaatcggaagatgacctgagcaactttacttcatctccaactacagcatccaagcctgcaaaaaagaagccagtatccaaacatgaacttgtgttt	0.586
Ex1854	VO	ENSG00000066422	3	-	102872664:102872895	gttgacaccaaaggagtggtaaaacgttcttctccaaaacattgtcaggctgtcttaaaacagctgaacgaacagagactttccaaccagttctgtgatgttactttgttaattgaaggagaagagtacaaagctcataaatctgttttgtcagcaaatagcgagtattttcgagatctttttattgagaaaggagctgtttccagtcatgaggctgtggtggatctttctg	0.812
Ex1855	VO	ENSG00000066427	14	-	91632190:91632234	cagccttctggaaatatggatgacagtggttttttctctattcag	0.923
Ex1856	VO	ENSG00000066468	10	-	123253294:123253445	gtttcggctgagtccagctcctccatgaactccaacaccccgctggtgaggataacaacacgcctctcttcaacggcagacacccccatgctggcaggggtctccgagtatgaacttccagaggacccaaaatgggagtttccaagagataa	0.648
Ex1857	VO	ENSG00000066468	10	-	123247999:123248109	atgatgccacagagaaagacctttctgatctggtgtcagagatggagatgatgaagatgattgggaaacacaagaatatcataaatcttcttggagcctgcacacaggatg	0.861
Ex1858	VO	ENSG00000066468	10	-	123246036:123246226	ggcctctctatgtcatagttgagtatgcctctaaaggcaacctccgagaatacctccgagcccggaggccacccgggatggagtactcctatgacattaaccgtgttcctgaggagcagatgaccttcaaggacttggtgtcatgcacctaccagctggccagaggcatggagtacttggcttcccaaaaa	0.750
Ex1859	VO	ENSG00000066468	10	-	123236858:123236928	gggcggcttccagtcaagtggatggctccagaagccctgtttgatagagtatacactcatcagagtgatgt	0.929
Ex1860	VO	ENSG00000066468	10	-	123234899:123235036	ctggtccttcggggtgttaatgtgggagatcttcactttagggggctcgccctacccagggattcccgtggaggaactttttaagctgctgaaggaaggacacagaatggataagccagccaactgcaccaacgaact	0.742
Ex1861	VO	ENSG00000066651	6	+	126360892:126360973	gtctatatttgaactatggggtcatggacaatctcctgaggagctgtacagttctcttaaaaactaccctgtggagaagatg	0.938
Ex1862	VO	ENSG00000066651	6	+	126361389:126361523	gcacttgaatttctgccatttgaaggaaaagtgaatttaaagaaaccgcaacatgtattttctgttttggaggattatggtttagacccaaactgcatccctgagaatccacataatatttattttggtagatgg	0.769
Ex1863	VO	ENSG00000066777	8	-	68373998:68374144	aaacttattgcttatgggcacttgactggcaatgctccagatagtacaacaccaggcaaaaaattaattgatagaattattgaaacaatatgtggctgctttcagggccctcagacagatgaaggagttcagctgcagataataaag	0.833
Ex1864	VO	ENSG00000066777	8	-	68371220:68371399	gctttacttactgcagtaacatcacaacacatagaaattcatgaagggactgtactgcaagctgtgagaacatgttacaatatctacttagcaagcaaaaatctcatcaatcagacaacagccaaagctactctcactcagatgctaaatgttatctttgcacgcatggaaaaccaagca	0.825
Ex1865	VO	ENSG00000066777	8	-	68350765:68350898	gaatctggaaattcttcaggaccttcacctggtgctaagttttcccacattttacaaaaggatgcctttctagtattcaggtcattgtgtaaactgtcaatgaaaccactgtcagatggaccaccagatccaaa	0.821
Ex1866	VO	ENSG00000066777	8	-	68346491:68346725	gtctcatgaactacgatccaagattctttcattgcagttacttctatccattctgcagaatgcaggacctattttcaggacaaatgagatgtttattaatgctattaagcagtatctttgtgttgcactctcaaaaaatggagtctcatctgttccagaggtttttgagctttctctttctatatttcttactttgttgtcaaatttcaagacacatctgaagatgcaaattgag	0.688
Ex1867	VO	ENSG00000066777	8	-	68303013:68303053	aatattcacaggatctacaaggctagatggaaatgccattg	0.933
Ex1868	VO	ENSG00000066777	8	-	68302752:68302921	tggattttgtccgttggctctgtgctgtgtctatggatgaattactttccacgacacacccaagaatgtttagtctacaaaaaatagtagaaatatcatattacaacatgggaagaataagattacagtggtctcgaatttgggaagttattggagatcattttaataag	0.712
Ex1869	VO	ENSG00000066777	8	-	68292571:68292709	acaatgagcagttagcgcgatctggtacaaactgtttagagaatgttgttattctgaatggtgaaaaatttaccctagaaatctgggataaaacttgcaactgcacactggatatcttcaaaaccacaatcccacatgc	0.786
Ex1870	VO	ENSG00000066777	8	-	68275185:68275302	tgtctgcagtgaagcactaagttacttcctcactctaacatcagaaagtcatcgagaagcctggactaacttactgcttttgtttctaactaaagttctaaagataagtgataatagg	0.850
Ex1871	VO	ENSG00000066926	18	-	53384677:53384811	cccctcacaaatactatattggatttcggtacgtccatcctttaacagaagaagcaattgaagagatggagagagatggcctagaaagggctattgctttcacacagtatccacagtacagctgctccaccacag	0.747
Ex1872	VO	ENSG00000066926	18	-	53381104:53381210	gcagcagcttaaatgccatttacagatactataatcaagtgggacggaagcccacgatgaagtggagcactattgacaggtggcccacacatcacctcctcatccag	0.904
Ex1873	VO	ENSG00000066926	18	-	53377375:53377473	tgctttgcagatcatattctaaaggaactggaccattttccacttgagaagagaagcgaggtggtcattctgttttctgctcactcactgcccatgtct	0.814
Ex1874	VO	ENSG00000066926	18	-	53373075:53373182	gtggtcaacagaggcgacccatatcctcaggaggtaagcgccactgtccaaaaagtcatggaaaggctggagtactgcaacccctaccgactggtgtggcaatccaag	0.947
Ex1875	VO	ENSG00000066933	15	-	70111889:70111983	gcctttggaaatgcaaagacagctcataataacaattcaagtcgttttgggaagtttattcaagtaaattaccaggaaacaggcactgtacttgg	0.167
Ex1876	VO	ENSG00000066933	15	-	70107126:70107188	tgcctatgttgaaaaatatctactggagaagtccagactcgtttatcaggagcataatgaacg	0.333
Ex1877	VO	ENSG00000066933	15	-	70098434:70098490	ataacaaagaaacccctcagacagagctgggatgattattgctatgactctgagccg	0.200
Ex1878	VO	ENSG00000066933	15	-	70079246:70079335	gttaaagaagagatgctatttgaagcattagttacaaggaagacggtgacagtgggagaaaagcttattttgccatacaagttggcagag	0.045
Ex1879	VO	ENSG00000066933	15	-	70070498:70070632	acattgtctattggtgttcttgatatttttgggtttgaagattatgaaaataacagctttgaacagttctgtattaattttgctaatgaacgtttacagcactactttaatcagcatatctttaaattggaacaa	0.091
Ex1880	VO	ENSG00000066933	15	-	70057566:70057687	gaggaatatagaactgaaggtatcagctggcacaacatagattacattgataatacctgctgcataaatcttattagcaaaaaaccaacaggactgcttcatcttttggatgaagaaagcaa	0.091
Ex1881	VO	ENSG00000066933	15	-	70047379:70047520	ctttccacaggctacaaatcaaacattgctagacaagtttaagcatcaacatgaagataattcttacatcgaatttccagccgtgatggagcctgctttcattataaaacattatgctggaaaagtaaaatatggggtaaag	0.500
Ex1882	VO	ENSG00000066933	15	-	70013065:70013104	gagaaacaaaaatttcaaatccaagcctgcccttccaaag	0.778
Ex1883	VO	ENSG00000066933	15	-	69995765:69995887	cacttgctagaagtaaattctttaaagcacctgacaagactgacactacaagatcgcattaccaagtctcttcttcatttacacaagaagaaaaaacctcccagcatcagtgcccagtttcag	0.556
Ex1884	VO	ENSG00000066933	15	-	69984321:69984401	gcatcattaagcaagctaatggaaacacttggtcaagcagaaccatattttgtaaaatgcattcgctctaatgctgaaaag	0.700
Ex1885	VO	ENSG00000066933	15	-	69982336:69982458	gattttgtgagccacttccatgtacttcttccccgaaatattattccatccaaatttaacattcaggatttcttcaggaaaataaatcttaatccagataattatcaagttggaaaaaccatg	0.500
Ex1886	VO	ENSG00000067082	10	-	3812298:3812421	gagaaaagccttacagatgctcatgggaagggtgtgagtggcgttttgcaagaagtgatgagttaaccaggcacttccgaaagcacaccggggccaagccttttaaatgctcccactgtgacag	0.812
Ex1887	VO	ENSG00000067141	15	+	71257701:71257821	aaggaacataatcttcaagttttgggtctggtgaaatcagatgaagggttctatcagtgcattgctgaaaatgatgttggaaatgcacaagctggagcccaactgataatccttgaacatg	0.812
Ex1888	VO	ENSG00000067141	15	+	71334076:71334223	agtattatgattcactggcagccacctgctccagccacacaaaatgggcagattactggctacaagattcgctaccgaaaggcctcccgaaagagtgatgtcactgagaccttggtaagcgggacacagctgtctcagctgattgaag	0.816
Ex1889	VO	ENSG00000067141	15	+	71339665:71339859	aaactcgtgttcctgaagtgcctagctctcttcacgtacgcccgctcgttactagcatcgtagtgagctggactcctccagagaatcagaacattgtggtcagaggttacgccattggttatggcattggcagccctcatgcccagaccatcaaagtggactataaacagcgctattacaccattgaaaatctgg	0.771
Ex1890	VO	ENSG00000067141	15	+	71345710:71345805	atcccagctctcactatgtgattaccctgaaagcatttaataacgtgggtgaaggcatccccctgtatgagagtgctgtgaccaggcctcacacag	0.921
Ex1891	VO	ENSG00000067141	15	+	71367707:71367945	gaaacgagctgcctgcaaatcagtgaatggctctcataagtacaaagggaattccaaagatgtgaaacctccagatctctggatccatcatgagagactggagctgaaacccattgataagtctccagacccaaaccccatcatgactgatactccaattcctcgcaactctcaagatatcacaccagttgacaactccatggacagcaatatccatcaaaggcgaaattcatacagag	0.694
Ex1892	VO	ENSG00000067141	15	+	71372784:71372942	ctgtgattagtgcccatcccatccattccctcgataaccctcaccatcatttccactccagcagcctcgcttctccagctcgcagtcatctctaccacccgggcagcccatggcccattggcacatccatgtccctttcagacagggccaattccacag	0.775
Ex1893	VO	ENSG00000067167	8	-	71672684:71672800	aaaattaacaggcgaatgcacttctccaaaacaaaacacagcaagtttaatgaatctggtcagcttagtgcgttctacctttttgcctgtgtttggggcacattcattctcatctct	0.923
Ex1894	VO	ENSG00000067167	8	-	71671052:71671110	gaaaactacatctcagacccaactatcttatggagggcttatccccataacctgatgac	0.960
Ex1895	VO	ENSG00000067167	8	-	71669295:71669379	atttcaaatgaagtttttctacatatcacagctggcttactggcttcatgcttttcctgaactctacttccagaaaaccaaaaaa	0.868
Ex1896	VO	ENSG00000067167	8	-	71661895:71661965	gaagatattcctcgtcagcttgtctacattggtctttacctcttccacattgctggagcttaccttttgaa	0.923
Ex1897	VO	ENSG00000067167	8	-	71661684:71661788	cttgaatcatctaggacttgttcttctggtgctacattattttgttgaatttcttttccacatttcccgcctgttttattttagcaatgaaaagtatcagaaagg	0.845
Ex1898	VO	ENSG00000067208	1	-	92904084:92904137	aggttacgcacagaaaatagacttttaaaacagcgcatcgagacattagaaaaa	1.000
Ex1899	VO	ENSG00000067208	1	-	92863939:92864079	aggaataactcccttcctgatgagaataatattgcaaggcttcaggaagaactcattgctgtgaaacttagagaagcagaagccattatgggtttgaaagaacttagacagcaagtcaaggatttagaggaacactggcag	0.833
Ex1900	VO	ENSG00000067208	1	-	92845726:92845872	aaccagatcaatagtaaccatcttcgaagagcagaacaagaggtgattagcctacaggagaaagtgcagtatctttctgcacagaacaaaggactccttactcaattaagtgaagcaaagcgtaaacaagcagagattgaatgcaag	0.700
Ex1901	VO	ENSG00000067221	15	-	72068502:72068651	attgtgcccacctacgagcggatgattgtgttccgcctgggccggatccgcaccccccagggacctggcatggttctgctcttgcccttcattgactcctttcagagggtggatctgaggacacgagccttcaacgtccctccctgcaag	0.878
Ex1902	VO	ENSG00000067225	15	-	70289742:70289873	taccatgcggagaccatcaagaatgtgcgcacagccacggaaagctttgcttctgaccccatcctctaccggcccgttgctgtggctctagacactaaaggacctgagatccgaactgggctcatcaagggc	0.959
Ex1903	VO	ENSG00000067248	5	-	54612957:54613100	aattccttgtgtggatatcagatccggatggaatctcgagcttgtgaatctaccaggttactctattgtacaacaggggttttgctaaggaaacttcaagaagatggtcttctaagtaatgtgtctcatgttattgtagatgag	0.775
Ex1904	VO	ENSG00000067248	5	-	54598723:54598816	atggaagaaagcacgacaagaaggaggttatcgttctgaaatcacatactgccggaggaactttcttaatagaacatcactgttaaccctagag	0.855
Ex1905	VO	ENSG00000067248	5	-	54594215:54594517	gatgtaaagcaggagttaataaagttggttaaggcagcaggattttcatcttccacaacttctaccagctgggaaggaaacagagcctcacagaccctctcattccaagaaattgcccttcttaaagctgtactggtggctggactgtatgacaatgtggggaagataatctatacaaagtcagtggatgttacagaaaaattggcttgcattgtggagacggcccaaggcaaagcacaagtacacccatcctcagtaaatcgagatttgcaaactcatggatggctcttataccaggagaag	0.509
Ex1906	VO	ENSG00000067369	15	-	41526856:41526975	aaaccccatttcatttcactttgcctaaagaaggtgatatcatcccaccattgactggtgcaaccccacctcttattgggcacctaaaattggagcccaagagacacagtactcctattg	0.812
Ex1907	VO	ENSG00000067560	3	-	49380865:49380985	gtagagttggctttgtgggacacagctgggcaggaagattatgatcgcctgaggcccctctcctacccagataccgatgttatactgatgtgtttttccatcgacagccctgatagtttag	0.942
Ex1908	VO	ENSG00000067596	17	+	38922343:38922428	ctgaatttgtgatcagtcttgctgagaaaaataccacctttgatacttttaaggcttctctcgtcaaaaatggtgcagaatttacg	0.970
Ex1909	VO	ENSG00000067596	17	+	38923285:38923357	gattctcttattagtaacttgctgcgtctcatacaaaccatgcggcctccagcgaagccttccactagcaaag	0.983
Ex1910	VO	ENSG00000067596	17	+	38926577:38926780	gatgtggatcaagagactggagaagatctaaacccaaatagacggcgaaatcttgtcggggagaccaatgaggagacctcaatgcggaatcctgatagacccactcacttgtcccttgtcagtgctcctgaagtagaggacgactcactggaacgcaagcgcctcacccgaatctctgacccagagaagtgggagatcaaacag	0.667
Ex1911	VO	ENSG00000067596	17	+	38940397:38940582	gtgggctacaccattcgatttgaggactgcactagccctgaaacagtcatcaagtacatgacagatgggatgttgcttagagagtgcttgattgaccctgacctcactcagtacgcgatcatcatgttggacgaggcacatgagaggacaattcacactgatgtgctctttggattgttgaaaaag	0.717
Ex1912	VO	ENSG00000067596	17	+	38950061:38950216	gctcaggcaaagcaacgagctggcagagctgggagaacaggcccagggaagtgttacaggttgtacacagaacgtgcctaccgagatgaaatgctgaccaccaacgtgccggaaatccagagaaccaacttagcaagcacagtgctgtcactcaag	0.770
Ex1913	VO	ENSG00000067596	17	+	38953024:38953161	gccatgggtatcaatgatctgctgtcctttgatttcatggatgccccacctatggaaactttgatcacagccatggagcagctgtacacactgggggccctggatgacgagggcctgctcactcgcttgggccgccgg	0.817
Ex1914	VO	ENSG00000067596	17	+	38953645:38953773	atggcagagttccctctggagccaatgctatgcaaaatgctcatcatgtctgtgcatctgggctgcagtgaggaaatgctgaccattgtatccatgctgtctgtgcagaacgtcttctataggcccaag	0.704
Ex1915	VO	ENSG00000067596	17	+	38954263:38954459	gataaacaagcccttgcagatcagaagaaggccaaattccaccagactgaaggggaccacctcaccctgctagctgtgtacaactcctggaagaacaacaagttctccaacccatggtgctatgagaactttatccaggctcgttccctgcgccgggcccaggacattcgcaagcagatgttaggcataatggacag	0.667
Ex1916	VO	ENSG00000067606	1	+	1980840:1980890	ttttcccgagcacccctgagcagcctggcctgccatgtccgggagaagaca	0.959
Ex1917	VO	ENSG00000067606	1	+	2056561:2056646	aatctatctaccgccggggagccagaagatggaggaagctgtaccgtgccaacggccacctcttccaagccaagcgctttaacagg	0.973
Ex1918	VO	ENSG00000067606	1	+	2065509:2065640	agagcgtactgcggtcagtgcagcgagaggatatggggcctcgcgaggcaaggctacaggtgcatcaactgcaaactgctggtccataagcgctgccacggcctcgtcccgctgacctgcaggaagcatatg	0.905
Ex1919	VO	ENSG00000067606	1	+	2077294:2077391	gatattgactgggtacagacagagaagcacgtgtttgagcaggcatccagcaaccccttcctggtcggattacactcctgcttccagacgacaagtcg	0.833
Ex1920	VO	ENSG00000067606	1	+	2090817:2090903	gttgttcctggtcattgagtacgtcaacggcggggacctgatgttccacatgcagaggcagaggaagctccctgaggagcacgccag	0.845
Ex1921	VO	ENSG00000067606	1	+	2093354:2093489	gttctacgcggccgagatctgcatcgccctcaacttcctgcacgagagggggatcatctacagggacctgaagctggacaacgtcctcctggatgcggacgggcacatcaagctcacagactacggcatgtgcaag	0.750
Ex1922	VO	ENSG00000067606	1	+	2096523:2096612	gaccccaaagagaggctcggctgccggccacagactggattttctgacatcaagtcccacgcgttcttccgcagcatagactgggacttg	0.847
Ex1923	VO	ENSG00000067606	1	+	2105882:2105997	ctggagaagaagcaggcgctccctccattccagccacagatcacagacgactacggtctggacaactttgacacacagttcaccagcgagcccgtgcagctgaccccagacgatga	0.722
Ex1924	VO	ENSG00000067704	1	+	218342328:218342377	ggcttggtttatcgatcttacaaacctgtgttttggtctccgtcatctag	0.944
Ex1925	VO	ENSG00000067704	1	+	218342460:218342569	gactgcattggctgaagcagaacttgaatataatcctgagcatgtcagtcgttcaatatatgtaaaatttcctctcttaaagccttctccaaaattggcatctcttatag	0.873
Ex1926	VO	ENSG00000067704	1	+	218365202:218365304	ccaaaccactgagcatattgttaaactagtggaacaacacggcagtgatatctggtggactcttccccctgaacaacttcttccaaaagaagtcttatctgag	0.913
Ex1927	VO	ENSG00000067798	12	+	77037148:77037856	ggaaaaccgatgatgccaaagcttctgagaaaggaaaagctcccctaaaaggatcatctctacaaagatctccttcagatgcaggaaaaagcagtggagatgaagggaaaaagcccccctcaggcattggaagatcgactgccaccagctcctttggctttaagaaaccaagtggagtagggtcatctgccatgatcaccagcagtggagcaaccataacaagtggctctgcaacactgggtaaaattccaaaatctgctgccattggcgggaagtcaaatgcagggagaaaaaccagtttggacggttcacagaatcaggatgatgttgtgctgcatgttagctcaaagactaccctacaatatcgcagcttgccccgcccttcaaaatccagcacca…	0
Ex1928	VO	ENSG00000067798	12	+	77045078:77045119	catgcagcttgacagaaatacactacccaaaaagggactaag	0
Ex1929	VO	ENSG00000067798	12	+	77046617:77046777	atataccccatcatctcggcaggccaaccaagaagagggcaaagagtggttgcgttctcattctactggagggcttcaggacactggcaaccagtcacctctggtttccccttctgccatgtcatcttctgcagctggaaaataccacttttctaacttgg	0.500
Ex1930	VO	ENSG00000067798	12	+	77077114:77077197	gctcaccttgtagcagcttttgaaaagagcttagggaatatgactggccgattgcaaagtctaactatgacagcggaacaaaag	0.833
Ex1931	VO	ENSG00000067798	12	+	77086666:77086777	gaatctgaacttatagaactaagagaaaccattgaaatgctgaaggctcagaattctgctgcccaggcggctattcagggagcactgaatggtccagaccatcctcccaaag	0.625
Ex1932	VO	ENSG00000067798	12	+	77095052:77095224	ctgagaagttctttcaaacaagcctttgggaagaaaaagtccaccaagcctccttcatcacattctgacattgaagagcttactgattcatcccttccggcatcccccaagttaccccataatgctggtgactgtggctcagcatccatgaagccctcacaatctgcttcagc	0.857
Ex1933	VO	ENSG00000067836	16	-	4789688:4789783	atccaggatgccagaaaccatgtgagccaagccatttacctgcttaccagccgggaccagagctaccagttcaagacgggcgctgaggtcctcaag	0.897
Ex1934	VO	ENSG00000067836	16	-	4787940:4787989	aacttccgcccagctgggggcgcggtgctgcatagccctggggccatgtt	0.910
Ex1935	VO	ENSG00000067900	18	-	16883051:16883188	gtaaggcataaatccaccaggaaggtatatgctatgaagcttctcagcaaatttgaaatgataaagagatctgattctgcttttttctgggaagaaagggacatcatggcttttgccaacagtccttgggttgttcag	0.875
Ex1936	VO	ENSG00000067900	18	-	16878061:16878145	agatgtgaagcctgataacatgctgctggataaatctggacatttgaagttagcagattttggtacttgtatgaagatgaataag	1.000
Ex1937	VO	ENSG00000067900	18	-	16876524:16876668	gaaggcatggtacgatgtgatacagcggttggaacacctgattatatttcccctgaagtattaaaatcccaaggtggtgatggttattatggaagagaatgtgactggtggtcggttggggtatttttatacgaaatgcttgtag	0.875
Ex1938	VO	ENSG00000067900	18	-	16876056:16876194	gtgatacacctttttatgcagattctttggttggaacttacagtaaaattatgaaccataaaaattcacttacctttcctgatgataatgacatatcaaaagaagcaaaaaaccttatttgtgccttccttactgacag	0.833
Ex1939	VO	ENSG00000067900	18	-	16873431:16873522	ggaagtgaggttagggcgaaatggtgtagaagaaatcaaacgacatctcttcttcaaaaatgaccagtgggcttgggaaacgctccgagaca	0.909
Ex1940	VO	ENSG00000067900	18	-	16849390:16849438	aacctcaaacataaaactagacaagataatgaaagaattggatgaagag	0.971
Ex1941	VO	ENSG00000067900	18	-	16840658:16840749	tttctacattaaaggatcagttggaagacttaaagaaagtcagtcagaattcacagcttgctaatgagaagctgtcccagttacaaaagcag	0.913
Ex1942	VO	ENSG00000067900	18	-	16803074:16803167	cttgaagaagcaaacagcatgctaaccaaagatattgaaatattaagaagagagaatgaagagctaacagagaaaatgaagaaggcagaggaag	0.826
Ex1943	VO	ENSG00000067900	18	-	16802731:16802819	aatataaactggagaaggaggaggagatcagtaatcttaaggctgcctttgaaaagaatatcaacactgaacgaacccttaaaacacag	0.841
Ex1944	VO	ENSG00000067900	18	-	16801711:16801899	gctgttaacaaattggcagaaataatgaatcgaaaagattttaaaattgatagaaagaaagctaatacacaagatttgagaaagaaagaaaaggaaaatcgaaagctgcaactggaactcaaccaagaaagagagaaattcaaccagatggtagtgaaacatcagaaggaactgaatgacatgcaagcg	0.660
Ex1945	VO	ENSG00000067900	18	-	16794095:16794165	agtcaagaattgaaggttggctttcagtaccaaatagaggaaatatcaaacgatatggctggaagaaacag	0.897
Ex1946	VO	ENSG00000067900	18	-	16793799:16793887	tatgttgtggtaagcagcaaaaaaattttgttctataatgacgaacaagataaggagcaatccaatccatctatggtattggacataga	0.933
Ex1947	VO	ENSG00000068024	2	-	239731216:239731347	cttctgaaccgaatctgaaattacggtccaggctaaagcagaaagtggccgaaagacggagcagccccctgttacgcaggaaagacgggccagtggtcactgctctaaaaaagcgtccgttggatgtcacag	0.964
Ex1948	VO	ENSG00000068024	2	-	239676642:239676749	gtggacagtgacaccatatggaacgaggtgcactcggcgggggcagcccgcctggctgtgggctgcgtggtagagctggtcttcaaggtggccacaggggagctgaag	0.875
Ex1949	VO	ENSG00000068024	2	-	239674192:239674247	aatggctttgctgtggtccgcccccctggacaccatgcggaggagagcacgcccat	1.000
Ex1950	VO	ENSG00000068024	2	-	239670788:239670875	gggcttttgctacttcaactccgtggccgtggcagccaagcttctgcagcagaggttgagcgtgagcaagatcctcatcgtggactgg	1.000
Ex1951	VO	ENSG00000068024	2	-	239668735:239668854	gacgtgcaccatggaaacgggacccagcaggctttctacagcgaccccagcgtcctgtacatgtccctccaccgctacgacgatgggaacttcttcccaggcagcggggctcctgatgag	0.917
Ex1952	VO	ENSG00000068024	2	-	239667728:239667825	gtgggcacagggcccggcgtgggtttcaacgtcaacatggctttcaccggcggcctggacccccccatgggagacgctgagtacttggcggccttcag	0.643
Ex1953	VO	ENSG00000068024	2	-	239655122:239655240	aacggtggtcatgccgatcgccagcgagtttgccccggatgtggtgctggtgtcatcaggcttcgatgccgtggagggccaccccacccctcttgggggctacaacctctccgccagat	1.000
Ex1954	VO	ENSG00000068024	2	-	239653355:239653488	gcttcgggtacctgacgaagcagctgatgggcctggctggcggccggattgtcctggccctcgagggaggccacgacctgaccgccatttgcgacgcctcggaagcatgtgtttctgccttgctgggaaacgag	0.833
Ex1955	VO	ENSG00000068024	2	-	239641382:239641466	cttgatcctctcccagaaaaggttttacagcaaagacccaatgcaaacgctgtccgttccatggagaaagtcatggagatccaca	0.875
Ex1956	VO	ENSG00000068097	17	-	55491565:55491664	tgccttgcaaatttagtatcaaatgcaccttatgatcgtctaaaactcagcctgctgaccaaagtctggaaccagataaagccttatattcgccacaaag	0.731
Ex1957	VO	ENSG00000068097	17	-	55489191:55489546	atgttaatgttcgtgtgtcaagtctcacactcttgggagctatagtgtccacccacgcacctttacctgaagtccaactacttctgcaacagccatgttcttctggactcggtaatagcaattcagcaacccctcacctcagccctcctgattggtggaagaaagcccctgcaggaccctctctggaagaaacgtcagttagctcacctaaggggtcttcagagccctgctggctcattcgactctgcatttccattgtcgtactgcccaaggaggattcctgttcaggtagcgatgctggctctgcagcaggaagcacctacgaaccatcccccatgcgactggaggccttacag	0.658
Ex1958	VO	ENSG00000068097	17	-	55481723:55481845	aatgacaggcagatgctgtgcatcacagtgctgctcgggctgaatgacagcaagaatcgcttagtgaaagctgcaacttcacgggccctgggagtctatgtgctttttccctgtctcagacag	0.857
Ex1959	VO	ENSG00000068097	17	-	55480407:55480531	gatgtcatatttgttgcagacgcagcaaatgcaatattgatgtcacttgaagacaagtctctgaatgttcgagccaaagcagcctggtccctgggcaacctgacagacactctgattgtcaacat	0.750
Ex1960	VO	ENSG00000068305	15	+	98068362:98068488	attattcactgaccagcgctgacctgtcagcccttcaaggcttcaactcgccaggaatgctgtcgctgggacaggtgtcggcctggcagcagcaccacctaggacaagcagccctcagctctcttgt	0.750
Ex1961	VO	ENSG00000068366	X	-	108804287:108804358	tccagcaaaattaaaaaaggaagcaaaggagactgtactgtactgaagcccacacttatggctgctgttccg	0.864
Ex1962	VO	ENSG00000068366	X	-	108798919:108799058	gaaatcatggatagaatttataagaatgttatgagcaaagtccaagagatgaattatattcagaaaactctgttcaagatagggtatgattacaaattggaacagatcaaaaagggatatgatgcacctctttgcaatct	0.714
Ex1963	VO	ENSG00000068366	X	-	108795305:108795379	taactgactatactactggcagagttggagcacctcttatttgctgtgaaattaagctaaaagactggcaagaag	0.923
Ex1964	VO	ENSG00000068366	X	-	108793096:108793287	gcggttatacaattaatgacaagccaaaccccagaggtgaaatcgtaattggtggacagaacatctccatgggatattttaaaaatgaagagaaaacagcagaagattattctgtggatgaaaatggacaaaggtggttttgcactggtgatattggagaattccatcccgatggatgtttacagattatag	0.694
Ex1965	VO	ENSG00000068366	X	-	108791416:108791530	atcgtaagaaagatctagtgaagttacaagcaggagagtatgtatctcttgggaaagtagaagctgcactgaagaattgtccacttattgacaacatctgtgcttttgccaaaag	0.880
Ex1966	VO	ENSG00000068383	10	+	134353886:134353949	gcactaggaagcttttattttcttcatgagtccttaaaaaacatctaccagtttgactttaaag	0.972
Ex1967	VO	ENSG00000068383	10	+	134390315:134390399	aatcattgatcagcgattcgagaaggtttcctactttgtatttggtgatttcaacttccggctggattccaagtccgtcgtggag	0.750
Ex1968	VO	ENSG00000068383	10	+	134413011:134413106	acgctctgcacaaaagccaccatgcagacggtccgggccgccgacaccaatgaagtggtgaagctcatatttcgtgagtcggacaacgaccggaag	0.804
Ex1969	VO	ENSG00000068615	2	-	86335328:86335448	gtttccattctattatgaactaaaaatagcatttgtagcctggctgctgtctccctacacaaaaggctccagcctcctgtacaggaagtttgtacatcccacgctatcttcaaaagaaaag	0.950
Ex1970	VO	ENSG00000068615	2	-	86332591:86332704	gaaatcgatgattgtctggtccaagcaaaagaccgaagttacgatgcccttgtgcacttcgggaagcggggcttgaacgtggccgccacagcggctgtgatggctgcttccaag	0.896
Ex1971	VO	ENSG00000068654	2	-	86145908:86146099	gatggccaaccattggcgggactgatccaggatcacatggtttcaggggcaagcatgactactcggggttgctttttcacccgggagcactatatggagctggtgtaccgaggactcacggacaaagtggggcgcgtgaagctcctttctccttccatcctgaagccctttccgctgtggacaggaaaacag	0.682
Ex1972	VO	ENSG00000068654	2	-	86133451:86133634	gtgatcatcagggaaggggagctgctctgcggagtgctggacaaggcgcactatgggagctccgcctacggcctggtccactgctgctatgagatctatggaggcgagaccagcggcaaggttctaacctgcctggcccgcctcttcaccgcctacctgcagctctacagaggcttcaccttgg	0.857
Ex1973	VO	ENSG00000068654	2	-	86127799:86127897	gcatgcatgccttttggcctacacagacagttcccagagaacagcctgcagatgatggtgcagtcgggagccaaaggttcaactgtgaacacgatgcag	0.500
Ex1974	VO	ENSG00000068654	2	-	86119961:86120096	gttgcgggagattctcatggtggccagcgccaacatcaagacacccatgatgagcgtgcccgtgctcaacaccaagaaagccctgaagagagtgaaaagcctgaagaagcaactcaccagggtgtgcttgggggag	0.875
Ex1975	VO	ENSG00000068654	2	-	86119334:86119491	gtgttgcagaaaattgacgtccaggagtccttctgtatggaagaaaaacagaacaaattccaggtgtaccagctgcggtttcagttcctgccacatgcatattaccagcaggagaagtgcctgagacccgaggacatcctgcgcttcatggaaacaag	0.692
Ex1976	VO	ENSG00000068654	2	-	86108519:86108683	gcatcgcggtcgaccctcgccatctctccctggttgctgattatatgtgcttcgagggtgtttacaagccactgaatcgctttgggatccggtcaaactcttccccgctacagcagatgacatttgaaaccagcttccagtttctgaagcaagccaccatgctgg	0.768
Ex1977	VO	ENSG00000068697	2	-	20104133:20104253	gtagtaaacctattgatggcaattttgctgactgtggaagtgactcatccaaactccatgccagctgtcaacattcagtatgaagtcatcggtaattactattcgtctgagagaatggctg	0.943
Ex1978	VO	ENSG00000068697	2	-	20100780:20100856	ataatgcctgtgttctttttgccgtctctgttcttatgtttataatcagttcaatgctggtttatggagcaatttct	0.959
Ex1979	VO	ENSG00000068697	2	-	20100558:20100680	tatcaagtgggttggctgattccattcttctgttaccgactttttgacttcgtcctcagttgcctggttgctattagttctctcacctatttgccaagaatcaaagaatatctggatcaacta	0.892
Ex1980	VO	ENSG00000068697	2	-	20098209:20098304	cctgattttccctacaaagatgacctcctggccttggactccagctgcctcctgttcattgttcttgtgttctttgccttattcatcatttttaag	0.914
Ex1981	VO	ENSG00000068697	2	-	20097559:20097657	gcttatctaattaactgtgtttggaactgctataaatacatcaacaaccgaaacgtgccggagattgctgtgtaccctgcctttgaagcacctcctcag	0.891
Ex1982	VO	ENSG00000068745	3	-	48701975:48702150	aatttatcttactggaaaacctgacttcccgctacgaggtgccttgtgtccttgacctcaagatgggcacacgacaacatggtgatgatgcttcagaggagaaggcagccaaccagatccgaaaatgtcagcagagcacatctgcagtcattggtgtgcgtgtgtgtggcatgcag	0.750
Ex1983	VO	ENSG00000068784	2	-	45557636:45557718	tttccatagcaaggcgtgtacaagatccattagctgagctagtgaaaattgagccaaagcacattggagttggaatgtatcag	0.773
Ex1984	VO	ENSG00000068796	5	+	61689275:61689329	attgatgaacataggatatgtgtgtgtgtaagaaaacgaccactcaataaaaaag	0.935
Ex1985	VO	ENSG00000068796	5	+	61692826:61692916	gtttactgctagaccactagtggaaactatatttgaaaggggaatggctacatgctttgcttatgggcagactggaagtggaaaaactcat	0.920
Ex1986	VO	ENSG00000068878	2	-	54029062:54029178	gaaaaaggaacttctttcaagagctgatttggagttaccctggagaccactttatgacatggtagaaagaatattatattccaagacagagcacctaggattaaattggtttcctaa	0.875
Ex1987	VO	ENSG00000068878	2	-	54020597:54020641	ttctgtagaaaatattctcaaaacactcgtgaaaagctgccgacc	1.000
Ex1988	VO	ENSG00000068878	2	-	54017405:54017468	actttggtttgatgaattaattggcctttgggtttcagtgcaaaatctcccacaatgggagggg	1.000
Ex1989	VO	ENSG00000068878	2	-	54016728:54016802	caactagtaaatctctttgctcgattggctacagataatatagggtacatagattgggatccatatgtaccaaag	0.833
Ex1990	VO	ENSG00000068878	2	-	54008035:54008124	atcacattccagttcatagcaacattttctactctggtgcctttagtagattgttcatctgtactacaagaaagaaatgacctcacagaa	0.833
Ex1991	VO	ENSG00000068878	2	-	54006600:54006664	gtggaacgagaactttgttcagccacagctgaatttgaggatttcgtcttacagtttatggacag	0.864
Ex1992	VO	ENSG00000068878	2	-	54006180:54006330	atgttttggacttatagaaagtagcacattggagcaaacaagagaagagacagaaactgagaaaatgacacacttggagagtttggtcgaattaggtctgtcttctacgtttagtacaatcctcacccaatgttccaaagaaatatttatg	0.786
Ex1993	VO	ENSG00000068878	2	-	54003962:54004060	gtggcccttcagaaggtttttaatttttctacttcacatatatttgaaacaagagtagcaggtcgcatggtggcagacatgtgccgcgctgctgtaaag	0.923
Ex1994	VO	ENSG00000068878	2	-	54003158:54003225	atgatgatgtattaaatgatgaagagctagacaaggaattactatggaatcttcaacttttgtctgag	0.962
Ex1995	VO	ENSG00000068878	2	-	53990716:53990771	agtaccaagtatggtgtccttggaagagacaaagttgtatactggacttgaatatg	0.875
Ex1996	VO	ENSG00000068878	2	-	53989151:53989206	accacatacttgataattcagaagatgatactaagtcattgtttcttattataaag	0.923
Ex1997	VO	ENSG00000068878	2	-	53988961:53989059	attattggagaccttttacaattccaaggatctcacaagcatgaatttgactcccgatggaaaagcttcaacttagtaaagaaatcaatggaaaatcgg	0.750
Ex1998	VO	ENSG00000068878	2	-	53987239:53987334	ctacggacactaactgttgagggttgtgaatacaaaaagatacatcaagatatgatcagagatcttcttcgtttatctacaagttcatacagtcag	0.886
Ex1999	VO	ENSG00000068878	2	-	53984666:53984797	gtgagaaataaggctcagcaaacattttttgctgccttgggagcatataacttctgttgcagagatatcattcccttggttttggagttcttaaggcctgatagacaaggtgttacacagcaacaattcaag	0.900
[truncated: 11,932 more rows]
