# Supplementary material for: Exon creation and establishment in human genes
Source: Genome Biol. 2008 Sep 23;9(9):R141. doi: 10.1186/gb-2008-9-9-r141 (PMC2592719; doi:10.1186/gb-2008-9-9-r141)
Supplement: Additional data file 2 — Exons and Alu pseudo-exons used. [file gb-2008-9-9-r141-S2.zip › Additional_File_2/Corvelo_pseudoAlu_Set.txt]

ID	Gene_ID	Chr	Strand	Start_Pos	End_Pos	Alu_Fam	Rel_Orientation
pAlu1	ENSG00000171621	1	+	9346391	9346582	AluSx;SINE;Alu	OS
pAlu2	ENSG00000171621	1	+	9346442	9346582	AluSx;SINE;Alu	OS
pAlu3	ENSG00000171621	1	+	9347948	9348040	AluJo;SINE;Alu	OS
pAlu4	ENSG00000143179	1	+	164067672	164067815	AluSx;SINE;Alu	OS
pAlu5	ENSG00000116690	1	+	184534271	184534477	AluSx;SINE;Alu	OS
pAlu6	ENSG00000136628	1	-	218224790	218224981	AluSp;SINE;Alu	OS
pAlu7	ENSG00000136628	1	-	218224790	218224903	AluSp;SINE;Alu	OS
pAlu8	ENSG00000162377	1	-	52929110	52929202	AluSx;SINE;Alu	OS
pAlu9	ENSG00000162377	1	-	52929110	52929199	AluSx;SINE;Alu	OS
pAlu10	ENSG00000162377	1	-	52931757	52931858	AluSx;SINE;Alu	OS
pAlu11	ENSG00000162377	1	-	52932501	52932692	AluSp;SINE;Alu	OS
pAlu12	ENSG00000162377	1	-	52933616	52933717	AluSg/x;SINE;Alu	OS
pAlu13	ENSG00000162377	1	-	52935110	52935202	AluSx;SINE;Alu	OS
pAlu14	ENSG00000058673	1	+	202056416	202056508	AluSx;SINE;Alu	OS
pAlu15	ENSG00000135776	1	-	227736836	227736931	AluSx;SINE;Alu	OS
pAlu16	ENSG00000135776	1	-	227736836	227736928	AluSx;SINE;Alu	OS
pAlu17	ENSG00000135776	1	-	227739897	227739989	AluSx;SINE;Alu	OS
pAlu18	ENSG00000203666	1	+	243298552	243298644	AluJo;SINE;Alu	OS
pAlu19	ENSG00000203666	1	+	243303086	243303247	AluSx;SINE;Alu	OS
pAlu20	ENSG00000120948	1	+	11002554	11002691	AluSq;SINE;Alu	OS
pAlu21	ENSG00000143207	1	-	174186745	174186837	AluSp;SINE;Alu	OS
pAlu22	ENSG00000116299	1	+	109463368	109463472	AluJb;SINE;Alu	OS
pAlu23	ENSG00000116299	1	+	109496044	109496145	AluJb;SINE;Alu	OS
pAlu24	ENSG00000116299	1	+	109507729	109507821	AluJo;SINE;Alu	OS
pAlu25	ENSG00000116299	1	+	109507735	109507821	AluJo;SINE;Alu	OS
pAlu26	ENSG00000116299	1	+	109540873	109541103	AluSc;SINE;Alu	OS
pAlu27	ENSG00000162606	1	+	62446924	62447016	AluJb;SINE;Alu	OS
pAlu28	ENSG00000065600	1	-	210610953	210611042	AluSc;SINE;Alu	OS
pAlu29	ENSG00000162599	1	+	61550961	61551050	AluJb;SINE;Alu	OS
pAlu30	ENSG00000155761	1	-	118321196	118321291	AluSx;SINE;Alu	OS
pAlu31	ENSG00000155761	1	-	118321196	118321288	AluSx;SINE;Alu	OS
pAlu32	ENSG00000134698	1	+	36053248	36053343	AluSx;SINE;Alu	OS
pAlu33	ENSG00000134698	1	+	36053251	36053343	AluSx;SINE;Alu	OS
pAlu34	ENSG00000154358	1	+	226488524	226488739	AluSx;SINE;Alu	OS
pAlu35	ENSG00000154358	1	+	226488599	226488739	AluSx;SINE;Alu	OS
pAlu36	ENSG00000171735	1	+	7151095	7151286	AluSx;SINE;Alu	OS
pAlu37	ENSG00000171735	1	+	7198136	7198276	AluSx;SINE;Alu	OS
pAlu38	ENSG00000157077	1	+	52574801	52574896	AluSx;SINE;Alu	OS
pAlu39	ENSG00000157077	1	+	52574804	52574896	AluSx;SINE;Alu	OS
pAlu40	ENSG00000177553	1	+	11766522	11766734	AluSq;SINE;Alu	OS
pAlu41	ENSG00000177553	1	+	11766603	11766734	AluSq;SINE;Alu	OS
pAlu42	ENSG00000048707	1	+	12426534	12426761	AluSx;SINE;Alu	OS
pAlu43	ENSG00000117523	1	+	169779931	169780122	AluSx;SINE;Alu	OS
pAlu44	ENSG00000057468	1	+	76077673	76077765	AluSx;SINE;Alu	OS
pAlu45	ENSG00000143207	1	-	174318306	174318398	AluSp;SINE;Alu	OS
pAlu46	ENSG00000162378	1	+	53029649	53029864	AluSq;SINE;Alu	OS
pAlu47	ENSG00000164008	1	+	43008875	43008967	AluSp;SINE;Alu	OS
pAlu48	ENSG00000163534	1	-	156042092	156042208	AluSx;SINE;Alu	OS
pAlu49	ENSG00000120942	1	+	11260470	11260565	AluSp;SINE;Alu	OS
pAlu50	ENSG00000120942	1	+	11260473	11260565	AluSp;SINE;Alu	OS
pAlu51	ENSG00000120942	1	+	11267290	11267385	AluSx;SINE;Alu	OS
pAlu52	ENSG00000120942	1	+	11267293	11267385	AluSx;SINE;Alu	OS
pAlu53	ENSG00000171502	1	-	86077211	86077303	AluJb;SINE;Alu	OS
pAlu54	ENSG00000142599	1	-	8505741	8505833	AluJb;SINE;Alu	OS
pAlu55	ENSG00000088035	1	+	63611451	63611543	AluJb;SINE;Alu	OS
pAlu56	ENSG00000088035	1	+	63630525	63630665	AluSx;SINE;Alu	OS
pAlu57	ENSG00000088035	1	+	63630549	63630665	AluSx;SINE;Alu	OS
pAlu58	ENSG00000186063	1	-	220913789	220913884	AluSq;SINE;Alu	OS
pAlu59	ENSG00000186063	1	-	220913789	220913881	AluSq;SINE;Alu	OS
pAlu60	ENSG00000117139	1	-	200995031	200995123	AluJb;SINE;Alu	OS
pAlu61	ENSG00000084636	1	-	31937064	31937255	AluSx;SINE;Alu	OS
pAlu62	ENSG00000162402	1	-	55432739	55432855	AluJb;SINE;Alu	OS
pAlu63	ENSG00000162402	1	-	55445168	55445254	AluJb;SINE;Alu	OS
pAlu64	ENSG00000162402	1	-	55446629	55446721	AluSx;SINE;Alu	OS
pAlu65	ENSG00000162636	1	+	108967936	108968052	AluSx;SINE;Alu	OS
pAlu66	ENSG00000162636	1	+	108967948	108968052	AluSx;SINE;Alu	OS
pAlu67	ENSG00000143374	1	+	148741345	148741461	AluSc;SINE;Alu	OS
pAlu68	ENSG00000116691	1	+	12007886	12007981	AluSx;SINE;Alu	OS
pAlu69	ENSG00000116691	1	+	12007889	12007981	AluSx;SINE;Alu	OS
pAlu70	ENSG00000118217	1	+	160022432	160022677	AluSq;SINE;Alu	OS
pAlu71	ENSG00000134644	1	-	31285224	31285313	AluSx;SINE;Alu	OS
pAlu72	ENSG00000090273	1	+	27135453	27135545	AluSp;SINE;Alu	OS
pAlu73	ENSG00000143457	1	-	148920907	148920999	AluSx;SINE;Alu	OS
pAlu74	ENSG00000162613	1	-	78191151	78191246	AluSq;SINE;Alu	OS
pAlu75	ENSG00000162613	1	-	78191151	78191243	AluSq;SINE;Alu	OS
pAlu76	ENSG00000159658	1	-	46948029	46948169	AluSx;SINE;Alu	OS
pAlu77	ENSG00000159658	1	-	46947987	46948169	AluSx;SINE;Alu	OS
pAlu78	ENSG00000159658	1	-	46948029	46948145	AluSx;SINE;Alu	OS
pAlu79	ENSG00000159658	1	-	46947987	46948145	AluSx;SINE;Alu	OS
pAlu80	ENSG00000159658	1	-	46947987	46948082	AluSx;SINE;Alu	OS
pAlu81	ENSG00000159658	1	-	46947987	46948079	AluSx;SINE;Alu	OS
pAlu82	ENSG00000163386	1	+	143982607	143982702	AluSx;SINE;Alu	OS
pAlu83	ENSG00000163386	1	+	143982610	143982702	AluSx;SINE;Alu	OS
pAlu84	ENSG00000143033	1	+	93326756	93326926	AluSx;SINE;Alu	OS
pAlu85	ENSG00000143033	1	+	93328011	93328100	AluSx;SINE;Alu	OS
pAlu86	ENSG00000116962	1	-	234233533	234233628	AluSx;SINE;Alu	OS
pAlu87	ENSG00000116962	1	-	234233533	234233625	AluSx;SINE;Alu	OS
pAlu88	ENSG00000116133	1	-	55107903	55107995	AluJo;SINE;Alu	OS
pAlu89	ENSG00000155816	1	+	238507640	238507735	AluSx;SINE;Alu	OS
pAlu90	ENSG00000155816	1	+	238507643	238507735	AluSx;SINE;Alu	OS
pAlu91	ENSG00000116478	1	+	32564538	32564630	AluSx;SINE;Alu	OS
pAlu92	ENSG00000162643	1	+	85352385	85352519	AluSx;SINE;Alu	OS
pAlu93	ENSG00000162643	1	+	85352385	85352561	AluSx;SINE;Alu	OS
pAlu94	ENSG00000162643	1	+	85352466	85352561	AluSx;SINE;Alu	OS
pAlu95	ENSG00000162643	1	+	85352469	85352561	AluSx;SINE;Alu	OS
pAlu96	ENSG00000162600	1	-	58756187	58756282	AluSp;SINE;Alu	OS
pAlu97	ENSG00000162782	1	+	177877880	177878044	AluSx;SINE;Alu	OS
pAlu98	ENSG00000162782	1	+	177877904	177878044	AluSx;SINE;Alu	OS
pAlu99	ENSG00000162782	1	+	177878043	177878135	AluSx;SINE;Alu	OS
pAlu100	ENSG00000155380	1	-	113260816	113261046	AluSx;SINE;Alu	OS
pAlu101	ENSG00000163875	1	-	37742790	37742957	AluSq;SINE;Alu	OS
pAlu102	ENSG00000163875	1	-	37745383	37745505	AluSq;SINE;Alu	OS
pAlu103	ENSG00000163875	1	-	37745290	37745505	AluSq;SINE;Alu	OS
pAlu104	ENSG00000116539	1	-	153600449	153600541	AluJo;SINE;Alu	OS
pAlu105	ENSG00000204859	1	+	6566271	6566390	AluSg;SINE;Alu	OS
pAlu106	ENSG00000178104	1	-	143618506	143618595	AluSg;SINE;Alu	OS
pAlu107	ENSG00000117593	1	+	172091607	172091699	AluSx;SINE;Alu	OS
pAlu108	ENSG00000169231	1	-	153442970	153443065	AluSq;SINE;Alu	OS
pAlu109	ENSG00000169231	1	-	153442970	153443062	AluSq;SINE;Alu	OS
pAlu110	ENSG00000132849	1	+	62030813	62031025	AluSx;SINE;Alu	OS
pAlu111	ENSG00000123836	1	+	205298645	205298725	AluJb;SINE;Alu	OS
pAlu112	ENSG00000143398	1	+	149443408	149443512	AluSq;SINE;Alu	OS
pAlu113	ENSG00000143398	1	+	149448724	149448816	AluSp;SINE;Alu	OS
pAlu114	ENSG00000143398	1	+	149449166	149449261	AluSx;SINE;Alu	OS
pAlu115	ENSG00000143398	1	+	149449169	149449261	AluSx;SINE;Alu	OS
pAlu116	ENSG00000127423	1	-	26046774	26046995	AluSx;SINE;Alu	OS
pAlu117	ENSG00000183726	1	+	25553253	25553345	AluJb;SINE;Alu	OS
pAlu118	ENSG00000183726	1	+	25553945	25554085	AluSq;SINE;Alu	OS
pAlu119	ENSG00000143061	1	-	116985472	116985633	AluSx;SINE;Alu	OS
pAlu120	ENSG00000116266	1	+	109142582	109142836	AluSg;SINE;Alu	OS
pAlu121	ENSG00000143153	1	+	167349023	167349163	AluSx;SINE;Alu	OS
pAlu122	ENSG00000143153	1	+	167351234	167351353	AluSx;SINE;Alu	OS
pAlu123	ENSG00000122477	1	-	100400538	100400705	AluSg;SINE;Alu	OS
pAlu124	ENSG00000122477	1	-	100400538	100400672	AluSg;SINE;Alu	OS
pAlu125	ENSG00000168679	1	-	110723942	110724034	AluJb;SINE;Alu	OS
pAlu126	ENSG00000162643	1	+	85313352	85313441	FLAM_C;SINE;Alu	OS
pAlu127	ENSG00000157064	1	-	181499317	181499538	AluY;SINE;Alu	OS
pAlu128	ENSG00000116641	1	-	62702723	62702839	AluSx;SINE;Alu	OS
pAlu129	ENSG00000117859	1	+	51882682	51882867	AluSx;SINE;Alu	OS
pAlu130	ENSG00000070759	1	-	45691166	45691297	AluJo;SINE;Alu	OS
pAlu131	ENSG00000070759	1	-	45691346	45691435	AluJb;SINE;Alu	OS
pAlu132	ENSG00000154511	1	-	93125462	93125563	AluJo;SINE;Alu	OS
pAlu133	ENSG00000154511	1	-	93197348	93197428	AluJb;SINE;Alu	OS
pAlu134	ENSG00000188529	1	-	24173688	24173906	AluSx;SINE;Alu	OS
pAlu135	ENSG00000188529	1	-	24173688	24173882	AluSx;SINE;Alu	OS
pAlu136	ENSG00000034971	1	-	169876237	169876329	AluJb;SINE;Alu	OS
pAlu137	ENSG00000034971	1	-	169885299	169885391	AluSq;SINE;Alu	OS
pAlu138	ENSG00000184313	1	+	54972836	54972928	AluSx;SINE;Alu	OS
pAlu139	ENSG00000178669	1	-	146389990	146390085	AluSq;SINE;Alu	OS
pAlu140	ENSG00000132780	1	+	45849162	45849254	AluSx;SINE;Alu	OS
pAlu141	ENSG00000116539	1	-	153687353	153687445	AluSp;SINE;Alu	OS
pAlu142	ENSG00000116539	1	-	153737124	153737216	AluSx;SINE;Alu	OS
pAlu143	ENSG00000116539	1	-	153706614	153706709	AluSx;SINE;Alu	OS
pAlu144	ENSG00000116539	1	-	153706614	153706706	AluSx;SINE;Alu	OS
pAlu145	ENSG00000116539	1	-	153708446	153708538	AluSx;SINE;Alu	OS
pAlu146	ENSG00000054523	1	+	10226980	10227192	AluSp;SINE;Alu	OS
pAlu147	ENSG00000054523	1	+	10227055	10227192	AluSp;SINE;Alu	OS
pAlu148	ENSG00000163444	1	+	201247345	201247437	AluSp;SINE;Alu	OS
pAlu149	ENSG00000186094	1	-	49173957	49174049	AluSx;SINE;Alu	OS
pAlu150	ENSG00000118200	1	+	199022156	199022368	AluSx;SINE;Alu	OS
pAlu151	ENSG00000118200	1	+	199022180	199022368	AluSx;SINE;Alu	OS
pAlu152	ENSG00000118200	1	+	199061283	199061534	AluSg;SINE;Alu	OS
pAlu153	ENSG00000132849	1	+	62119854	62119949	AluSx;SINE;Alu	OS
pAlu154	ENSG00000132849	1	+	62119857	62119949	AluSx;SINE;Alu	OS
pAlu155	ENSG00000077522	1	+	234924163	234924246	AluSp;SINE;Alu	OS
pAlu156	ENSG00000077522	1	+	234924331	234924423	AluSp;SINE;Alu	OS
pAlu157	ENSG00000077522	1	+	234941458	234941550	AluSx;SINE;Alu	OS
pAlu158	ENSG00000162368	1	+	47593628	47593849	AluSg1;SINE;Alu	OS
pAlu159	ENSG00000162368	1	+	47593652	47593849	AluSg1;SINE;Alu	OS
pAlu160	ENSG00000162368	1	+	47606391	47606480	AluSg;SINE;Alu	OS
pAlu161	ENSG00000054267	1	-	233495377	233495469	AluJb;SINE;Alu	OS
pAlu162	ENSG00000054267	1	-	233501627	233501719	AluSx;SINE;Alu	OS
pAlu163	ENSG00000054267	1	-	233511229	233511321	AluSx;SINE;Alu	OS
pAlu164	ENSG00000054267	1	-	233549807	233550037	AluSg;SINE;Alu	OS
pAlu165	ENSG00000204006	1	+	51380214	51380312	AluSx;SINE;Alu	OS
pAlu166	ENSG00000162599	1	+	61353423	61353518	AluSx;SINE;Alu	OS
pAlu167	ENSG00000162599	1	+	61353426	61353518	AluSx;SINE;Alu	OS
pAlu168	ENSG00000162599	1	+	61385593	61385688	AluSx;SINE;Alu	OS
pAlu169	ENSG00000162599	1	+	61385596	61385688	AluSx;SINE;Alu	OS
pAlu170	ENSG00000162599	1	+	61399357	61399452	AluSx;SINE;Alu	OS
pAlu171	ENSG00000162599	1	+	61399360	61399452	AluSx;SINE;Alu	OS
pAlu172	ENSG00000117020	1	-	242063725	242063817	AluJo;SINE;Alu	OS
pAlu173	ENSG00000143641	1	+	228460379	228460519	AluSx;SINE;Alu	OS
pAlu174	ENSG00000154027	1	+	77785573	77785689	AluSc;SINE;Alu	OS
pAlu175	ENSG00000143537	1	+	153298213	153298446	AluSx;SINE;Alu	OS
pAlu176	ENSG00000198574	1	-	160645397	160645519	AluJo;SINE;Alu	OS
pAlu177	ENSG00000198574	1	-	160645397	160645495	AluJo;SINE;Alu	OS
pAlu178	ENSG00000116761	1	+	70670978	70671190	AluSq;SINE;Alu	OS
pAlu179	ENSG00000143473	1	-	209075877	209075999	AluSx;SINE;Alu	OS
pAlu180	ENSG00000162415	1	-	45381170	45381262	AluJb;SINE;Alu	OS
pAlu181	ENSG00000162415	1	-	45427755	45427937	AluJb;SINE;Alu	OS
pAlu182	ENSG00000116514	1	-	33181540	33181635	AluSc;SINE;Alu	OS
pAlu183	ENSG00000143344	1	+	182062865	182062957	AluSx;SINE;Alu	OS
pAlu184	ENSG00000143643	1	-	229164320	229164412	AluSq;SINE;Alu	OS
pAlu185	ENSG00000143643	1	-	229165748	229165840	AluJb;SINE;Alu	OS
pAlu186	ENSG00000133069	1	+	203496974	203497231	AluJo;SINE;Alu	OS
pAlu187	ENSG00000133069	1	+	203496977	203497231	AluJo;SINE;Alu	OS
pAlu188	ENSG00000187147	1	+	44730105	44730200	AluSx;SINE;Alu	OS
pAlu189	ENSG00000075391	1	+	176524594	176524686	AluSx;SINE;Alu	OS
pAlu190	ENSG00000116833	1	+	198283511	198283606	AluSq;SINE;Alu	OS
pAlu191	ENSG00000116833	1	+	198283514	198283606	AluSq;SINE;Alu	OS
pAlu192	ENSG00000162711	1	+	245649265	245649357	AluSp;SINE;Alu	OS
pAlu193	ENSG00000134258	1	-	117510977	117511072	AluSx;SINE;Alu	OS
pAlu194	ENSG00000134258	1	-	117510977	117511069	AluSx;SINE;Alu	OS
pAlu195	ENSG00000043514	1	-	40097719	40097838	AluJb;SINE;Alu	OS
pAlu196	ENSG00000043514	1	-	40112023	40112115	AluSp;SINE;Alu	OS
pAlu197	ENSG00000043514	1	-	40119362	40119478	AluSq;SINE;Alu	OS
pAlu198	ENSG00000043514	1	-	40119362	40119457	AluSq;SINE;Alu	OS
pAlu199	ENSG00000057252	1	+	177540062	177540271	AluSq;SINE;Alu	OS
pAlu200	ENSG00000057252	1	+	177540062	177540313	AluSq;SINE;Alu	OS
pAlu201	ENSG00000057252	1	+	177540218	177540313	AluSq;SINE;Alu	OS
pAlu202	ENSG00000057252	1	+	177540221	177540313	AluSq;SINE;Alu	OS
pAlu203	ENSG00000057252	1	+	177549470	177549619	AluSp;SINE;Alu	OS
pAlu204	ENSG00000057252	1	+	177549527	177549619	AluSp;SINE;Alu	OS
pAlu205	ENSG00000158769	1	-	159255792	159256004	AluSp;SINE;Alu	OS
pAlu206	ENSG00000158769	1	-	159255750	159256004	AluSp;SINE;Alu	OS
pAlu207	ENSG00000158769	1	-	159255750	159255845	AluSp;SINE;Alu	OS
pAlu208	ENSG00000016490	1	+	86719434	86719550	AluSx;SINE;Alu	OS
pAlu209	ENSG00000077522	1	+	234970481	234970582	AluSg;SINE;Alu	OS
pAlu210	ENSG00000077522	1	+	234970481	234970642	AluSg;SINE;Alu	OS
pAlu211	ENSG00000186063	1	-	220945630	220945821	AluSq;SINE;Alu	OS
pAlu212	ENSG00000186063	1	-	220945589	220945684	AluSq;SINE;Alu	OS
pAlu213	ENSG00000186063	1	-	220945589	220945681	AluSq;SINE;Alu	OS
pAlu214	ENSG00000132849	1	+	62232839	62233093	AluSq;SINE;Alu	OS
pAlu215	ENSG00000132849	1	+	62232860	62233093	AluSq;SINE;Alu	OS
pAlu216	ENSG00000143256	1	-	159344104	159344202	AluSx;SINE;Alu	OS
pAlu217	ENSG00000143367	1	+	149783266	149783358	AluJo;SINE;Alu	OS
pAlu218	ENSG00000163867	1	-	35227829	35227921	AluSq;SINE;Alu	OS
pAlu219	ENSG00000143036	1	+	95094895	95095110	AluSx;SINE;Alu	OS
pAlu220	ENSG00000143036	1	+	95094970	95095110	AluSx;SINE;Alu	OS
pAlu221	ENSG00000121446	1	+	180737103	180737219	AluSx;SINE;Alu	OS
pAlu222	ENSG00000121446	1	+	180742932	180743024	AluSp;SINE;Alu	OS
pAlu223	ENSG00000158161	1	-	28204552	28204644	AluJb;SINE;Alu	OS
pAlu224	ENSG00000116793	1	-	114078145	114078240	AluSx;SINE;Alu	OS
pAlu225	ENSG00000116793	1	-	114078145	114078237	AluSx;SINE;Alu	OS
pAlu226	ENSG00000116793	1	-	114066840	114067037	AluSx;SINE;Alu	OS
pAlu227	ENSG00000196878	1	-	207868448	207868636	AluSq;SINE;Alu	OS
pAlu228	ENSG00000162687	1	-	194811513	194811653	AluSx;SINE;Alu	OS
pAlu229	ENSG00000116786	1	+	15889023	15889115	AluSq;SINE;Alu	OS
pAlu230	ENSG00000116254	1	-	6105499	6105711	AluSq;SINE;Alu	OS
pAlu231	ENSG00000116254	1	-	6105499	6105636	AluSq;SINE;Alu	OS
pAlu232	ENSG00000066185	1	-	42683431	42683613	AluSx;SINE;Alu	OS
pAlu233	ENSG00000066185	1	-	42683431	42683532	AluSx;SINE;Alu	OS
pAlu234	ENSG00000066185	1	-	42683431	42683526	AluSx;SINE;Alu	OS
pAlu235	ENSG00000066185	1	-	42683431	42683523	AluSx;SINE;Alu	OS
pAlu236	ENSG00000066185	1	-	42684656	42684745	AluSx;SINE;Alu	OS
pAlu237	ENSG00000126070	1	+	36291654	36291740	AluSg;SINE;Alu	OS
pAlu238	ENSG00000081026	1	+	114024035	114024127	AluSp;SINE;Alu	OS
pAlu239	ENSG00000185483	1	+	64062135	64062242	AluSx;SINE;Alu	OS
pAlu240	ENSG00000185483	1	+	64078723	64078818	AluSq;SINE;Alu	OS
pAlu241	ENSG00000185483	1	+	64078726	64078818	AluSq;SINE;Alu	OS
pAlu242	ENSG00000158022	1	-	26253785	26253880	AluSq;SINE;Alu	OS
pAlu243	ENSG00000158022	1	-	26253785	26253877	AluSq;SINE;Alu	OS
pAlu244	ENSG00000079277	1	-	46809543	46809635	AluJo;SINE;Alu	OS
pAlu245	ENSG00000079277	1	-	46806118	46806213	AluJb;SINE;Alu	OS
pAlu246	ENSG00000143630	1	+	153517804	153518019	AluSq;SINE;Alu	OS
pAlu247	ENSG00000143630	1	+	153517903	153518019	AluSq;SINE;Alu	OS
pAlu248	ENSG00000126067	1	-	35873188	35873280	AluSp;SINE;Alu	OS
pAlu249	ENSG00000142599	1	-	8588127	8588387	AluSx;SINE;Alu	OS
pAlu250	ENSG00000142599	1	-	8588127	8588363	AluSx;SINE;Alu	OS
pAlu251	ENSG00000162909	1	+	222013038	222013118	AluJo;SINE;Alu	OS
pAlu252	ENSG00000143842	1	+	202351438	202351560	AluSx;SINE;Alu	OS
pAlu253	ENSG00000203995	1	+	53126638	53126853	AluSq;SINE;Alu	OS
pAlu254	ENSG00000134215	1	-	108016153	108016248	AluSx;SINE;Alu	OS
pAlu255	ENSG00000134215	1	-	108016153	108016245	AluSx;SINE;Alu	OS
pAlu256	ENSG00000197323	1	-	114786617	114786829	AluSx;SINE;Alu	OS
pAlu257	ENSG00000197323	1	-	114786617	114786805	AluSx;SINE;Alu	OS
pAlu258	ENSG00000143278	1	-	195278312	195278404	AluSx;SINE;Alu	OS
pAlu259	ENSG00000090686	1	-	21934571	21934663	AluSx;SINE;Alu	OS
pAlu260	ENSG00000090686	1	-	21941406	21941546	AluSx;SINE;Alu	OS
pAlu261	ENSG00000197323	1	-	114818456	114818545	AluJo;SINE;Alu	OS
pAlu262	ENSG00000197323	1	-	114828612	114828704	AluSx;SINE;Alu	OS
pAlu263	ENSG00000197323	1	-	114844046	114844147	AluSq;SINE;Alu	OS
pAlu264	ENSG00000078369	1	-	1713871	1713969	AluSc;SINE;Alu	OS
pAlu265	ENSG00000197959	1	+	170180160	170180414	AluJb;SINE;Alu	OS
pAlu266	ENSG00000197959	1	+	170180184	170180414	AluJb;SINE;Alu	OS
pAlu267	ENSG00000135847	1	-	178556288	178556389	AluSx;SINE;Alu	OS
pAlu268	ENSG00000143437	1	-	149099738	149099929	AluSx;SINE;Alu	OS
pAlu269	ENSG00000143437	1	-	149099696	149099929	AluSx;SINE;Alu	OS
pAlu270	ENSG00000143437	1	-	149099738	149099854	AluSx;SINE;Alu	OS
pAlu271	ENSG00000143437	1	-	149099696	149099854	AluSx;SINE;Alu	OS
pAlu272	ENSG00000054267	1	-	233439172	233439381	AluSq;SINE;Alu	OS
pAlu273	ENSG00000143156	1	-	167493940	167494032	AluJo;SINE;Alu	OS
pAlu274	ENSG00000171612	1	+	9535584	9535772	AluSx;SINE;Alu	OS
pAlu275	ENSG00000171612	1	+	9535608	9535772	AluSx;SINE;Alu	OS
pAlu276	ENSG00000116962	1	-	234249747	234249956	AluSx;SINE;Alu	OS
pAlu277	ENSG00000116962	1	-	234249747	234249932	AluSx;SINE;Alu	OS
pAlu278	ENSG00000116962	1	-	234245352	234245567	AluSq;SINE;Alu	OS
pAlu279	ENSG00000117143	1	+	160828225	160828341	AluSg/x;SINE;Alu	OS
pAlu280	ENSG00000162378	1	+	53056193	53056333	AluSx;SINE;Alu	OS
pAlu281	ENSG00000162378	1	+	53056193	53056375	AluSx;SINE;Alu	OS
pAlu282	ENSG00000162378	1	+	53056280	53056375	AluSx;SINE;Alu	OS
pAlu283	ENSG00000162378	1	+	53056283	53056375	AluSx;SINE;Alu	OS
pAlu284	ENSG00000153898	1	-	85207624	85207764	AluSx;SINE;Alu	OS
pAlu285	ENSG00000203666	1	+	243254498	243254704	AluSx;SINE;Alu	OS
pAlu286	ENSG00000125703	1	+	63047234	63047335	AluJb;SINE;Alu	OS
pAlu287	ENSG00000176393	1	+	200239961	200240056	AluSx;SINE;Alu	OS
pAlu288	ENSG00000176393	1	+	200239964	200240056	AluSx;SINE;Alu	OS
pAlu289	ENSG00000125703	1	+	63055791	63055883	AluJo;SINE;Alu	OS
pAlu290	ENSG00000142864	1	-	67660567	67660704	AluSp;SINE;Alu	OS
pAlu291	ENSG00000143620	1	+	153307410	153307508	AluSx;SINE;Alu	OS
pAlu292	ENSG00000117153	1	-	201138481	201138576	AluJb;SINE;Alu	OS
pAlu293	ENSG00000117153	1	-	201138481	201138573	AluJb;SINE;Alu	OS
pAlu294	ENSG00000117153	1	-	201142081	201142203	AluSq;SINE;Alu	OS
pAlu295	ENSG00000170075	1	+	200363252	200363344	AluJb;SINE;Alu	OS
pAlu296	ENSG00000090686	1	-	21957584	21957802	AluSg1;SINE;Alu	OS
pAlu297	ENSG00000163131	1	-	149000572	149000664	AluSp;SINE;Alu	OS
pAlu298	ENSG00000054267	1	-	233460600	233460692	AluSx;SINE;Alu	OS
pAlu299	ENSG00000196517	1	-	44244629	44244838	AluSx;SINE;Alu	OS
pAlu300	ENSG00000135842	1	-	183140582	183140674	AluSx;SINE;Alu	OS
pAlu301	ENSG00000135842	1	-	183142127	183142219	AluSp;SINE;Alu	OS
pAlu302	ENSG00000135842	1	-	183170259	183170351	AluJb;SINE;Alu	OS
pAlu303	ENSG00000135842	1	-	183205703	183205813	AluJb;SINE;Alu	OS
pAlu304	ENSG00000135842	1	-	183205703	183205810	AluJb;SINE;Alu	OS
pAlu305	ENSG00000137968	1	-	75587363	75587608	AluSx;SINE;Alu	OS
pAlu306	ENSG00000137968	1	-	75587363	75587584	AluSx;SINE;Alu	OS
pAlu307	ENSG00000137968	1	-	75682372	75682512	AluSx;SINE;Alu	OS
pAlu308	ENSG00000197721	1	+	205933181	205933321	AluSq;SINE;Alu	OS
pAlu309	ENSG00000116711	1	+	185192454	185192546	AluJb;SINE;Alu	OS
pAlu310	ENSG00000117115	1	-	17272329	17272421	AluY;SINE;Alu	OS
pAlu311	ENSG00000117115	1	-	17273256	17273471	AluSq;SINE;Alu	OS
pAlu312	ENSG00000117115	1	-	17273256	17273396	AluSq;SINE;Alu	OS
pAlu313	ENSG00000143786	1	+	222912536	222912682	AluJb;SINE;Alu	OS
pAlu314	ENSG00000117419	1	-	44510841	44510933	AluSx;SINE;Alu	OS
pAlu315	ENSG00000117222	1	-	203354884	203354979	AluSx;SINE;Alu	OS
pAlu316	ENSG00000117222	1	-	203354884	203354976	AluSx;SINE;Alu	OS
pAlu317	ENSG00000132681	1	+	158394979	158395071	AluJo;SINE;Alu	OS
pAlu318	ENSG00000126091	1	+	43985934	43986074	AluSx;SINE;Alu	OS
pAlu319	ENSG00000126091	1	+	43985934	43986116	AluSx;SINE;Alu	OS
pAlu320	ENSG00000126091	1	+	43990260	43990352	AluSq;SINE;Alu	OS
pAlu321	ENSG00000126091	1	+	44013587	44013727	AluSq;SINE;Alu	OS
pAlu322	ENSG00000084070	1	+	40614392	40614487	AluSq;SINE;Alu	OS
pAlu323	ENSG00000084070	1	+	40614395	40614487	AluSq;SINE;Alu	OS
pAlu324	ENSG00000142615	1	+	15664119	15664256	AluSx;SINE;Alu	OS
pAlu325	ENSG00000174606	1	-	211242777	211242875	AluJb;SINE;Alu	OS
pAlu326	ENSG00000069248	1	-	227666406	227666507	AluSx;SINE;Alu	OS
pAlu327	ENSG00000069248	1	-	227666298	227666507	AluSx;SINE;Alu	OS
pAlu328	ENSG00000069248	1	-	227666256	227666507	AluSx;SINE;Alu	OS
pAlu329	ENSG00000069248	1	-	227666298	227666405	AluSx;SINE;Alu	OS
pAlu330	ENSG00000069248	1	-	227666256	227666405	AluSx;SINE;Alu	OS
pAlu331	ENSG00000069248	1	-	227666256	227666348	AluSx;SINE;Alu	OS
pAlu332	ENSG00000204084	1	-	38142919	38143104	AluSp;SINE;Alu	OS
pAlu333	ENSG00000204084	1	-	38144855	38144947	AluSx;SINE;Alu	OS
pAlu334	ENSG00000174371	1	+	240084247	240084339	AluSp;SINE;Alu	OS
pAlu335	ENSG00000092853	1	-	35996573	35996731	AluSq;SINE;Alu	OS
pAlu336	ENSG00000092853	1	-	35996573	35996668	AluSq;SINE;Alu	OS
pAlu337	ENSG00000092853	1	-	35996573	35996665	AluSq;SINE;Alu	OS
pAlu338	ENSG00000121774	1	+	32265102	32265218	AluSx;SINE;Alu	OS
pAlu339	ENSG00000160752	1	+	153550279	153550518	AluSg;SINE;Alu	OS
pAlu340	ENSG00000134744	1	-	52746478	52746579	AluSg/x;SINE;Alu	OS
pAlu341	ENSG00000143458	1	+	149345157	149345297	AluSq;SINE;Alu	OS
pAlu342	ENSG00000143458	1	+	149339714	149339923	AluSx;SINE;Alu	OS
pAlu343	ENSG00000143458	1	+	149341589	149341777	AluSx;SINE;Alu	OS
pAlu344	ENSG00000142945	1	+	44989788	44989898	AluSp;SINE;Alu	OS
pAlu345	ENSG00000121310	1	-	53146934	53147029	AluSx;SINE;Alu	OS
pAlu346	ENSG00000121310	1	-	53146934	53147026	AluSx;SINE;Alu	OS
pAlu347	ENSG00000203697	1	-	221912866	221913123	AluSx;SINE;Alu	OS
pAlu348	ENSG00000203697	1	-	221915232	221915327	AluSx;SINE;Alu	OS
pAlu349	ENSG00000203697	1	-	221893347	221893487	AluSx;SINE;Alu	OS
pAlu350	ENSG00000117281	1	-	144417703	144417918	AluSx;SINE;Alu	OS
pAlu351	ENSG00000132718	1	+	154098218	154098310	AluSp;SINE;Alu	OS
pAlu352	ENSG00000132718	1	+	154103656	154103751	AluSx;SINE;Alu	OS
pAlu353	ENSG00000132718	1	+	154103659	154103751	AluSx;SINE;Alu	OS
pAlu354	ENSG00000134250	1	-	120351577	120351672	AluSx;SINE;Alu	OS
pAlu355	ENSG00000134250	1	-	120351577	120351669	AluSx;SINE;Alu	OS
pAlu356	ENSG00000162493	1	+	13787806	13788024	AluJb;SINE;Alu	OS
pAlu357	ENSG00000162493	1	+	13787842	13788024	AluJb;SINE;Alu	OS
pAlu358	ENSG00000023572	1	-	191334034	191334126	AluSx;SINE;Alu	OS
pAlu359	ENSG00000116708	1	-	12863556	12863696	AluSx;SINE;Alu	OS
pAlu360	ENSG00000058453	1	+	17163238	17163354	AluSx;SINE;Alu	OS
pAlu361	ENSG00000058453	1	+	17163262	17163354	AluSx;SINE;Alu	OS
pAlu362	ENSG00000117360	1	+	148568310	148568399	AluSx;SINE;Alu	OS
pAlu363	ENSG00000162814	1	+	215890403	215890624	AluSx;SINE;Alu	OS
pAlu364	ENSG00000162814	1	+	215890427	215890624	AluSx;SINE;Alu	OS
pAlu365	ENSG00000162814	1	+	215890508	215890624	AluSx;SINE;Alu	OS
pAlu366	ENSG00000075151	1	-	21322519	21322635	AluSx;SINE;Alu	OS
pAlu367	ENSG00000075151	1	-	21322519	21322617	AluSx;SINE;Alu	OS
pAlu368	ENSG00000075151	1	-	21324581	21324721	AluSx;SINE;Alu	OS
pAlu369	ENSG00000075151	1	-	21334362	21334586	AluSq;SINE;Alu	OS
pAlu370	ENSG00000075151	1	-	21334362	21334553	AluSq;SINE;Alu	OS
pAlu371	ENSG00000142856	1	-	63739862	63740113	AluJb;SINE;Alu	OS
pAlu372	ENSG00000116260	1	+	178408905	178408997	AluJo;SINE;Alu	OS
pAlu373	ENSG00000142892	1	-	77445271	77445432	AluSx;SINE;Alu	OS
pAlu374	ENSG00000134215	1	-	108102455	108102547	AluJo;SINE;Alu	OS
pAlu375	ENSG00000116580	1	-	154036713	154036805	AluSq;SINE;Alu	OS
pAlu376	ENSG00000037637	1	-	16458586	16458840	AluSx;SINE;Alu	OS
pAlu377	ENSG00000037637	1	-	16458586	16458678	AluSx;SINE;Alu	OS
pAlu378	ENSG00000037637	1	-	16462680	16462802	AluSq;SINE;Alu	OS
pAlu379	ENSG00000037637	1	-	16477221	16477436	AluSp;SINE;Alu	OS
pAlu380	ENSG00000133216	1	+	23050263	23050355	AluJb;SINE;Alu	OS
pAlu381	ENSG00000116584	1	-	154200342	154200482	AluSx;SINE;Alu	OS
pAlu382	ENSG00000116584	1	-	154201117	154201230	AluSx;SINE;Alu	OS
pAlu383	ENSG00000121904	1	-	34208082	34208291	AluSp;SINE;Alu	OS
pAlu384	ENSG00000121904	1	-	34208082	34208216	AluSp;SINE;Alu	OS
pAlu385	ENSG00000121904	1	-	34400829	34401044	AluSq;SINE;Alu	OS
pAlu386	ENSG00000143183	1	-	163986277	163986399	AluSq;SINE;Alu	OS
pAlu387	ENSG00000143183	1	-	163987347	163987538	AluSx;SINE;Alu	OS
pAlu388	ENSG00000031698	1	+	109577341	109577433	FLAM_C;SINE;Alu	OS
pAlu389	ENSG00000143437	1	-	149084441	149084536	AluSx;SINE;Alu	OS
pAlu390	ENSG00000157181	1	+	184635092	184635241	AluJb;SINE;Alu	OS
pAlu391	ENSG00000157181	1	+	184635149	184635241	AluJb;SINE;Alu	OS
pAlu392	ENSG00000177628	1	-	153476770	153476871	AluSx;SINE;Alu	OS
pAlu393	ENSG00000177628	1	-	153476661	153476801	AluSx;SINE;Alu	OS
pAlu394	ENSG00000028137	1	+	12186469	12186609	AluSx;SINE;Alu	OS
pAlu395	ENSG00000060656	1	+	29441173	29441268	AluSx;SINE;Alu	OS
pAlu396	ENSG00000060656	1	+	29441176	29441268	AluSx;SINE;Alu	OS
pAlu397	ENSG00000060656	1	+	29451549	29451644	AluSx;SINE;Alu	OS
pAlu398	ENSG00000060656	1	+	29451552	29451644	AluSx;SINE;Alu	OS
pAlu399	ENSG00000182827	1	-	224424086	224424181	AluSx;SINE;Alu	OS
pAlu400	ENSG00000182827	1	-	224424086	224424178	AluSx;SINE;Alu	OS
pAlu401	ENSG00000188740	1	+	108729398	108729490	AluJb;SINE;Alu	OS
pAlu402	ENSG00000143515	1	+	152586172	152586267	AluSx;SINE;Alu	OS
pAlu403	ENSG00000143515	1	+	152586175	152586267	AluSx;SINE;Alu	OS
pAlu404	ENSG00000070785	1	-	45094514	45094690	AluSx;SINE;Alu	OS
pAlu405	ENSG00000070785	1	-	45094514	45094609	AluSx;SINE;Alu	OS
pAlu406	ENSG00000070785	1	-	45094514	45094606	AluSx;SINE;Alu	OS
pAlu407	ENSG00000160062	1	+	32733012	32733131	AluSx;SINE;Alu	OS
pAlu408	ENSG00000160062	1	+	32733169	32733261	AluSx;SINE;Alu	OS
pAlu409	ENSG00000160062	1	+	32740055	32740147	AluSx;SINE;Alu	OS
pAlu410	ENSG00000160062	1	+	32762366	32762461	AluSx;SINE;Alu	OS
pAlu411	ENSG00000160062	1	+	32762369	32762461	AluSx;SINE;Alu	OS
pAlu412	ENSG00000160062	1	+	32768238	32768453	AluSq;SINE;Alu	OS
pAlu413	ENSG00000160062	1	+	32768238	32768495	AluSq;SINE;Alu	OS
pAlu414	ENSG00000160062	1	+	32768313	32768453	AluSq;SINE;Alu	OS
pAlu415	ENSG00000160062	1	+	32768313	32768495	AluSq;SINE;Alu	OS
pAlu416	ENSG00000160062	1	+	32768400	32768495	AluSq;SINE;Alu	OS
pAlu417	ENSG00000160062	1	+	32768403	32768495	AluSq;SINE;Alu	OS
pAlu418	ENSG00000049246	1	+	7818872	7818967	AluSx;SINE;Alu	OS
pAlu419	ENSG00000198520	1	+	44951381	44951635	AluSx;SINE;Alu	OS
pAlu420	ENSG00000198520	1	+	44951540	44951635	AluSx;SINE;Alu	OS
pAlu421	ENSG00000143207	1	-	174255360	174255542	AluJb;SINE;Alu	OS
pAlu422	ENSG00000136643	1	+	211380889	211381098	AluSq;SINE;Alu	OS
pAlu423	ENSG00000136643	1	+	211401472	211401564	AluSx;SINE;Alu	OS
pAlu424	ENSG00000157358	1	+	13519498	13519638	AluSx;SINE;Alu	OS
pAlu425	ENSG00000157358	1	+	13520376	13520471	AluSx;SINE;Alu	OS
pAlu426	ENSG00000081721	1	+	159992316	159992396	AluSx;SINE;Alu	OS
pAlu427	ENSG00000117481	1	+	46592940	46593071	AluSq;SINE;Alu	OS
pAlu428	ENSG00000180488	1	+	78027502	78027582	AluJb;SINE;Alu	OS
pAlu429	ENSG00000163125	1	+	148703294	148703386	AluSq;SINE;Alu	OS
pAlu430	ENSG00000163125	1	+	148706656	148706751	AluSx;SINE;Alu	OS
pAlu431	ENSG00000163125	1	+	148706659	148706751	AluSx;SINE;Alu	OS
pAlu432	ENSG00000143624	1	+	151979225	151979326	AluSx;SINE;Alu	OS
pAlu433	ENSG00000143190	1	+	165636030	165636134	AluSq;SINE;Alu	OS
pAlu434	ENSG00000177614	1	-	228565733	228565873	AluSx;SINE;Alu	OS
pAlu435	ENSG00000143363	1	+	149270472	149270564	AluJb;SINE;Alu	OS
pAlu436	ENSG00000120656	1	-	28806976	28807122	AluSq;SINE;Alu	OS
pAlu437	ENSG00000120656	1	-	28806976	28807071	AluSq;SINE;Alu	OS
pAlu438	ENSG00000120656	1	-	28806976	28807068	AluSq;SINE;Alu	OS
pAlu439	ENSG00000097021	1	-	6266964	6267056	AluSq;SINE;Alu	OS
pAlu440	ENSG00000171824	1	-	11058326	11058490	AluJb;SINE;Alu	OS
pAlu441	ENSG00000116199	1	+	177285324	177285461	AluSx;SINE;Alu	OS
pAlu442	ENSG00000162458	1	+	15965474	15965614	AluSx;SINE;Alu	OS
pAlu443	ENSG00000162458	1	+	15965860	15965952	AluSp;SINE;Alu	OS
pAlu444	ENSG00000162458	1	+	15969211	15969306	AluSx;SINE;Alu	OS
pAlu445	ENSG00000162458	1	+	15969214	15969306	AluSx;SINE;Alu	OS
pAlu446	ENSG00000160710	1	-	152829771	152829881	AluJo;SINE;Alu	OS
pAlu447	ENSG00000162631	1	+	107744977	107745072	AluSq;SINE;Alu	OS
pAlu448	ENSG00000116667	1	+	182727127	182727207	AluJb;SINE;Alu	OS
pAlu449	ENSG00000183317	1	-	37967721	37967816	FLAM_C;SINE;Alu	OS
pAlu450	ENSG00000187481	1	+	119814605	119814763	AluJb;SINE;Alu	OS
pAlu451	ENSG00000183831	1	-	171893825	171893917	AluSx;SINE;Alu	OS
pAlu452	ENSG00000156875	1	+	100292403	100292483	AluSg1;SINE;Alu	OS
pAlu453	ENSG00000176393	1	+	200232290	200232520	AluSx;SINE;Alu	OS
pAlu454	ENSG00000176393	1	+	200232340	200232480	AluSx;SINE;Alu	OS
pAlu455	ENSG00000176393	1	+	200232371	200232520	AluSx;SINE;Alu	OS
pAlu456	ENSG00000198793	1	-	11186193	11186288	AluSx;SINE;Alu	OS
pAlu457	ENSG00000143748	1	-	222505474	222505593	AluSx;SINE;Alu	OS
pAlu458	ENSG00000143748	1	-	222505381	222505593	AluSx;SINE;Alu	OS
pAlu459	ENSG00000143748	1	-	222505339	222505593	AluSx;SINE;Alu	OS
pAlu460	ENSG00000143748	1	-	222505381	222505521	AluSx;SINE;Alu	OS
pAlu461	ENSG00000143748	1	-	222505339	222505521	AluSx;SINE;Alu	OS
pAlu462	ENSG00000143748	1	-	222505339	222505434	AluSx;SINE;Alu	OS
pAlu463	ENSG00000143748	1	-	222505339	222505431	AluSx;SINE;Alu	OS
pAlu464	ENSG00000158748	1	+	19873133	19873225	AluJb;SINE;Alu	OS
pAlu465	ENSG00000143748	1	-	222500021	222500113	AluSg;SINE;Alu	OS
pAlu466	ENSG00000198626	1	+	235301167	235301382	AluSq;SINE;Alu	OS
pAlu467	ENSG00000198626	1	+	235442793	235442930	AluSx;SINE;Alu	OS
pAlu468	ENSG00000198626	1	+	235498986	235499201	AluSp;SINE;Alu	OS
pAlu469	ENSG00000198626	1	+	235499061	235499201	AluSp;SINE;Alu	OS
pAlu470	ENSG00000069702	1	-	92031690	92031782	AluSx;SINE;Alu	OS
pAlu471	ENSG00000049249	1	-	7921749	7921889	AluSx;SINE;Alu	OS
pAlu472	ENSG00000162813	1	-	218308558	218308764	AluSq;SINE;Alu	OS
pAlu473	ENSG00000162813	1	-	218308516	218308764	AluSq;SINE;Alu	OS
pAlu474	ENSG00000162813	1	-	218308516	218308611	AluSq;SINE;Alu	OS
pAlu475	ENSG00000143190	1	+	165593362	165593517	AluJb;SINE;Alu	OS
pAlu476	ENSG00000197996	1	+	17582053	17582142	AluJo;SINE;Alu	OS
pAlu477	ENSG00000116962	1	-	234258840	234258935	AluSq;SINE;Alu	OS
pAlu478	ENSG00000116962	1	-	234258840	234258932	AluSq;SINE;Alu	OS
pAlu479	ENSG00000198520	1	+	44931187	44931279	AluJo;SINE;Alu	OS
pAlu480	ENSG00000116957	1	+	233676807	233676890	AluJb;SINE;Alu	OS
pAlu481	ENSG00000116171	1	+	53282500	53282595	AluSq;SINE;Alu	OS
pAlu482	ENSG00000116171	1	+	53282503	53282595	AluSq;SINE;Alu	OS
pAlu483	ENSG00000121644	1	+	242913815	242913907	AluJo;SINE;Alu	OS
pAlu484	ENSG00000146463	1	+	35626575	35626670	AluSx;SINE;Alu	OS
pAlu485	ENSG00000146463	1	+	35626578	35626670	AluSx;SINE;Alu	OS
pAlu486	ENSG00000188610	1	+	120651931	120652038	AluSq;SINE;Alu	OS
pAlu487	ENSG00000188610	1	+	120651934	120652038	AluSq;SINE;Alu	OS
pAlu488	ENSG00000188610	1	+	120652252	120652347	AluSx;SINE;Alu	OS
pAlu489	ENSG00000188610	1	+	120652255	120652347	AluSx;SINE;Alu	OS
pAlu490	ENSG00000065526	1	+	16087501	16087641	AluSx;SINE;Alu	OS
pAlu491	ENSG00000065526	1	+	16087534	16087641	AluSx;SINE;Alu	OS
pAlu492	ENSG00000065526	1	+	16104324	16104539	AluSq;SINE;Alu	OS
pAlu493	ENSG00000162779	1	+	177624916	177625008	AluSx;SINE;Alu	OS
pAlu494	ENSG00000162779	1	+	177646084	177646221	AluSx;SINE;Alu	OS
pAlu495	ENSG00000203709	1	-	206087395	206087487	AluJo;SINE;Alu	OS
pAlu496	ENSG00000159363	1	-	17198337	17198459	AluSq;SINE;Alu	OS
pAlu497	ENSG00000204501	1	+	13298701	13298841	AluSx;SINE;Alu	OS
pAlu498	ENSG00000204501	1	+	13299579	13299674	AluSx;SINE;Alu	OS
pAlu499	ENSG00000121486	1	-	183376474	183376566	AluJb;SINE;Alu	OS
pAlu500	ENSG00000127463	1	-	19427027	19427119	AluSp;SINE;Alu	OS
pAlu501	ENSG00000117222	1	-	203331775	203331936	AluSx;SINE;Alu	OS
pAlu502	ENSG00000117222	1	-	203328951	203329046	AluSq;SINE;Alu	OS
pAlu503	ENSG00000117222	1	-	203328951	203329043	AluSq;SINE;Alu	OS
pAlu504	ENSG00000116580	1	-	154065761	154065856	AluSx;SINE;Alu	OS
pAlu505	ENSG00000116580	1	-	154065761	154065853	AluSx;SINE;Alu	OS
pAlu506	ENSG00000116580	1	-	154068885	154069046	AluSg;SINE;Alu	OS
pAlu507	ENSG00000116580	1	-	154074930	154075025	AluSx;SINE;Alu	OS
pAlu508	ENSG00000116580	1	-	154074930	154075022	AluSx;SINE;Alu	OS
pAlu509	ENSG00000116580	1	-	154078183	154078278	AluSx;SINE;Alu	OS
pAlu510	ENSG00000116580	1	-	154078183	154078275	AluSx;SINE;Alu	OS
pAlu511	ENSG00000116580	1	-	154089268	154089360	AluSx;SINE;Alu	OS
pAlu512	ENSG00000142599	1	-	8366248	8366478	AluSg;SINE;Alu	OS
pAlu513	ENSG00000142599	1	-	8426000	8426095	AluSg;SINE;Alu	OS
pAlu514	ENSG00000142784	1	+	27484851	27484943	AluSp;SINE;Alu	OS
pAlu515	ENSG00000143748	1	-	222556016	222556096	AluJb;SINE;Alu	OS
pAlu516	ENSG00000204160	1	+	27037255	27037350	AluSp;SINE;Alu	OS
pAlu517	ENSG00000204160	1	+	27037258	27037350	AluSp;SINE;Alu	OS
pAlu518	ENSG00000204160	1	+	27039546	27039755	AluSx;SINE;Alu	OS
pAlu519	ENSG00000204160	1	+	27039564	27039755	AluSx;SINE;Alu	OS
pAlu520	ENSG00000174567	1	-	202441561	202441818	AluSq;SINE;Alu	OS
pAlu521	ENSG00000174567	1	-	202441561	202441656	AluSq;SINE;Alu	OS
pAlu522	ENSG00000174567	1	-	202441561	202441653	AluSq;SINE;Alu	OS
pAlu523	ENSG00000162438	1	+	15639007	15639102	AluSq;SINE;Alu	OS
pAlu524	ENSG00000162438	1	+	15639010	15639102	AluSq;SINE;Alu	OS
pAlu525	ENSG00000146463	1	+	35641659	35641751	AluSx;SINE;Alu	OS
pAlu526	ENSG00000163357	1	+	153285888	153285983	AluSx;SINE;Alu	OS
pAlu527	ENSG00000163357	1	+	153285891	153285983	AluSx;SINE;Alu	OS
pAlu528	ENSG00000059588	1	-	232668972	232669067	AluSx;SINE;Alu	OS
pAlu529	ENSG00000059588	1	-	232672418	232672552	AluSx;SINE;Alu	OS
pAlu530	ENSG00000059588	1	-	232672376	232672552	AluSx;SINE;Alu	OS
pAlu531	ENSG00000059588	1	-	232672376	232672471	AluSx;SINE;Alu	OS
pAlu532	ENSG00000059588	1	-	232672376	232672468	AluSx;SINE;Alu	OS
pAlu533	ENSG00000143199	1	-	166094102	166094356	AluSg;SINE;Alu	OS
pAlu534	ENSG00000143199	1	-	166094102	166094332	AluSg;SINE;Alu	OS
pAlu535	ENSG00000074964	1	+	17805558	17805653	AluSx;SINE;Alu	OS
pAlu536	ENSG00000074964	1	+	17805561	17805653	AluSx;SINE;Alu	OS
pAlu537	ENSG00000074964	1	+	17807912	17807992	AluSx;SINE;Alu	OS
pAlu538	ENSG00000074964	1	+	17808050	17808142	AluSx;SINE;Alu	OS
pAlu539	ENSG00000077157	1	+	200751491	200751583	AluJb;SINE;Alu	OS
pAlu540	ENSG00000198700	1	+	200092463	200092624	AluJo;SINE;Alu	OS
pAlu541	ENSG00000116957	1	+	233654628	233654720	AluSp;SINE;Alu	OS
pAlu542	ENSG00000169504	1	+	25030902	25030994	AluSx;SINE;Alu	OS
pAlu543	ENSG00000116815	1	-	116886164	116886256	AluSq;SINE;Alu	OS
pAlu544	ENSG00000152092	1	-	175239352	175239564	AluSq;SINE;Alu	OS
pAlu545	ENSG00000152092	1	-	175239352	175239543	AluSq;SINE;Alu	OS
pAlu546	ENSG00000070785	1	-	45217963	45218055	AluSx;SINE;Alu	OS
pAlu547	ENSG00000070785	1	-	45172122	45172214	AluSp;SINE;Alu	OS
pAlu548	ENSG00000163393	1	+	116389373	116389468	AluSx;SINE;Alu	OS
pAlu549	ENSG00000163393	1	+	116389376	116389468	AluSx;SINE;Alu	OS
pAlu550	ENSG00000058085	1	+	181440601	181440816	AluSq;SINE;Alu	OS
pAlu551	ENSG00000058085	1	+	181440628	181440816	AluSq;SINE;Alu	OS
pAlu552	ENSG00000058085	1	+	181440676	181440816	AluSq;SINE;Alu	OS
pAlu553	ENSG00000085831	1	-	51545776	51545991	AluSx;SINE;Alu	OS
pAlu554	ENSG00000085831	1	-	51545776	51545967	AluSx;SINE;Alu	OS
pAlu555	ENSG00000118193	1	-	198802708	198802815	AluSq;SINE;Alu	OS
pAlu556	ENSG00000066557	1	-	70425836	70425928	AluJo;SINE;Alu	OS
pAlu557	ENSG00000009724	1	-	11018371	11018532	AluJb;SINE;Alu	OS
pAlu558	ENSG00000009724	1	-	11014996	11015091	AluSx;SINE;Alu	OS
pAlu559	ENSG00000009724	1	-	11014996	11015088	AluSx;SINE;Alu	OS
pAlu560	ENSG00000009724	1	-	11016664	11016882	AluSx;SINE;Alu	OS
pAlu561	ENSG00000009724	1	-	11016664	11016879	AluSx;SINE;Alu	OS
pAlu562	ENSG00000009724	1	-	11010648	11010788	AluSq;SINE;Alu	OS
pAlu563	ENSG00000009724	1	-	11010606	11010788	AluSq;SINE;Alu	OS
pAlu564	ENSG00000120332	1	+	173327531	173327626	AluSx;SINE;Alu	OS
pAlu565	ENSG00000120332	1	+	173327534	173327626	AluSx;SINE;Alu	OS
pAlu566	ENSG00000162551	1	+	21754683	21754775	AluSx;SINE;Alu	OS
pAlu567	ENSG00000162551	1	+	21754876	21755088	AluY;SINE;Alu	OS
pAlu568	ENSG00000116138	1	+	15752362	15752595	AluSq;SINE;Alu	OS
pAlu569	ENSG00000116138	1	+	15736115	15736210	AluSx;SINE;Alu	OS
pAlu570	ENSG00000116138	1	+	15736118	15736210	AluSx;SINE;Alu	OS
pAlu571	ENSG00000116138	1	+	15735347	15735439	AluSp;SINE;Alu	OS
pAlu572	ENSG00000178104	1	-	143631459	143631539	AluSp;SINE;Alu	OS
pAlu573	ENSG00000134376	1	+	195537101	195537196	AluSx;SINE;Alu	OS
pAlu574	ENSG00000134376	1	+	195537104	195537196	AluSx;SINE;Alu	OS
pAlu575	ENSG00000143552	1	-	152238620	152238829	AluSx;SINE;Alu	OS
pAlu576	ENSG00000143552	1	-	152249711	152249803	AluSp;SINE;Alu	OS
pAlu577	ENSG00000085832	1	-	51637859	51638017	AluSx;SINE;Alu	OS
pAlu578	ENSG00000085832	1	-	51637859	51637954	AluSx;SINE;Alu	OS
pAlu579	ENSG00000085832	1	-	51637859	51637951	AluSx;SINE;Alu	OS
pAlu580	ENSG00000154027	1	+	77590248	77590478	AluSq;SINE;Alu	OS
pAlu581	ENSG00000160838	1	+	155166691	155166786	AluSx;SINE;Alu	OS
pAlu582	ENSG00000160838	1	+	155166694	155166786	AluSx;SINE;Alu	OS
pAlu583	ENSG00000186543	1	-	16837940	16838032	AluJo;SINE;Alu	OS
pAlu584	ENSG00000186543	1	-	16837940	16838026	AluJo;SINE;Alu	OS
pAlu585	ENSG00000162852	1	+	244892441	244892551	AluSx;SINE;Alu	OS
pAlu586	ENSG00000172018	1	-	155331204	155331326	AluSq;SINE;Alu	OS
pAlu587	ENSG00000172018	1	-	155333629	155333724	AluSx;SINE;Alu	OS
pAlu588	ENSG00000173614	1	+	9957354	9957446	AluJb;SINE;Alu	OS
pAlu589	ENSG00000143569	1	+	152478023	152478118	AluSx;SINE;Alu	OS
pAlu590	ENSG00000143569	1	+	152478026	152478118	AluSx;SINE;Alu	OS
pAlu591	ENSG00000143469	1	+	208350897	208350989	AluSp;SINE;Alu	OS
pAlu592	ENSG00000143469	1	+	208258124	208258228	AluSc;SINE;Alu	OS
pAlu593	ENSG00000186063	1	-	220929143	220929238	AluSx;SINE;Alu	OS
pAlu594	ENSG00000186063	1	-	220929143	220929235	AluSx;SINE;Alu	OS
pAlu595	ENSG00000159023	1	+	29250221	29250433	AluSx;SINE;Alu	OS
pAlu596	ENSG00000159023	1	+	29250221	29250475	AluSx;SINE;Alu	OS
pAlu597	ENSG00000159023	1	+	29250380	29250475	AluSx;SINE;Alu	OS
pAlu598	ENSG00000159023	1	+	29250383	29250475	AluSx;SINE;Alu	OS
pAlu599	ENSG00000133059	1	-	203393404	203393505	AluSg;SINE;Alu	OS
pAlu600	ENSG00000116171	1	+	53265860	53266000	AluSp;SINE;Alu	OS
pAlu601	ENSG00000143702	1	-	241378278	241378421	AluSx;SINE;Alu	OS
pAlu602	ENSG00000123685	1	-	210935201	210935290	AluSg;SINE;Alu	OS
pAlu603	ENSG00000116830	1	+	117408708	117408815	AluSx;SINE;Alu	OS
pAlu604	ENSG00000130768	1	+	28141945	28142037	AluSx;SINE;Alu	OS
pAlu605	ENSG00000178104	1	-	143581763	143581855	AluJb;SINE;Alu	OS
pAlu606	ENSG00000197056	1	+	35347229	35347336	AluJb;SINE;Alu	OS
pAlu607	ENSG00000197056	1	+	35347253	35347336	AluJb;SINE;Alu	OS
pAlu608	ENSG00000009780	1	+	27955574	27955666	AluSx;SINE;Alu	OS
pAlu609	ENSG00000162849	1	+	243897861	243897947	AluSx;SINE;Alu	OS
pAlu610	ENSG00000162849	1	+	243898660	243898851	AluSx;SINE;Alu	OS
pAlu611	ENSG00000118454	1	-	70557617	70557712	AluSq;SINE;Alu	OS
pAlu612	ENSG00000118454	1	-	70557617	70557709	AluSq;SINE;Alu	OS
pAlu613	ENSG00000162378	1	+	53021903	53021983	AluJb;SINE;Alu	OS
pAlu614	ENSG00000162378	1	+	52975034	52975126	AluSx;SINE;Alu	OS
pAlu615	ENSG00000162378	1	+	52977064	52977147	AluSp;SINE;Alu	OS
pAlu616	ENSG00000162378	1	+	52979010	52979102	AluSx;SINE;Alu	OS
pAlu617	ENSG00000162378	1	+	52984009	52984101	AluSx;SINE;Alu	OS
pAlu618	ENSG00000162641	1	-	109193366	109193458	AluJb;SINE;Alu	OS
pAlu619	ENSG00000162378	1	+	52999205	52999300	AluSx;SINE;Alu	OS
pAlu620	ENSG00000162378	1	+	52999208	52999300	AluSx;SINE;Alu	OS
pAlu621	ENSG00000135776	1	-	227722671	227722832	AluSx;SINE;Alu	OS
pAlu622	ENSG00000135776	1	-	227722671	227722763	AluSx;SINE;Alu	OS
pAlu623	ENSG00000204507	1	-	13033028	13033168	AluSx;SINE;Alu	OS
pAlu624	ENSG00000120949	1	+	12099909	12100004	AluSx;SINE;Alu	OS
pAlu625	ENSG00000120949	1	+	12099912	12100004	AluSx;SINE;Alu	OS
pAlu626	ENSG00000120949	1	+	12105655	12105750	AluSx;SINE;Alu	OS
pAlu627	ENSG00000120949	1	+	12105658	12105750	AluSx;SINE;Alu	OS
pAlu628	ENSG00000152061	1	+	172575463	172575645	AluSx;SINE;Alu	OS
pAlu629	ENSG00000152061	1	+	172575550	172575645	AluSx;SINE;Alu	OS
pAlu630	ENSG00000152061	1	+	172575553	172575645	AluSx;SINE;Alu	OS
pAlu631	ENSG00000143493	1	-	210197293	210197433	AluSx;SINE;Alu	OS
pAlu632	ENSG00000066135	1	+	43901907	43902008	AluJo;SINE;Alu	OS
pAlu633	ENSG00000066135	1	+	43899418	43899510	AluSp;SINE;Alu	OS
pAlu634	ENSG00000116288	1	+	7963540	7963632	FLAM_C;SINE;Alu	OS
pAlu635	ENSG00000116288	1	+	7963546	7963632	FLAM_C;SINE;Alu	OS
pAlu636	ENSG00000163867	1	-	35265817	35265906	AluJo;SINE;Alu	OS
pAlu637	ENSG00000198799	1	+	113431679	113431771	AluSx;SINE;Alu	OS
pAlu638	ENSG00000162894	1	-	205161309	205161401	AluJo;SINE;Alu	OS
pAlu639	ENSG00000185630	1	+	162816622	162816717	AluSq;SINE;Alu	OS
pAlu640	ENSG00000185630	1	+	162816625	162816717	AluSq;SINE;Alu	OS
pAlu641	ENSG00000185630	1	+	162839828	162839944	AluSx;SINE;Alu	OS
pAlu642	ENSG00000185630	1	+	162850821	162850913	AluSx;SINE;Alu	OS
pAlu643	ENSG00000185630	1	+	162886272	162886364	AluSq;SINE;Alu	OS
pAlu644	ENSG00000185630	1	+	162886275	162886364	AluSq;SINE;Alu	OS
pAlu645	ENSG00000185630	1	+	162901333	162901425	AluSx;SINE;Alu	OS
pAlu646	ENSG00000185630	1	+	162987544	162987678	AluSx;SINE;Alu	OS
pAlu647	ENSG00000176261	1	-	32879093	32879188	AluSq;SINE;Alu	OS
pAlu648	ENSG00000176261	1	-	32880432	32880527	AluSx;SINE;Alu	OS
pAlu649	ENSG00000176261	1	-	32880432	32880524	AluSx;SINE;Alu	OS
pAlu650	ENSG00000116754	1	+	70479067	70479186	AluSp;SINE;Alu	OS
pAlu651	ENSG00000196550	1	+	204316499	204316606	AluSq;SINE;Alu	OS
pAlu652	ENSG00000196550	1	+	204316502	204316606	AluSq;SINE;Alu	OS
pAlu653	ENSG00000196550	1	+	204316817	204316912	AluSx;SINE;Alu	OS
pAlu654	ENSG00000196550	1	+	204316820	204316912	AluSx;SINE;Alu	OS
pAlu655	ENSG00000183856	1	-	154766077	154766169	AluSx;SINE;Alu	OS
pAlu656	ENSG00000183814	1	-	224524901	224525032	AluJb;SINE;Alu	OS
pAlu657	ENSG00000143252	1	+	159564442	159564651	AluSp;SINE;Alu	OS
pAlu658	ENSG00000186094	1	-	48779813	48780025	AluSq;SINE;Alu	OS
pAlu659	ENSG00000162599	1	+	61602232	61602336	AluSx;SINE;Alu	OS
pAlu660	ENSG00000197312	1	+	15828834	15828914	AluSq;SINE;Alu	OS
pAlu661	ENSG00000197312	1	+	15828834	15828956	AluSq;SINE;Alu	OS
pAlu662	ENSG00000197312	1	+	15828834	15829049	AluSq;SINE;Alu	OS
pAlu663	ENSG00000197312	1	+	15828834	15829091	AluSq;SINE;Alu	OS
pAlu664	ENSG00000162670	1	-	188375096	188375197	AluSx;SINE;Alu	OS
pAlu665	ENSG00000162852	1	+	244827927	244828007	AluJb;SINE;Alu	OS
pAlu666	ENSG00000162852	1	+	244843714	244843854	AluSx;SINE;Alu	OS
pAlu667	ENSG00000084623	1	+	32468454	32468564	AluSx;SINE;Alu	OS
pAlu668	ENSG00000084628	1	-	31451406	31451501	AluSq;SINE;Alu	OS
pAlu669	ENSG00000084628	1	-	31459169	31459420	AluJb;SINE;Alu	OS
pAlu670	ENSG00000142623	1	+	17408954	17409157	AluSx;SINE;Alu	OS
pAlu671	ENSG00000142623	1	+	17408978	17409157	AluSx;SINE;Alu	OS
pAlu672	ENSG00000137962	1	-	94436360	94436587	AluJo;SINE;Alu	OS
pAlu673	ENSG00000143819	1	+	224095790	224095885	AluSx;SINE;Alu	OS
pAlu674	ENSG00000143819	1	+	224095793	224095885	AluSx;SINE;Alu	OS
pAlu675	ENSG00000143819	1	+	224095951	224096163	AluSx;SINE;Alu	OS
pAlu676	ENSG00000143178	1	+	166544029	166544121	FLAM_C;SINE;Alu	OS
pAlu677	ENSG00000070831	1	+	22282143	22282238	AluSp;SINE;Alu	OS
pAlu678	ENSG00000070831	1	+	22282146	22282238	AluSp;SINE;Alu	OS
pAlu679	ENSG00000116191	1	+	177072724	177072816	AluJo;SINE;Alu	OS
pAlu680	ENSG00000154380	1	-	223753737	223753829	AluSx;SINE;Alu	OS
pAlu681	ENSG00000117620	1	+	100242918	100243010	AluJb;SINE;Alu	OS
pAlu682	ENSG00000058673	1	+	202066718	202066930	AluSp;SINE;Alu	OS
pAlu683	ENSG00000058673	1	+	202066742	202066930	AluSp;SINE;Alu	OS
pAlu684	ENSG00000058673	1	+	202067994	202068089	AluSp;SINE;Alu	OS
pAlu685	ENSG00000058673	1	+	202067997	202068089	AluSp;SINE;Alu	OS
pAlu686	ENSG00000122223	1	-	159082145	159082267	AluSq;SINE;Alu	OS
pAlu687	ENSG00000122223	1	-	159082052	159082267	AluSq;SINE;Alu	OS
pAlu688	ENSG00000122223	1	-	159089219	159089359	AluSq;SINE;Alu	OS
pAlu689	ENSG00000122223	1	-	159097985	159098086	AluSx;SINE;Alu	OS
pAlu690	ENSG00000122223	1	-	159097985	159098083	AluSx;SINE;Alu	OS
pAlu691	ENSG00000085433	1	-	109356466	109356549	AluSg;SINE;Alu	OS
pAlu692	ENSG00000143217	1	-	159318525	159318641	AluSq;SINE;Alu	OS
pAlu693	ENSG00000143324	1	+	178923835	178924125	AluSx;SINE;Alu	OS
pAlu694	ENSG00000143324	1	+	178923994	178924125	AluSx;SINE;Alu	OS
pAlu695	ENSG00000143324	1	+	178923997	178924125	AluSx;SINE;Alu	OS
pAlu696	ENSG00000143324	1	+	178950349	178950441	AluJo;SINE;Alu	OS
pAlu697	ENSG00000143324	1	+	178952772	178952987	AluSq;SINE;Alu	OS
pAlu698	ENSG00000143324	1	+	178990406	178990498	AluJb;SINE;Alu	OS
pAlu699	ENSG00000143324	1	+	178993464	178993550	AluJo;SINE;Alu	OS
pAlu700	ENSG00000143324	1	+	179000249	179000506	AluJb;SINE;Alu	OS
pAlu701	ENSG00000143324	1	+	179000414	179000506	AluJb;SINE;Alu	OS
pAlu702	ENSG00000142599	1	-	8605831	8605929	AluSx;SINE;Alu	OS
pAlu703	ENSG00000142599	1	-	8605831	8605926	AluSx;SINE;Alu	OS
pAlu704	ENSG00000142599	1	-	8632116	8632211	AluSx;SINE;Alu	OS
pAlu705	ENSG00000142599	1	-	8632116	8632208	AluSx;SINE;Alu	OS
pAlu706	ENSG00000142599	1	-	8633800	8633892	AluJo;SINE;Alu	OS
pAlu707	ENSG00000142599	1	-	8537208	8537321	AluJo;SINE;Alu	OS
pAlu708	ENSG00000142599	1	-	8537208	8537297	AluJo;SINE;Alu	OS
pAlu709	ENSG00000123684	1	-	210057277	210057372	AluSx;SINE;Alu	OS
pAlu710	ENSG00000123684	1	-	210057277	210057369	AluSx;SINE;Alu	OS
pAlu711	ENSG00000123684	1	-	210062482	210062577	AluSx;SINE;Alu	OS
pAlu712	ENSG00000123684	1	-	210062482	210062574	AluSx;SINE;Alu	OS
pAlu713	ENSG00000172260	1	-	72009754	72009942	AluSp;SINE;Alu	OS
pAlu714	ENSG00000172260	1	-	72074505	72074696	AluSx;SINE;Alu	OS
pAlu715	ENSG00000172260	1	-	72074505	72074672	AluSx;SINE;Alu	OS
pAlu716	ENSG00000172260	1	-	72154806	72154949	AluSq;SINE;Alu	OS
pAlu717	ENSG00000171385	1	-	112244884	112245099	AluSq;SINE;Alu	OS
pAlu718	ENSG00000171385	1	-	112244884	112245024	AluSq;SINE;Alu	OS
pAlu719	ENSG00000116478	1	+	32560639	32560734	AluSx;SINE;Alu	OS
pAlu720	ENSG00000065600	1	-	210641331	210641426	AluSx;SINE;Alu	OS
pAlu721	ENSG00000065600	1	-	210641331	210641423	AluSx;SINE;Alu	OS
pAlu722	ENSG00000160785	1	+	154442748	154442888	AluSx;SINE;Alu	OS
pAlu723	ENSG00000186094	1	-	50097057	50097263	AluSx;SINE;Alu	OS
pAlu724	ENSG00000179914	1	-	159113392	159113484	AluSx;SINE;Alu	OS
pAlu725	ENSG00000117139	1	-	201011347	201011439	AluSx;SINE;Alu	OS
pAlu726	ENSG00000162851	1	-	244790365	244790445	AluJb;SINE;Alu	OS
pAlu727	ENSG00000203721	1	-	198582103	198582195	AluSx;SINE;Alu	OS
pAlu728	ENSG00000203965	1	+	63792621	63792785	AluSx;SINE;Alu	OS
pAlu729	ENSG00000203965	1	+	63792645	63792785	AluSx;SINE;Alu	OS
pAlu730	ENSG00000182901	1	-	239113781	239113921	AluSq;SINE;Alu	OS
pAlu731	ENSG00000171603	1	-	9728042	9728128	AluJb;SINE;Alu	OS
pAlu732	ENSG00000203666	1	+	243233714	243233806	AluJo;SINE;Alu	OS
pAlu733	ENSG00000203666	1	+	243236282	243236416	AluSx;SINE;Alu	OS
pAlu734	ENSG00000203666	1	+	243245944	243246141	AluSq;SINE;Alu	OS
pAlu735	ENSG00000203666	1	+	243245944	243246183	AluSq;SINE;Alu	OS
pAlu736	ENSG00000203666	1	+	243246091	243246183	AluSq;SINE;Alu	OS
pAlu737	ENSG00000116885	1	-	36676103	36676195	AluJo;SINE;Alu	OS
pAlu738	ENSG00000162591	1	-	3500593	3500685	AluJo;SINE;Alu	OS
pAlu739	ENSG00000198626	1	+	235794378	235794470	AluSx;SINE;Alu	OS
pAlu740	ENSG00000075945	1	-	168273235	168273330	AluSx;SINE;Alu	OS
pAlu741	ENSG00000075945	1	-	168273235	168273327	AluSx;SINE;Alu	OS
pAlu742	ENSG00000118217	1	+	160051790	160051882	AluJo;SINE;Alu	OS
pAlu743	ENSG00000117625	1	+	209507740	209507835	AluJo;SINE;Alu	OS
pAlu744	ENSG00000117625	1	+	209507743	209507835	AluJo;SINE;Alu	OS
pAlu745	ENSG00000126698	1	-	28404726	28404818	AluSq;SINE;Alu	OS
pAlu746	ENSG00000066294	1	-	158807151	158807249	AluJb;SINE;Alu	OS
pAlu747	ENSG00000064703	1	+	112101244	112101339	AluJo;SINE;Alu	OS
pAlu748	ENSG00000083444	1	+	11919349	11919444	AluSx;SINE;Alu	OS
pAlu749	ENSG00000083444	1	+	11919512	11919727	AluSq;SINE;Alu	OS
pAlu750	ENSG00000083444	1	+	11919587	11919727	AluSq;SINE;Alu	OS
pAlu751	ENSG00000083444	1	+	11922434	11922529	AluSq;SINE;Alu	OS
pAlu752	ENSG00000083444	1	+	11922437	11922529	AluSq;SINE;Alu	OS
pAlu753	ENSG00000083444	1	+	11922599	11922685	AluJo;SINE;Alu	OS
pAlu754	ENSG00000083444	1	+	11922852	11922944	AluJo;SINE;Alu	OS
pAlu755	ENSG00000083444	1	+	11924510	11924605	AluSx;SINE;Alu	OS
pAlu756	ENSG00000083444	1	+	11924513	11924605	AluSx;SINE;Alu	OS
pAlu757	ENSG00000155816	1	+	238335217	238335309	AluSx;SINE;Alu	OS
pAlu758	ENSG00000155816	1	+	238344601	238344681	AluSc;SINE;Alu	OS
pAlu759	ENSG00000155816	1	+	238352391	238352483	AluSq;SINE;Alu	OS
pAlu760	ENSG00000155816	1	+	238375618	238375710	AluJo;SINE;Alu	OS
pAlu761	ENSG00000155816	1	+	238385001	238385090	AluJb;SINE;Alu	OS
pAlu762	ENSG00000007968	1	-	23711059	23711175	AluSq;SINE;Alu	OS
pAlu763	ENSG00000198952	1	-	154501181	154501276	AluSx;SINE;Alu	OS
pAlu764	ENSG00000198952	1	-	154501181	154501273	AluSx;SINE;Alu	OS
pAlu765	ENSG00000143569	1	+	152483601	152483693	AluSx;SINE;Alu	OS
pAlu766	ENSG00000143569	1	+	152484077	152484301	AluSx;SINE;Alu	OS
pAlu767	ENSG00000142655	1	+	10482114	10482368	AluSg;SINE;Alu	OS
pAlu768	ENSG00000142655	1	+	10482138	10482368	AluSg;SINE;Alu	OS
pAlu769	ENSG00000142655	1	+	10482219	10482368	AluSg;SINE;Alu	OS
pAlu770	ENSG00000142655	1	+	10486563	10486655	AluSx;SINE;Alu	OS
pAlu771	ENSG00000069702	1	-	92049196	92049288	AluJo;SINE;Alu	OS
pAlu772	ENSG00000069702	1	-	92070888	92070980	AluSx;SINE;Alu	OS
pAlu773	ENSG00000069702	1	-	92079990	92080076	AluJo;SINE;Alu	OS
pAlu774	ENSG00000069702	1	-	92096500	92096748	AluSx;SINE;Alu	OS
pAlu775	ENSG00000069702	1	-	92096500	92096595	AluSx;SINE;Alu	OS
pAlu776	ENSG00000069702	1	-	92096500	92096592	AluSx;SINE;Alu	OS
pAlu777	ENSG00000069702	1	-	92096941	92097033	AluSx;SINE;Alu	OS
pAlu778	ENSG00000117533	1	-	169968024	169968116	AluJo;SINE;Alu	OS
pAlu779	ENSG00000198626	1	+	235800282	235800497	AluSq;SINE;Alu	OS
pAlu780	ENSG00000198626	1	+	235801258	235801443	AluSq;SINE;Alu	OS
pAlu781	ENSG00000198626	1	+	235801258	235801473	AluSq;SINE;Alu	OS
pAlu782	ENSG00000198626	1	+	235801333	235801443	AluSq;SINE;Alu	OS
pAlu783	ENSG00000198626	1	+	235801333	235801473	AluSq;SINE;Alu	OS
pAlu784	ENSG00000143512	1	-	220768354	220768494	AluSx;SINE;Alu	OS
pAlu785	ENSG00000143512	1	-	220771495	220771695	AluSq;SINE;Alu	OS
pAlu786	ENSG00000078618	1	-	52047897	52047995	AluSq;SINE;Alu	OS
pAlu787	ENSG00000172260	1	-	71661398	71661493	AluJb;SINE;Alu	OS
pAlu788	ENSG00000172260	1	-	71688885	71689076	AluSx;SINE;Alu	OS
pAlu789	ENSG00000142655	1	+	10542886	10542978	AluSp;SINE;Alu	OS
pAlu790	ENSG00000142655	1	+	10550321	10550416	AluSx;SINE;Alu	OS
pAlu791	ENSG00000142655	1	+	10550324	10550416	AluSx;SINE;Alu	OS
pAlu792	ENSG00000142655	1	+	10553686	10553778	AluJb;SINE;Alu	OS
pAlu793	ENSG00000142655	1	+	10562964	10563104	AluSx;SINE;Alu	OS
pAlu794	ENSG00000162415	1	-	45282587	45282679	AluJb;SINE;Alu	OS
pAlu795	ENSG00000162415	1	-	45288396	45288539	AluSx;SINE;Alu	OS
pAlu796	ENSG00000158315	1	-	39129310	39129402	AluSx;SINE;Alu	OS
pAlu797	ENSG00000162415	1	-	45300240	45300341	AluSx;SINE;Alu	OS
pAlu798	ENSG00000162415	1	-	45305615	45305695	AluJo;SINE;Alu	OS
pAlu799	ENSG00000054392	1	+	208648335	208648427	AluSx;SINE;Alu	OS
pAlu800	ENSG00000143502	1	-	221511974	221512114	AluSx;SINE;Alu	OS
pAlu801	ENSG00000058668	1	+	201960653	201960904	AluSg;SINE;Alu	OS
pAlu802	ENSG00000116584	1	-	154185403	154185498	AluSx;SINE;Alu	OS
pAlu803	ENSG00000116584	1	-	154185403	154185495	AluSx;SINE;Alu	OS
pAlu804	ENSG00000176261	1	-	32868982	32869167	AluSx;SINE;Alu	OS
pAlu805	ENSG00000142583	1	-	9045258	9045353	AluSx;SINE;Alu	OS
pAlu806	ENSG00000157060	1	-	181187695	181187910	AluSp;SINE;Alu	OS
pAlu807	ENSG00000143079	1	+	112787544	112787636	AluSx;SINE;Alu	OS
pAlu808	ENSG00000171603	1	-	9756993	9757133	AluSx;SINE;Alu	OS
pAlu809	ENSG00000171603	1	-	9759740	9759859	AluSx;SINE;Alu	OS
pAlu810	ENSG00000171603	1	-	9765434	9765574	AluSx;SINE;Alu	OS
pAlu811	ENSG00000171603	1	-	9765392	9765574	AluSx;SINE;Alu	OS
pAlu812	ENSG00000171603	1	-	9765434	9765550	AluSx;SINE;Alu	OS
pAlu813	ENSG00000171603	1	-	9765392	9765550	AluSx;SINE;Alu	OS
pAlu814	ENSG00000171603	1	-	9765392	9765484	AluSx;SINE;Alu	OS
pAlu815	ENSG00000171603	1	-	9783632	9783724	AluSp;SINE;Alu	OS
pAlu816	ENSG00000171603	1	-	9788252	9788347	AluSx;SINE;Alu	OS
pAlu817	ENSG00000171603	1	-	9788252	9788344	AluSx;SINE;Alu	OS
pAlu818	ENSG00000171603	1	-	9802905	9803156	AluSx;SINE;Alu	OS
pAlu819	ENSG00000171603	1	-	9743878	9743970	AluJb;SINE;Alu	OS
pAlu820	ENSG00000156876	1	-	100335890	100335970	AluJb;SINE;Alu	OS
pAlu821	ENSG00000185104	1	-	51049049	51049141	AluSx;SINE;Alu	OS
pAlu822	ENSG00000168679	1	-	110726386	110726526	AluSx;SINE;Alu	OS
pAlu823	ENSG00000160783	1	+	154455381	154455569	AluSx;SINE;Alu	OS
pAlu824	ENSG00000160783	1	+	154461338	154461550	AluSx;SINE;Alu	OS
pAlu825	ENSG00000152760	1	+	67005571	67005666	AluSx;SINE;Alu	OS
pAlu826	ENSG00000197472	1	-	245224206	245224301	AluSx;SINE;Alu	OS
pAlu827	ENSG00000197472	1	-	245224206	245224298	AluSx;SINE;Alu	OS
pAlu828	ENSG00000116675	1	+	65590219	65590314	AluSq;SINE;Alu	OS
pAlu829	ENSG00000116675	1	+	65590222	65590314	AluSq;SINE;Alu	OS
pAlu830	ENSG00000070759	1	-	45616027	45616257	AluSg;SINE;Alu	OS
pAlu831	ENSG00000070759	1	-	45639156	45639281	AluSx;SINE;Alu	OS
pAlu832	ENSG00000070759	1	-	45639156	45639257	AluSx;SINE;Alu	OS
pAlu833	ENSG00000070759	1	-	45644789	45644911	AluJo;SINE;Alu	OS
pAlu834	ENSG00000070759	1	-	45644789	45644887	AluJo;SINE;Alu	OS
pAlu835	ENSG00000117480	1	+	46635842	46636057	AluSx;SINE;Alu	OS
pAlu836	ENSG00000117480	1	+	46635866	46636057	AluSx;SINE;Alu	OS
pAlu837	ENSG00000197600	1	-	109645668	109645883	AluSq;SINE;Alu	OS
pAlu838	ENSG00000197600	1	-	109645668	109645808	AluSq;SINE;Alu	OS
pAlu839	ENSG00000118655	1	+	114251801	114251896	AluSq;SINE;Alu	OS
pAlu840	ENSG00000198216	1	+	179829343	179829573	AluSg;SINE;Alu	OS
pAlu841	ENSG00000152092	1	-	175336634	175336846	AluSq;SINE;Alu	OS
pAlu842	ENSG00000152092	1	-	175336634	175336774	AluSq;SINE;Alu	OS
pAlu843	ENSG00000116539	1	-	153636639	153636737	AluY;SINE;Alu	OS
pAlu844	ENSG00000116539	1	-	153636639	153636719	AluY;SINE;Alu	OS
pAlu845	ENSG00000116539	1	-	153638286	153638477	AluSx;SINE;Alu	OS
pAlu846	ENSG00000116539	1	-	153640645	153640761	AluJo;SINE;Alu	OS
pAlu847	ENSG00000116539	1	-	153618362	153618457	AluSx;SINE;Alu	OS
pAlu848	ENSG00000116539	1	-	153618362	153618454	AluSx;SINE;Alu	OS
pAlu849	ENSG00000198765	1	+	115284426	115284518	AluSx;SINE;Alu	OS
pAlu850	ENSG00000169504	1	+	24963363	24963455	AluSp;SINE;Alu	OS
pAlu851	ENSG00000169504	1	+	25017547	25017642	AluSx;SINE;Alu	OS
pAlu852	ENSG00000169504	1	+	25018561	25018752	AluSq;SINE;Alu	OS
pAlu853	ENSG00000143643	1	-	229111613	229111696	AluSq/x;SINE;Alu	OS
pAlu854	ENSG00000133067	1	+	200479753	200479851	AluSg;SINE;Alu	OS
pAlu855	ENSG00000176393	1	+	200222476	200222568	AluSq;SINE;Alu	OS
pAlu856	ENSG00000117245	1	-	20905712	20905798	AluJb;SINE;Alu	OS
pAlu857	ENSG00000077522	1	+	234953484	234953615	AluSx;SINE;Alu	OS
pAlu858	ENSG00000077522	1	+	234953484	234953657	AluSx;SINE;Alu	OS
pAlu859	ENSG00000077522	1	+	234953571	234953657	AluSx;SINE;Alu	OS
pAlu860	ENSG00000077522	1	+	234953574	234953657	AluSx;SINE;Alu	OS
pAlu861	ENSG00000132849	1	+	62017006	62017236	AluSg;SINE;Alu	OS
pAlu862	ENSG00000132849	1	+	62024467	62024559	AluSx;SINE;Alu	OS
pAlu863	ENSG00000092978	1	-	215687845	215688060	AluSq;SINE;Alu	OS
pAlu864	ENSG00000152104	1	-	212608689	212608784	AluSx;SINE;Alu	OS
pAlu865	ENSG00000143158	1	-	166168411	166168506	AluSx;SINE;Alu	OS
pAlu866	ENSG00000143158	1	-	166168411	166168503	AluSx;SINE;Alu	OS
pAlu867	ENSG00000173436	1	+	19815020	19815232	AluSx;SINE;Alu	OS
pAlu868	ENSG00000173436	1	+	19815044	19815232	AluSx;SINE;Alu	OS
pAlu869	ENSG00000173436	1	+	19815095	19815232	AluSx;SINE;Alu	OS
pAlu870	ENSG00000117859	1	+	51984267	51984479	AluSg;SINE;Alu	OS
pAlu871	ENSG00000160712	1	+	152685050	152685142	FLAM_C;SINE;Alu	OS
pAlu872	ENSG00000185104	1	-	51004091	51004186	AluSq;SINE;Alu	OS
pAlu873	ENSG00000185104	1	-	51004091	51004183	AluSq;SINE;Alu	OS
pAlu874	ENSG00000185104	1	-	51009901	51009993	AluSq;SINE;Alu	OS
pAlu875	ENSG00000185104	1	-	51015260	51015349	FLAM_C;SINE;Alu	OS
pAlu876	ENSG00000162390	1	+	54792634	54792756	AluJo;SINE;Alu	OS
pAlu877	ENSG00000162390	1	+	54792658	54792756	AluJo;SINE;Alu	OS
pAlu878	ENSG00000182901	1	-	239337958	239338059	AluSg;SINE;Alu	OS
pAlu879	ENSG00000182901	1	-	239354209	239354289	AluJo;SINE;Alu	OS
pAlu880	ENSG00000182901	1	-	239446086	239446187	AluSg;SINE;Alu	OS
pAlu881	ENSG00000182901	1	-	239581080	239581172	AluJo;SINE;Alu	OS
pAlu882	ENSG00000001460	1	-	24570995	24571090	AluSx;SINE;Alu	OS
pAlu883	ENSG00000137948	1	+	92226641	92226781	AluSx;SINE;Alu	OS
pAlu884	ENSG00000137948	1	+	92226641	92226823	AluSx;SINE;Alu	OS
pAlu885	ENSG00000137948	1	+	92226731	92226823	AluSx;SINE;Alu	OS
pAlu886	ENSG00000076356	1	-	206340082	206340174	AluJo;SINE;Alu	OS
pAlu887	ENSG00000116833	1	+	198359737	198359832	AluSp;SINE;Alu	OS
pAlu888	ENSG00000116833	1	+	198359740	198359832	AluSp;SINE;Alu	OS
pAlu889	ENSG00000116833	1	+	198367943	198368038	AluSx;SINE;Alu	OS
pAlu890	ENSG00000116833	1	+	198367946	198368038	AluSx;SINE;Alu	OS
pAlu891	ENSG00000116833	1	+	198400648	198400863	AluSx;SINE;Alu	OS
pAlu892	ENSG00000090686	1	-	21887663	21887845	AluSx;SINE;Alu	OS
pAlu893	ENSG00000117245	1	-	20878276	20878383	AluJo;SINE;Alu	OS
pAlu894	ENSG00000132849	1	+	62049675	62049761	AluSq;SINE;Alu	OS
pAlu895	ENSG00000132849	1	+	62058787	62058879	AluSp;SINE;Alu	OS
pAlu896	ENSG00000185523	1	-	211070979	211071077	AluSg/x;SINE;Alu	OS
pAlu897	ENSG00000185523	1	-	211075580	211075798	AluSq;SINE;Alu	OS
pAlu898	ENSG00000090020	1	-	27327651	27327731	AluJb;SINE;Alu	OS
pAlu899	ENSG00000090020	1	-	27343869	27343979	AluSx;SINE;Alu	OS
pAlu900	ENSG00000127483	1	-	20959772	20959888	AluSx;SINE;Alu	OS
pAlu901	ENSG00000116704	1	-	67251558	67251650	AluJb;SINE;Alu	OS
pAlu902	ENSG00000162761	1	-	163567518	163567613	AluSq;SINE;Alu	OS
pAlu903	ENSG00000162761	1	-	163567518	163567610	AluSq;SINE;Alu	OS
pAlu904	ENSG00000117360	1	+	148578582	148578773	AluSp;SINE;Alu	OS
pAlu905	ENSG00000143337	1	+	178139311	178139502	AluSx;SINE;Alu	OS
pAlu906	ENSG00000143337	1	+	178140568	178140660	AluJo;SINE;Alu	OS
pAlu907	ENSG00000162747	1	-	159865624	159865815	AluSx;SINE;Alu	OS
pAlu908	ENSG00000133069	1	+	203467233	203467325	AluJo;SINE;Alu	OS
pAlu909	ENSG00000075391	1	+	176341462	176341557	AluJb;SINE;Alu	OS
pAlu910	ENSG00000075391	1	+	176354721	176354861	AluSq;SINE;Alu	OS
pAlu911	ENSG00000075391	1	+	176367170	176367256	AluJo;SINE;Alu	OS
pAlu912	ENSG00000075391	1	+	176389779	176389871	AluSq;SINE;Alu	OS
pAlu913	ENSG00000075391	1	+	176440948	176441040	AluSx;SINE;Alu	OS
pAlu914	ENSG00000075391	1	+	176472704	176472799	AluSx;SINE;Alu	OS
pAlu915	ENSG00000075391	1	+	176472707	176472799	AluSx;SINE;Alu	OS
pAlu916	ENSG00000175137	1	-	247078910	247079002	AluSx;SINE;Alu	OS
pAlu917	ENSG00000057468	1	+	76048529	76048738	AluSx;SINE;Alu	OS
pAlu918	ENSG00000057468	1	+	76048713	76048805	AluSx;SINE;Alu	OS
pAlu919	ENSG00000123843	1	+	205335479	205335574	AluSx;SINE;Alu	OS
pAlu920	ENSG00000123843	1	+	205335482	205335574	AluSx;SINE;Alu	OS
pAlu921	ENSG00000196369	1	+	142726778	142726879	AluJo;SINE;Alu	OS
pAlu922	ENSG00000196369	1	+	142741897	142742037	AluSx;SINE;Alu	OS
pAlu923	ENSG00000132849	1	+	62172563	62172655	AluSq;SINE;Alu	OS
pAlu924	ENSG00000132849	1	+	62178116	62178211	AluSq;SINE;Alu	OS
pAlu925	ENSG00000132849	1	+	62178119	62178211	AluSq;SINE;Alu	OS
pAlu926	ENSG00000132849	1	+	62202437	62202577	AluSx;SINE;Alu	OS
pAlu927	ENSG00000142920	1	+	33332106	33332198	AluJo;SINE;Alu	OS
pAlu928	ENSG00000185420	1	-	244581892	244581984	AluSx;SINE;Alu	OS
pAlu929	ENSG00000198771	1	+	165896520	165896612	AluJo;SINE;Alu	OS
pAlu930	ENSG00000130939	1	+	10037616	10037708	AluSp;SINE;Alu	OS
pAlu931	ENSG00000130939	1	+	10039651	10039734	AluJb;SINE;Alu	OS
pAlu932	ENSG00000116273	1	+	6602171	6602263	AluSq;SINE;Alu	OS
pAlu933	ENSG00000127481	1	-	19370662	19370757	AluSx;SINE;Alu	OS
pAlu934	ENSG00000163141	1	+	149279033	149279128	AluSx;SINE;Alu	OS
pAlu935	ENSG00000163141	1	+	149279036	149279128	AluSx;SINE;Alu	OS
pAlu936	ENSG00000117143	1	+	160804394	160804489	AluSx;SINE;Alu	OS
pAlu937	ENSG00000117143	1	+	160804397	160804489	AluSx;SINE;Alu	OS
pAlu938	ENSG00000117143	1	+	160810689	160810784	AluSx;SINE;Alu	OS
pAlu939	ENSG00000117143	1	+	160810692	160810784	AluSx;SINE;Alu	OS
pAlu940	ENSG00000117143	1	+	160812142	160812240	AluSx;SINE;Alu	OS
pAlu941	ENSG00000117143	1	+	160812160	160812240	AluSx;SINE;Alu	OS
pAlu942	ENSG00000117143	1	+	160821082	160821174	AluJb;SINE;Alu	OS
pAlu943	ENSG00000160712	1	+	152651375	152651593	AluSx;SINE;Alu	OS
pAlu944	ENSG00000077549	1	-	19564694	19564912	AluSp;SINE;Alu	OS
pAlu945	ENSG00000173726	1	-	233346085	233346174	AluSx;SINE;Alu	OS
pAlu946	ENSG00000173726	1	-	233347137	233347400	AluSx;SINE;Alu	OS
pAlu947	ENSG00000173726	1	-	233347137	233347226	AluSx;SINE;Alu	OS
pAlu948	ENSG00000137947	1	-	89099767	89099907	AluSp;SINE;Alu	OS
pAlu949	ENSG00000162889	1	+	204951776	204951868	AluJb;SINE;Alu	OS
pAlu950	ENSG00000116701	1	-	181823092	181823184	AluJb;SINE;Alu	OS
pAlu951	ENSG00000183814	1	-	224504250	224504489	AluSx;SINE;Alu	OS
pAlu952	ENSG00000116514	1	-	33193658	33193750	AluJb;SINE;Alu	OS
pAlu953	ENSG00000198198	1	+	43635972	43636064	AluSx;SINE;Alu	OS
pAlu954	ENSG00000197429	1	-	45971873	45972013	AluSx;SINE;Alu	OS
pAlu955	ENSG00000203864	1	+	117040022	117040210	AluSp;SINE;Alu	OS
pAlu956	ENSG00000137944	1	-	89191556	89191648	AluSx;SINE;Alu	OS
pAlu957	ENSG00000204084	1	-	38177235	38177450	AluSq;SINE;Alu	OS
pAlu958	ENSG00000143627	1	-	153527144	153527239	AluSx;SINE;Alu	OS
pAlu959	ENSG00000143627	1	-	153527144	153527236	AluSx;SINE;Alu	OS
pAlu960	ENSG00000134247	1	+	117298185	117298280	AluSx;SINE;Alu	OS
pAlu961	ENSG00000134247	1	+	117298188	117298280	AluSx;SINE;Alu	OS
pAlu962	ENSG00000060656	1	+	29457159	29457299	AluSx;SINE;Alu	OS
pAlu963	ENSG00000090686	1	-	21954986	21955078	AluSp;SINE;Alu	OS
pAlu964	ENSG00000090686	1	-	21955301	21955396	AluSx;SINE;Alu	OS
pAlu965	ENSG00000090686	1	-	21955301	21955393	AluSx;SINE;Alu	OS
pAlu966	ENSG00000143183	1	-	163991282	163991431	AluJo;SINE;Alu	OS
pAlu967	ENSG00000143183	1	-	163991282	163991365	AluJo;SINE;Alu	OS
pAlu968	ENSG00000064886	1	+	111574494	111574676	AluJb;SINE;Alu	OS
pAlu969	ENSG00000064886	1	+	111574584	111574676	AluJb;SINE;Alu	OS
pAlu970	ENSG00000067606	1	+	1983836	1983931	AluSx;SINE;Alu	OS
pAlu971	ENSG00000010165	1	+	170027418	170027504	AluJb;SINE;Alu	OS
pAlu972	ENSG00000131697	1	-	5941082	5941177	AluSx;SINE;Alu	OS
pAlu973	ENSG00000135842	1	-	183069205	183069297	AluJo;SINE;Alu	OS
pAlu974	ENSG00000135842	1	-	183106886	183107026	AluSq;SINE;Alu	OS
pAlu975	ENSG00000162909	1	+	221993604	221993786	AluSx;SINE;Alu	OS
pAlu976	ENSG00000162909	1	+	221993691	221993786	AluSx;SINE;Alu	OS
pAlu977	ENSG00000157211	1	-	54383578	54383679	AluSg;SINE;Alu	OS
pAlu978	ENSG00000171612	1	+	9564741	9564836	AluSx;SINE;Alu	OS
pAlu979	ENSG00000171612	1	+	9564744	9564836	AluSx;SINE;Alu	OS
pAlu980	ENSG00000198626	1	+	235937887	235937982	AluSq;SINE;Alu	OS
pAlu981	ENSG00000198626	1	+	235937890	235937982	AluSq;SINE;Alu	OS
pAlu982	ENSG00000048707	1	+	12263318	12263410	AluSx;SINE;Alu	OS
pAlu983	ENSG00000048707	1	+	12257138	12257233	AluJo;SINE;Alu	OS
pAlu984	ENSG00000048707	1	+	12257141	12257233	AluJo;SINE;Alu	OS
pAlu985	ENSG00000048707	1	+	12271671	12271763	AluSx;SINE;Alu	OS
pAlu986	ENSG00000143776	1	-	225284241	225284450	AluSp;SINE;Alu	OS
pAlu987	ENSG00000143776	1	-	225284241	225284429	AluSp;SINE;Alu	OS
pAlu988	ENSG00000160712	1	+	152690821	152690913	AluSp;SINE;Alu	OS
pAlu989	ENSG00000160712	1	+	152695326	152695448	AluSq;SINE;Alu	OS
pAlu990	ENSG00000004487	1	+	23234467	23234559	AluSp;SINE;Alu	OS
pAlu991	ENSG00000204468	1	+	14135201	14135419	AluSp;SINE;Alu	OS
pAlu992	ENSG00000204468	1	+	14234745	14234834	AluSx;SINE;Alu	OS
pAlu993	ENSG00000176393	1	+	200230443	200230544	AluSx;SINE;Alu	OS
pAlu994	ENSG00000176393	1	+	200230463	200230666	AluSx;SINE;Alu	OS
pAlu995	ENSG00000163159	1	-	149419201	149419341	AluSx;SINE;Alu	OS
pAlu996	ENSG00000162753	1	-	171758874	171758966	AluSx;SINE;Alu	OS
pAlu997	ENSG00000126070	1	+	36267976	36268116	AluSx;SINE;Alu	OS
pAlu998	ENSG00000126070	1	+	36268000	36268116	AluSx;SINE;Alu	OS
pAlu999	ENSG00000204138	1	+	28659789	28659884	AluSx;SINE;Alu	OS
pAlu1000	ENSG00000204138	1	+	28659792	28659884	AluSx;SINE;Alu	OS
pAlu1001	ENSG00000204138	1	+	28663984	28664079	AluSq;SINE;Alu	OS
pAlu1002	ENSG00000204138	1	+	28663987	28664079	AluSq;SINE;Alu	OS
pAlu1003	ENSG00000060656	1	+	29495806	29495898	AluJb;SINE;Alu	OS
pAlu1004	ENSG00000060656	1	+	29496339	29496431	AluSx;SINE;Alu	OS
pAlu1005	ENSG00000117000	1	+	40436447	40436536	AluSp;SINE;Alu	OS
pAlu1006	ENSG00000143614	1	-	152052816	152052911	AluSg;SINE;Alu	OS
pAlu1007	ENSG00000143614	1	-	152053613	152053708	AluSx;SINE;Alu	OS
pAlu1008	ENSG00000143614	1	-	152053613	152053705	AluSx;SINE;Alu	OS
pAlu1009	ENSG00000066027	1	+	210583103	210583195	AluSx;SINE;Alu	OS
pAlu1010	ENSG00000066027	1	+	210579327	210579419	AluSp;SINE;Alu	OS
pAlu1011	ENSG00000066027	1	+	210559606	210559728	AluSq;SINE;Alu	OS
pAlu1012	ENSG00000182901	1	-	239227488	239227583	AluSx;SINE;Alu	OS
pAlu1013	ENSG00000182901	1	-	239227488	239227580	AluSx;SINE;Alu	OS
pAlu1014	ENSG00000182901	1	-	239272645	239272851	AluSx;SINE;Alu	OS
pAlu1015	ENSG00000182901	1	-	239272603	239272851	AluSx;SINE;Alu	OS
pAlu1016	ENSG00000182901	1	-	239272645	239272785	AluSx;SINE;Alu	OS
pAlu1017	ENSG00000182901	1	-	239272603	239272785	AluSx;SINE;Alu	OS
pAlu1018	ENSG00000182901	1	-	239272603	239272698	AluSx;SINE;Alu	OS
pAlu1019	ENSG00000182901	1	-	239272603	239272695	AluSx;SINE;Alu	OS
pAlu1020	ENSG00000157077	1	+	52507575	52507667	AluSq;SINE;Alu	OS
pAlu1021	ENSG00000162398	1	+	55057675	55057770	AluJo;SINE;Alu	OS
pAlu1022	ENSG00000117448	1	+	45803574	45803666	AluSp;SINE;Alu	OS
pAlu1023	ENSG00000137992	1	-	100450557	100450679	AluJo;SINE;Alu	OS
pAlu1024	ENSG00000086015	1	+	46050782	46050919	AluSx;SINE;Alu	OS
pAlu1025	ENSG00000086015	1	+	46059344	46059436	AluJb;SINE;Alu	OS
pAlu1026	ENSG00000121446	1	+	180782334	180782426	AluSc;SINE;Alu	OS
pAlu1027	ENSG00000121446	1	+	180782337	180782426	AluSc;SINE;Alu	OS
pAlu1028	ENSG00000143473	1	-	209022431	209022526	AluSq;SINE;Alu	OS
pAlu1029	ENSG00000143473	1	-	209022431	209022523	AluSq;SINE;Alu	OS
pAlu1030	ENSG00000143156	1	-	167374312	167374404	AluJo;SINE;Alu	OS
pAlu1031	ENSG00000171502	1	-	86198894	86198986	AluSx;SINE;Alu	OS
pAlu1032	ENSG00000179397	1	+	242859747	242859842	AluSx;SINE;Alu	OS
pAlu1033	ENSG00000179397	1	+	242859750	242859842	AluSx;SINE;Alu	OS
pAlu1034	ENSG00000188641	1	-	97475143	97475382	AluSq;SINE;Alu	OS
pAlu1035	ENSG00000143776	1	-	225384961	225385170	AluSx;SINE;Alu	OS
pAlu1036	ENSG00000143776	1	-	225384961	225385101	AluSx;SINE;Alu	OS
pAlu1037	ENSG00000143776	1	-	225256013	225256153	AluSx;SINE;Alu	OS
pAlu1038	ENSG00000131236	1	+	40306719	40306814	AluSp;SINE;Alu	OS
pAlu1039	ENSG00000131236	1	+	40306722	40306814	AluSp;SINE;Alu	OS
pAlu1040	ENSG00000116747	1	+	191307852	191307992	AluSq;SINE;Alu	OS
pAlu1041	ENSG00000182183	1	+	52883851	52883946	AluJb;SINE;Alu	OS
pAlu1042	ENSG00000182183	1	+	52883854	52883946	AluJb;SINE;Alu	OS
pAlu1043	ENSG00000182183	1	+	52885276	52885371	AluSx;SINE;Alu	OS
pAlu1044	ENSG00000182183	1	+	52885279	52885371	AluSx;SINE;Alu	OS
pAlu1045	ENSG00000133059	1	-	203426116	203426208	AluSx;SINE;Alu	OS
pAlu1046	ENSG00000117400	1	+	43580172	43580351	AluY;SINE;Alu	OS
pAlu1047	ENSG00000117400	1	+	43580196	43580351	AluY;SINE;Alu	OS
pAlu1048	ENSG00000163565	1	+	157275943	157276035	AluSx;SINE;Alu	OS
pAlu1049	ENSG00000126091	1	+	44134989	44135081	AluJb;SINE;Alu	OS
pAlu1050	ENSG00000142856	1	-	63753080	63753196	AluSc;SINE;Alu	OS
pAlu1051	ENSG00000179051	1	-	17616533	17616688	AluSx;SINE;Alu	OS
pAlu1052	ENSG00000163113	1	-	148206595	148206735	AluSx;SINE;Alu	OS
pAlu1053	ENSG00000163431	1	-	200160841	200160960	AluSq;SINE;Alu	OS
pAlu1054	ENSG00000133216	1	+	23091062	23091154	AluJb;SINE;Alu	OS
pAlu1055	ENSG00000174606	1	-	211238096	211238188	AluJb;SINE;Alu	OS
pAlu1056	ENSG00000143473	1	-	209303446	209303538	AluSx;SINE;Alu	OS
pAlu1057	ENSG00000117758	1	+	27979329	27979541	AluSx;SINE;Alu	OS
pAlu1058	ENSG00000117758	1	+	27979353	27979541	AluSx;SINE;Alu	OS
pAlu1059	ENSG00000037637	1	-	16500485	16500667	AluSx;SINE;Alu	OS
pAlu1060	ENSG00000037637	1	-	16500485	16500643	AluSx;SINE;Alu	OS
pAlu1061	ENSG00000037637	1	-	16503791	16503886	AluSx;SINE;Alu	OS
pAlu1062	ENSG00000037637	1	-	16503791	16503883	AluSx;SINE;Alu	OS
pAlu1063	ENSG00000081985	1	+	67582589	67582690	AluSx;SINE;Alu	OS
pAlu1064	ENSG00000143552	1	-	152382071	152382295	AluSq;SINE;Alu	OS
pAlu1065	ENSG00000058799	1	-	54100015	54100107	AluSx;SINE;Alu	OS
pAlu1066	ENSG00000086015	1	+	46214418	46214513	AluSx;SINE;Alu	OS
pAlu1067	ENSG00000086015	1	+	46214421	46214513	AluSx;SINE;Alu	OS
pAlu1068	ENSG00000135823	1	-	179215706	179215888	AluSx;SINE;Alu	OS
pAlu1069	ENSG00000135823	1	-	179215706	179215801	AluSx;SINE;Alu	OS
pAlu1070	ENSG00000135823	1	-	179215706	179215798	AluSx;SINE;Alu	OS
pAlu1071	ENSG00000117697	1	-	211026555	211026767	AluSq;SINE;Alu	OS
pAlu1072	ENSG00000117697	1	-	211026555	211026695	AluSq;SINE;Alu	OS
pAlu1073	ENSG00000116954	1	-	39096698	39096931	AluSx;SINE;Alu	OS
pAlu1074	ENSG00000116213	1	-	3548903	3549133	AluSp;SINE;Alu	OS
pAlu1075	ENSG00000134247	1	+	117271871	117271957	AluJb;SINE;Alu	OS
pAlu1076	ENSG00000116962	1	-	234267321	234267413	AluSx;SINE;Alu	OS
pAlu1077	ENSG00000188739	1	-	233372757	233372861	AluSx;SINE;Alu	OS
pAlu1078	ENSG00000054523	1	+	10329105	10329245	AluSx;SINE;Alu	OS
pAlu1079	ENSG00000177181	1	+	42649742	42649861	AluSg/x;SINE;Alu	OS
pAlu1080	ENSG00000162687	1	-	194653969	194654061	AluSp;SINE;Alu	OS
pAlu1081	ENSG00000181873	1	+	226421701	226421916	AluSq;SINE;Alu	OS
pAlu1082	ENSG00000159352	1	+	149497169	149497363	AluSq;SINE;Alu	OS
pAlu1083	ENSG00000156869	1	-	99982671	99982763	AluSp;SINE;Alu	OS
pAlu1084	ENSG00000162849	1	+	243850512	243850604	AluJb;SINE;Alu	OS
pAlu1085	ENSG00000163125	1	+	148607584	148607799	AluSq;SINE;Alu	OS
pAlu1086	ENSG00000163125	1	+	148607659	148607799	AluSq;SINE;Alu	OS
pAlu1087	ENSG00000163125	1	+	148628335	148628427	AluJb;SINE;Alu	OS
pAlu1088	ENSG00000162494	1	-	13681358	13681453	AluSx;SINE;Alu	OS
pAlu1089	ENSG00000162494	1	-	13681358	13681450	AluSx;SINE;Alu	OS
pAlu1090	ENSG00000162494	1	-	13706696	13706836	AluSx;SINE;Alu	OS
pAlu1091	ENSG00000162494	1	-	13707101	13707241	AluSx;SINE;Alu	OS
pAlu1092	ENSG00000136643	1	+	211329447	211329662	AluSq;SINE;Alu	OS
pAlu1093	ENSG00000136643	1	+	211329522	211329662	AluSq;SINE;Alu	OS
pAlu1094	ENSG00000198691	1	-	94284497	94284592	AluSx;SINE;Alu	OS
pAlu1095	ENSG00000117500	1	-	93395736	93395843	AluJo;SINE;Alu	OS
pAlu1096	ENSG00000162496	1	-	12595391	12595483	AluSp;SINE;Alu	OS
pAlu1097	ENSG00000009307	1	-	115053321	115053413	AluSx;SINE;Alu	OS
pAlu1098	ENSG00000188782	1	+	26396031	26396261	AluSg;SINE;Alu	OS
pAlu1099	ENSG00000162843	1	+	240002570	240002665	AluSx;SINE;Alu	OS
pAlu1100	ENSG00000162843	1	+	240002573	240002665	AluSx;SINE;Alu	OS
pAlu1101	ENSG00000074964	1	+	17790516	17790635	AluSq;SINE;Alu	OS
pAlu1102	ENSG00000116212	1	+	54197192	54197380	AluSq;SINE;Alu	OS
pAlu1103	ENSG00000079739	1	+	63872223	63872318	AluSx;SINE;Alu	OS
pAlu1104	ENSG00000079739	1	+	63872226	63872318	AluSx;SINE;Alu	OS
pAlu1105	ENSG00000097021	1	-	6317573	6317665	AluJb;SINE;Alu	OS
pAlu1106	ENSG00000097021	1	-	6317718	6317813	AluSp;SINE;Alu	OS
pAlu1107	ENSG00000097021	1	-	6317718	6317810	AluSp;SINE;Alu	OS
pAlu1108	ENSG00000185104	1	-	50696214	50696306	AluSp;SINE;Alu	OS
pAlu1109	ENSG00000179397	1	+	242705344	242705436	AluSx;SINE;Alu	OS
pAlu1110	ENSG00000132128	1	-	46537876	46537971	AluSx;SINE;Alu	OS
pAlu1111	ENSG00000132128	1	-	46537876	46537968	AluSx;SINE;Alu	OS
pAlu1112	ENSG00000203705	1	+	211045340	211045456	AluSx;SINE;Alu	OS
pAlu1113	ENSG00000172031	1	+	92295790	92295981	AluSx;SINE;Alu	OS
pAlu1114	ENSG00000172031	1	+	92298050	92298136	FRAM;SINE;Alu	OS
pAlu1115	ENSG00000116667	1	+	182813736	182813990	AluSg;SINE;Alu	OS
pAlu1116	ENSG00000204084	1	-	38106463	38106564	AluSq;SINE;Alu	OS
pAlu1117	ENSG00000162769	1	+	211108424	211108609	AluSp;SINE;Alu	OS
pAlu1118	ENSG00000162769	1	+	211110920	211111012	AluSx;SINE;Alu	OS
pAlu1119	ENSG00000116251	1	-	6174427	6174618	AluSx;SINE;Alu	OS
pAlu1120	ENSG00000183831	1	-	171847746	171848003	AluJb;SINE;Alu	OS
pAlu1121	ENSG00000183831	1	-	171847746	171847979	AluJb;SINE;Alu	OS
pAlu1122	ENSG00000156869	1	-	99947852	99947944	AluJo;SINE;Alu	OS
pAlu1123	ENSG00000143199	1	-	166088045	166088140	AluSx;SINE;Alu	OS
pAlu1124	ENSG00000143199	1	-	166088045	166088137	AluSx;SINE;Alu	OS
pAlu1125	ENSG00000198929	1	+	160334706	160334798	AluJb;SINE;Alu	OS
pAlu1126	ENSG00000116985	1	-	40020198	40020407	AluSq;SINE;Alu	OS
pAlu1127	ENSG00000042781	1	-	214305717	214305854	AluSx;SINE;Alu	OS
pAlu1128	ENSG00000173406	1	-	57407057	57407149	AluJo;SINE;Alu	OS
pAlu1129	ENSG00000185420	1	-	244661395	244661490	AluSx;SINE;Alu	OS
pAlu1130	ENSG00000185420	1	-	244661395	244661487	AluSx;SINE;Alu	OS
pAlu1131	ENSG00000185420	1	-	244705024	244705245	AluSx;SINE;Alu	OS
pAlu1132	ENSG00000143376	1	+	149898373	149898582	AluSx;SINE;Alu	OS
pAlu1133	ENSG00000185104	1	-	50832466	50832567	AluSx;SINE;Alu	OS
pAlu1134	ENSG00000160058	1	-	32615101	32615316	AluSx;SINE;Alu	OS
pAlu1135	ENSG00000160058	1	-	32615059	32615316	AluSx;SINE;Alu	OS
pAlu1136	ENSG00000183317	1	-	37976408	37976548	AluSx;SINE;Alu	OS
pAlu1137	ENSG00000183317	1	-	37983848	37983943	AluSx;SINE;Alu	OS
pAlu1138	ENSG00000183317	1	-	37983848	37983940	AluSx;SINE;Alu	OS
pAlu1139	ENSG00000058668	1	+	201920234	201920344	AluSx;SINE;Alu	OS
pAlu1140	ENSG00000058668	1	+	201920787	201920879	AluSq;SINE;Alu	OS
pAlu1141	ENSG00000118473	1	+	66884294	66884389	AluSx;SINE;Alu	OS
pAlu1142	ENSG00000163873	1	-	37255462	37255548	FLAM_C;SINE;Alu	OS
pAlu1143	ENSG00000163873	1	-	37117422	37117514	AluJo;SINE;Alu	OS
pAlu1144	ENSG00000117601	1	-	172151312	172151410	AluSx;SINE;Alu	OS
pAlu1145	ENSG00000049249	1	-	7916404	7916499	AluSx;SINE;Alu	OS
pAlu1146	ENSG00000049249	1	-	7916404	7916496	AluSx;SINE;Alu	OS
pAlu1147	ENSG00000049249	1	-	7907014	7907109	AluSx;SINE;Alu	OS
pAlu1148	ENSG00000049249	1	-	7907014	7907106	AluSx;SINE;Alu	OS
pAlu1149	ENSG00000049249	1	-	7909611	7909697	FLAM_C;SINE;Alu	OS
pAlu1150	ENSG00000143614	1	-	152059073	152059195	AluSx;SINE;Alu	OS
pAlu1151	ENSG00000155816	1	+	238608094	238608309	AluSq;SINE;Alu	OS
pAlu1152	ENSG00000155816	1	+	238608094	238608351	AluSq;SINE;Alu	OS
pAlu1153	ENSG00000155816	1	+	238608256	238608351	AluSq;SINE;Alu	OS
pAlu1154	ENSG00000155816	1	+	238608259	238608351	AluSq;SINE;Alu	OS
pAlu1155	ENSG00000155816	1	+	238639249	238639344	AluSx;SINE;Alu	OS
pAlu1156	ENSG00000187147	1	+	44859195	44859410	AluSq;SINE;Alu	OS
pAlu1157	ENSG00000143252	1	+	159582997	159583089	AluSp;SINE;Alu	OS
pAlu1158	ENSG00000143252	1	+	159584592	159584699	AluSx;SINE;Alu	OS
pAlu1159	ENSG00000143252	1	+	159584616	159584699	AluSx;SINE;Alu	OS
pAlu1160	ENSG00000154380	1	-	223824313	223824429	AluSx;SINE;Alu	OS
pAlu1161	ENSG00000154380	1	-	223828708	223828899	AluSx;SINE;Alu	OS
pAlu1162	ENSG00000154380	1	-	223839895	223840086	AluSx;SINE;Alu	OS
pAlu1163	ENSG00000154380	1	-	223841089	223841184	AluSx;SINE;Alu	OS
pAlu1164	ENSG00000154380	1	-	223841089	223841181	AluSx;SINE;Alu	OS
pAlu1165	ENSG00000154380	1	-	223885677	223885895	AluSx;SINE;Alu	OS
pAlu1166	ENSG00000154380	1	-	223885677	223885871	AluSx;SINE;Alu	OS
pAlu1167	ENSG00000162636	1	+	108913656	108913745	AluJo;SINE;Alu	OS
pAlu1168	ENSG00000146463	1	+	35654847	35654987	AluSx;SINE;Alu	OS
pAlu1169	ENSG00000143190	1	+	165617497	165617613	AluSx;SINE;Alu	OS
pAlu1170	ENSG00000197780	1	-	109415368	109415508	AluSx;SINE;Alu	OS
pAlu1171	ENSG00000117394	1	-	43192517	43192609	AluSp;SINE;Alu	OS
pAlu1172	ENSG00000116957	1	+	233622369	233622584	AluSq;SINE;Alu	OS
pAlu1173	ENSG00000116957	1	+	233628104	233628319	AluSq;SINE;Alu	OS
pAlu1174	ENSG00000158816	1	+	20537795	20537887	AluSq;SINE;Alu	OS
pAlu1175	ENSG00000182866	1	+	32522094	32522306	AluSx;SINE;Alu	OS
pAlu1176	ENSG00000132849	1	+	62112507	62112734	AluSx;SINE;Alu	OS
pAlu1177	ENSG00000130775	1	+	28079922	28080113	AluSx;SINE;Alu	OS
pAlu1178	ENSG00000187017	1	+	6434877	6434978	AluSg/x;SINE;Alu	OS
pAlu1179	ENSG00000116668	1	+	183482405	183482485	AluJo;SINE;Alu	OS
pAlu1180	ENSG00000116668	1	+	183486537	183486695	AluSx;SINE;Alu	OS
pAlu1181	ENSG00000116668	1	+	183486600	183486695	AluSx;SINE;Alu	OS
pAlu1182	ENSG00000116668	1	+	183486603	183486695	AluSx;SINE;Alu	OS
pAlu1183	ENSG00000136628	1	-	218277252	218277392	AluSx;SINE;Alu	OS
pAlu1184	ENSG00000136628	1	-	218282188	218282421	AluSq;SINE;Alu	OS
pAlu1185	ENSG00000136628	1	-	218282188	218282370	AluSq;SINE;Alu	OS
pAlu1186	ENSG00000136628	1	-	218282188	218282283	AluSq;SINE;Alu	OS
pAlu1187	ENSG00000136628	1	-	218282188	218282280	AluSq;SINE;Alu	OS
pAlu1188	ENSG00000136628	1	-	218284430	218284525	AluSx;SINE;Alu	OS
pAlu1189	ENSG00000136628	1	-	218284430	218284522	AluSx;SINE;Alu	OS
pAlu1190	ENSG00000203817	1	-	147721340	147721435	AluSx;SINE;Alu	OS
pAlu1191	ENSG00000203817	1	-	147721340	147721432	AluSx;SINE;Alu	OS
pAlu1192	ENSG00000203817	1	-	147721650	147721757	AluSq;SINE;Alu	OS
pAlu1193	ENSG00000203817	1	-	147721650	147721754	AluSq;SINE;Alu	OS
pAlu1194	ENSG00000118473	1	+	66853586	66853681	AluSq;SINE;Alu	OS
pAlu1195	ENSG00000067533	1	+	216527131	216527223	AluJb;SINE;Alu	OS
pAlu1196	ENSG00000054282	1	+	241564562	241564642	AluJb;SINE;Alu	OS
pAlu1197	ENSG00000127463	1	-	19435478	19435570	AluSq;SINE;Alu	OS
pAlu1198	ENSG00000127463	1	-	19435789	19435884	AluSx;SINE;Alu	OS
pAlu1199	ENSG00000127463	1	-	19435789	19435881	AluSx;SINE;Alu	OS
pAlu1200	ENSG00000135862	1	+	181289566	181289661	AluSx;SINE;Alu	OS
pAlu1201	ENSG00000135862	1	+	181289569	181289661	AluSx;SINE;Alu	OS
pAlu1202	ENSG00000135862	1	+	181290930	181291025	AluSq;SINE;Alu	OS
pAlu1203	ENSG00000135862	1	+	181290933	181291025	AluSq;SINE;Alu	OS
pAlu1204	ENSG00000118873	1	-	218454241	218454483	AluSg;SINE;Alu	OS
pAlu1205	ENSG00000092978	1	-	215752178	215752285	AluJb;SINE;Alu	OS
pAlu1206	ENSG00000092978	1	-	215752995	215753228	AluSx;SINE;Alu	OS
pAlu1207	ENSG00000092978	1	-	215752995	215753090	AluSx;SINE;Alu	OS
pAlu1208	ENSG00000092978	1	-	215752995	215753087	AluSx;SINE;Alu	OS
pAlu1209	ENSG00000116138	1	+	15763706	15763846	AluSq;SINE;Alu	OS
pAlu1210	ENSG00000143669	1	-	234020947	234021039	AluSq;SINE;Alu	OS
pAlu1211	ENSG00000162433	1	+	65391727	65391819	AluJb;SINE;Alu	OS
pAlu1212	ENSG00000162433	1	+	65406443	65406622	AluSq;SINE;Alu	OS
pAlu1213	ENSG00000162433	1	+	65406443	65406652	AluSq;SINE;Alu	OS
pAlu1214	ENSG00000162433	1	+	65406443	65406694	AluSq;SINE;Alu	OS
pAlu1215	ENSG00000162433	1	+	65406464	65406622	AluSq;SINE;Alu	OS
pAlu1216	ENSG00000162433	1	+	65406464	65406652	AluSq;SINE;Alu	OS
pAlu1217	ENSG00000162433	1	+	65406464	65406694	AluSq;SINE;Alu	OS
pAlu1218	ENSG00000162433	1	+	65406602	65406694	AluSq;SINE;Alu	OS
pAlu1219	ENSG00000116871	1	+	36403493	36403588	AluJo;SINE;Alu	OS
pAlu1220	ENSG00000085832	1	-	51601298	51601393	AluSx;SINE;Alu	OS
pAlu1221	ENSG00000085832	1	-	51601298	51601390	AluSx;SINE;Alu	OS
pAlu1222	ENSG00000173662	1	+	6554937	6555173	AluJo;SINE;Alu	OS
pAlu1223	ENSG00000173662	1	+	6554943	6555173	AluJo;SINE;Alu	OS
pAlu1224	ENSG00000121904	1	-	33814518	33814613	AluSx;SINE;Alu	OS
pAlu1225	ENSG00000121904	1	-	33814518	33814610	AluSx;SINE;Alu	OS
pAlu1226	ENSG00000184005	1	+	76743422	76743538	AluSc;SINE;Alu	OS
pAlu1227	ENSG00000117151	1	-	84796912	84797004	AluJo;SINE;Alu	OS
pAlu1228	ENSG00000204219	1	-	23603779	23603871	AluJb;SINE;Alu	OS
pAlu1229	ENSG00000204504	1	-	13140879	13141019	AluSx;SINE;Alu	OS
pAlu1230	ENSG00000117569	1	+	97025351	97025443	AluSx;SINE;Alu	OS
pAlu1231	ENSG00000169418	1	+	151931630	151931755	AluSx;SINE;Alu	OS
pAlu1232	ENSG00000169418	1	+	151931630	151931890	AluSx;SINE;Alu	OS
pAlu1233	ENSG00000169418	1	+	151931708	151931890	AluSx;SINE;Alu	OS
pAlu1234	ENSG00000169418	1	+	151931795	151931890	AluSx;SINE;Alu	OS
pAlu1235	ENSG00000169418	1	+	151931798	151931890	AluSx;SINE;Alu	OS
pAlu1236	ENSG00000133059	1	-	203406943	203407032	AluSx;SINE;Alu	OS
pAlu1237	ENSG00000133059	1	-	203412011	203412199	AluSp;SINE;Alu	OS
pAlu1238	ENSG00000067704	1	+	218360142	218360282	AluSp;SINE;Alu	OS
pAlu1239	ENSG00000067704	1	+	218360166	218360282	AluSp;SINE;Alu	OS
pAlu1240	ENSG00000036549	1	-	77855014	77855112	AluSg;SINE;Alu	OS
pAlu1241	ENSG00000036549	1	-	77859829	77860062	AluJo;SINE;Alu	OS
pAlu1242	ENSG00000036549	1	-	77859829	77859921	AluJo;SINE;Alu	OS
pAlu1243	ENSG00000137947	1	-	89118067	89118162	AluSx;SINE;Alu	OS
pAlu1244	ENSG00000137947	1	-	89118067	89118159	AluSx;SINE;Alu	OS
pAlu1245	ENSG00000180488	1	+	78056581	78056673	AluSp;SINE;Alu	OS
pAlu1246	ENSG00000180488	1	+	78080997	78081092	AluSx;SINE;Alu	OS
pAlu1247	ENSG00000180488	1	+	78081000	78081092	AluSx;SINE;Alu	OS
pAlu1248	ENSG00000118454	1	-	70514107	70514229	AluSx;SINE;Alu	OS
pAlu1249	ENSG00000118454	1	-	70514107	70514205	AluSx;SINE;Alu	OS
pAlu1250	ENSG00000118454	1	-	70512527	70512667	AluSx;SINE;Alu	OS
pAlu1251	ENSG00000204505	1	+	13065844	13065984	AluSx;SINE;Alu	OS
pAlu1252	ENSG00000120949	1	+	12075545	12075685	AluSx;SINE;Alu	OS
pAlu1253	ENSG00000066135	1	+	43937400	43937480	AluJo;SINE;Alu	OS
pAlu1254	ENSG00000143493	1	-	210258997	210259188	AluSx;SINE;Alu	OS
pAlu1255	ENSG00000171502	1	-	86250751	86250852	AluY;SINE;Alu	OS
pAlu1256	ENSG00000134375	1	+	200199009	200199104	AluSq;SINE;Alu	OS
pAlu1257	ENSG00000134375	1	+	200199012	200199104	AluSq;SINE;Alu	OS
pAlu1258	ENSG00000134684	1	-	33019647	33019739	FLAM_C;SINE;Alu	OS
pAlu1259	ENSG00000184313	1	+	54896020	54896157	AluSx;SINE;Alu	OS
pAlu1260	ENSG00000180098	1	+	28772159	28772407	AluSg;SINE;Alu	OS
pAlu1261	ENSG00000180098	1	+	28772315	28772407	AluSg;SINE;Alu	OS
pAlu1262	ENSG00000180098	1	+	28772318	28772407	AluSg;SINE;Alu	OS
pAlu1263	ENSG00000198815	1	-	42515442	42515534	AluJo;SINE;Alu	OS
pAlu1264	ENSG00000084623	1	+	32463117	32463257	AluSx;SINE;Alu	OS
pAlu1265	ENSG00000166167	10	+	103105934	103106023	AluSc;SINE;Alu	OS
pAlu1266	ENSG00000166167	10	+	103163246	103163338	AluSx;SINE;Alu	OS
pAlu1267	ENSG00000065613	10	+	105772381	105772482	AluSx;SINE;Alu	OS
pAlu1268	ENSG00000148468	10	-	15350829	15350969	AluSx;SINE;Alu	OS
pAlu1269	ENSG00000150051	10	-	28032574	28032669	AluSx;SINE;Alu	OS
pAlu1270	ENSG00000150051	10	-	28032574	28032666	AluSx;SINE;Alu	OS
pAlu1271	ENSG00000107829	10	-	103423817	103423909	AluSx;SINE;Alu	OS
pAlu1272	ENSG00000120549	10	+	24869214	24869444	AluSg;SINE;Alu	OS
pAlu1273	ENSG00000066468	10	-	123332039	123332281	AluSx;SINE;Alu	OS
pAlu1274	ENSG00000066468	10	-	123304659	123304766	AluSq;SINE;Alu	OS
pAlu1275	ENSG00000066468	10	-	123304659	123304763	AluSq;SINE;Alu	OS
pAlu1276	ENSG00000066468	10	-	123310711	123310926	AluSp;SINE;Alu	OS
pAlu1277	ENSG00000066468	10	-	123310669	123310926	AluSp;SINE;Alu	OS
pAlu1278	ENSG00000066468	10	-	123310669	123310764	AluSp;SINE;Alu	OS
pAlu1279	ENSG00000066468	10	-	123310669	123310761	AluSp;SINE;Alu	OS
pAlu1280	ENSG00000066468	10	-	123294439	123294639	AluJb;SINE;Alu	OS
pAlu1281	ENSG00000150867	10	-	22982587	22982781	AluSx;SINE;Alu	OS
pAlu1282	ENSG00000095777	10	+	26312212	26312469	AluY;SINE;Alu	OS
pAlu1283	ENSG00000095777	10	+	26312236	26312469	AluY;SINE;Alu	OS
pAlu1284	ENSG00000172731	10	-	71769665	71769805	AluSx;SINE;Alu	OS
pAlu1285	ENSG00000172731	10	-	71769623	71769805	AluSx;SINE;Alu	OS
pAlu1286	ENSG00000172731	10	-	71769623	71769715	AluSx;SINE;Alu	OS
pAlu1287	ENSG00000172731	10	-	71791689	71791784	AluSx;SINE;Alu	OS
pAlu1288	ENSG00000172731	10	-	71791689	71791781	AluSx;SINE;Alu	OS
pAlu1289	ENSG00000172731	10	-	71795967	71796107	AluSq;SINE;Alu	OS
pAlu1290	ENSG00000138107	10	-	104236177	104236269	AluSp;SINE;Alu	OS
pAlu1291	ENSG00000182771	10	-	88072707	88072826	AluSx;SINE;Alu	OS
pAlu1292	ENSG00000108091	10	-	61223288	61223380	AluSx;SINE;Alu	OS
pAlu1293	ENSG00000065675	10	-	6529117	6529371	AluSc;SINE;Alu	OS
pAlu1294	ENSG00000065675	10	-	6529117	6529347	AluSc;SINE;Alu	OS
pAlu1295	ENSG00000138162	10	+	123972582	123972701	AluSg/x;SINE;Alu	OS
pAlu1296	ENSG00000138162	10	+	123972582	123972701	AluSx;SINE;Alu	OS
pAlu1297	ENSG00000134460	10	-	6139877	6140092	AluSx;SINE;Alu	OS
pAlu1298	ENSG00000134460	10	-	6139877	6140068	AluSx;SINE;Alu	OS
pAlu1299	ENSG00000107566	10	-	101962968	101963060	AluSx;SINE;Alu	OS
pAlu1300	ENSG00000198408	10	-	103556561	103556653	AluJb;SINE;Alu	OS
pAlu1301	ENSG00000148634	10	-	69493441	69493536	AluSq;SINE;Alu	OS
pAlu1302	ENSG00000148634	10	-	69493441	69493533	AluSq;SINE;Alu	OS
pAlu1303	ENSG00000148634	10	-	69494099	69494320	AluSx;SINE;Alu	OS
pAlu1304	ENSG00000148634	10	-	69494099	69494239	AluSx;SINE;Alu	OS
pAlu1305	ENSG00000198408	10	-	103555184	103555399	AluSp;SINE;Alu	OS
pAlu1306	ENSG00000107929	10	-	900634	900726	AluSx;SINE;Alu	OS
pAlu1307	ENSG00000108094	10	-	35389070	35389186	AluJo;SINE;Alu	OS
pAlu1308	ENSG00000165626	10	-	13569839	13569931	AluSx;SINE;Alu	OS
pAlu1309	ENSG00000165626	10	-	13543479	13543661	AluSx;SINE;Alu	OS
pAlu1310	ENSG00000165626	10	-	13543479	13543571	AluSx;SINE;Alu	OS
pAlu1311	ENSG00000108091	10	-	61330563	61330658	AluSx;SINE;Alu	OS
pAlu1312	ENSG00000165997	10	+	18989966	18990061	AluSx;SINE;Alu	OS
pAlu1313	ENSG00000165997	10	+	18989969	18990061	AluSx;SINE;Alu	OS
pAlu1314	ENSG00000165997	10	+	18996745	18996885	AluSq;SINE;Alu	OS
pAlu1315	ENSG00000165997	10	+	19000292	19000381	AluSx;SINE;Alu	OS
pAlu1316	ENSG00000198682	10	+	89423083	89423175	FLAM_C;SINE;Alu	OS
pAlu1317	ENSG00000138346	10	-	69892674	69892817	AluSx;SINE;Alu	OS
pAlu1318	ENSG00000138346	10	-	69892674	69892781	AluSx;SINE;Alu	OS
pAlu1319	ENSG00000138336	10	+	70117905	70118126	AluSx;SINE;Alu	OS
pAlu1320	ENSG00000138336	10	+	70118043	70118126	AluSx;SINE;Alu	OS
pAlu1321	ENSG00000197321	10	-	29826799	29826939	AluSx;SINE;Alu	OS
pAlu1322	ENSG00000156042	10	-	74684767	74684859	AluSx;SINE;Alu	OS
pAlu1323	ENSG00000107771	10	+	86225757	86225849	AluJb;SINE;Alu	OS
pAlu1324	ENSG00000107771	10	+	86225763	86225849	AluJb;SINE;Alu	OS
pAlu1325	ENSG00000095777	10	+	26478355	26478447	AluSx;SINE;Alu	OS
pAlu1326	ENSG00000107954	10	+	105316751	105316873	AluSx;SINE;Alu	OS
pAlu1327	ENSG00000107954	10	+	105316751	105317008	AluSx;SINE;Alu	OS
pAlu1328	ENSG00000107954	10	+	105316775	105316873	AluSx;SINE;Alu	OS
pAlu1329	ENSG00000107954	10	+	105316775	105317008	AluSx;SINE;Alu	OS
pAlu1330	ENSG00000107954	10	+	105316913	105317008	AluSx;SINE;Alu	OS
pAlu1331	ENSG00000107954	10	+	105316916	105317008	AluSx;SINE;Alu	OS
pAlu1332	ENSG00000078403	10	+	21882608	21882820	AluSx;SINE;Alu	OS
pAlu1333	ENSG00000078403	10	+	21884277	21884393	AluSx;SINE;Alu	OS
pAlu1334	ENSG00000078403	10	+	21884286	21884393	AluSx;SINE;Alu	OS
pAlu1335	ENSG00000078403	10	+	21884289	21884393	AluSx;SINE;Alu	OS
pAlu1336	ENSG00000078403	10	+	21884658	21884837	AluSp;SINE;Alu	OS
pAlu1337	ENSG00000095564	10	+	93749177	93749365	AluSp;SINE;Alu	OS
pAlu1338	ENSG00000151474	10	-	13740669	13740884	AluSx;SINE;Alu	OS
pAlu1339	ENSG00000151474	10	-	13740669	13740860	AluSx;SINE;Alu	OS
pAlu1340	ENSG00000138315	10	+	74339069	74339161	AluJb;SINE;Alu	OS
pAlu1341	ENSG00000148572	10	+	64577131	64577229	AluSg;SINE;Alu	OS
pAlu1342	ENSG00000148572	10	+	64572090	64572212	AluSp;SINE;Alu	OS
pAlu1343	ENSG00000107897	10	-	27532456	27532596	AluSq;SINE;Alu	OS
pAlu1344	ENSG00000107897	10	-	27537513	27537608	AluSx;SINE;Alu	OS
pAlu1345	ENSG00000107897	10	-	27537513	27537605	AluSx;SINE;Alu	OS
pAlu1346	ENSG00000198018	10	+	101427207	101427347	AluSx;SINE;Alu	OS
pAlu1347	ENSG00000151655	10	+	7810550	7810642	AluJb;SINE;Alu	OS
pAlu1348	ENSG00000156110	10	+	75654874	75655077	AluSx;SINE;Alu	OS
pAlu1349	ENSG00000156110	10	+	75662509	75662595	AluY;SINE;Alu	OS
pAlu1350	ENSG00000156110	10	+	75716001	75716093	AluJo;SINE;Alu	OS
pAlu1351	ENSG00000156110	10	+	75724665	75724856	AluSx;SINE;Alu	OS
pAlu1352	ENSG00000096717	10	+	69329935	69330036	AluSx;SINE;Alu	OS
pAlu1353	ENSG00000107951	10	-	30645607	30645792	AluSx;SINE;Alu	OS
pAlu1354	ENSG00000107951	10	-	30645565	30645792	AluSx;SINE;Alu	OS
pAlu1355	ENSG00000107951	10	-	30645565	30645660	AluSx;SINE;Alu	OS
pAlu1356	ENSG00000107951	10	-	30645565	30645657	AluSx;SINE;Alu	OS
pAlu1357	ENSG00000148700	10	+	111879082	111879174	AluSp;SINE;Alu	OS
pAlu1358	ENSG00000065621	10	+	106036989	106037081	AluJo;SINE;Alu	OS
pAlu1359	ENSG00000165650	10	-	119095524	119095706	AluSq;SINE;Alu	OS
pAlu1360	ENSG00000165650	10	-	119095524	119095664	AluSq;SINE;Alu	OS
pAlu1361	ENSG00000165650	10	-	119123172	119123273	AluSx;SINE;Alu	OS
pAlu1362	ENSG00000148584	10	-	52261235	52261327	AluSp;SINE;Alu	OS
pAlu1363	ENSG00000107554	10	-	101655228	101655356	AluJo;SINE;Alu	OS
pAlu1364	ENSG00000151892	10	-	117938146	117938235	AluSx;SINE;Alu	OS
pAlu1365	ENSG00000151892	10	-	117938146	117938232	AluSx;SINE;Alu	OS
pAlu1366	ENSG00000151892	10	-	117941311	117941526	AluSq;SINE;Alu	OS
pAlu1367	ENSG00000165874	10	+	88913877	88913972	AluSx;SINE;Alu	OS
pAlu1368	ENSG00000165874	10	+	88904141	88904353	AluSx;SINE;Alu	OS
pAlu1369	ENSG00000165476	10	+	65005684	65005776	AluSp;SINE;Alu	OS
pAlu1370	ENSG00000122912	10	-	69948696	69948788	AluSp;SINE;Alu	OS
pAlu1371	ENSG00000122912	10	-	69950315	69950410	AluSp;SINE;Alu	OS
pAlu1372	ENSG00000122912	10	-	69950315	69950407	AluSp;SINE;Alu	OS
pAlu1373	ENSG00000122912	10	-	69944860	69944955	AluSp;SINE;Alu	OS
pAlu1374	ENSG00000122912	10	-	69944860	69944952	AluSp;SINE;Alu	OS
pAlu1375	ENSG00000052749	10	-	99125591	99125686	AluSx;SINE;Alu	OS
pAlu1376	ENSG00000052749	10	-	99125591	99125683	AluSx;SINE;Alu	OS
pAlu1377	ENSG00000120594	10	+	20404310	20404402	AluJo;SINE;Alu	OS
pAlu1378	ENSG00000165816	10	+	116004003	116004098	AluJb;SINE;Alu	OS
pAlu1379	ENSG00000165816	10	+	116004006	116004098	AluJb;SINE;Alu	OS
pAlu1380	ENSG00000165816	10	+	116001594	116001791	AluSx;SINE;Alu	OS
pAlu1381	ENSG00000165816	10	+	116001600	116001791	AluSx;SINE;Alu	OS
pAlu1382	ENSG00000138346	10	-	69855638	69855730	AluSx;SINE;Alu	OS
pAlu1383	ENSG00000196372	10	-	5739857	5739952	AluSx;SINE;Alu	OS
pAlu1384	ENSG00000196372	10	-	5739857	5739949	AluSx;SINE;Alu	OS
pAlu1385	ENSG00000122870	10	+	60093018	60093110	AluSx;SINE;Alu	OS
pAlu1386	ENSG00000122870	10	+	60133026	60133205	AluJb;SINE;Alu	OS
pAlu1387	ENSG00000122870	10	+	60137648	60137740	AluSp;SINE;Alu	OS
pAlu1388	ENSG00000122870	10	+	60137792	60137887	AluSx;SINE;Alu	OS
pAlu1389	ENSG00000122870	10	+	60137795	60137887	AluSx;SINE;Alu	OS
pAlu1390	ENSG00000166348	10	-	74941165	74941416	AluSx;SINE;Alu	OS
pAlu1391	ENSG00000166348	10	-	74944544	74944639	AluSq;SINE;Alu	OS
pAlu1392	ENSG00000119912	10	-	94274442	94274624	AluSx;SINE;Alu	OS
pAlu1393	ENSG00000165995	10	+	18743449	18743562	AluSg/x;SINE;Alu	OS
pAlu1394	ENSG00000165995	10	+	18787726	18787827	AluSx;SINE;Alu	OS
pAlu1395	ENSG00000165995	10	+	18792557	18792643	AluJb;SINE;Alu	OS
pAlu1396	ENSG00000156042	10	-	74743347	74743439	AluSx;SINE;Alu	OS
pAlu1397	ENSG00000182645	10	+	118086840	118086929	AluSq;SINE;Alu	OS
pAlu1398	ENSG00000178217	10	+	82302836	82302931	AluSq;SINE;Alu	OS
pAlu1399	ENSG00000178217	10	+	82302839	82302931	AluSq;SINE;Alu	OS
pAlu1400	ENSG00000197321	10	-	29865627	29865839	AluSq;SINE;Alu	OS
pAlu1401	ENSG00000197771	10	-	121611549	121611644	AluSx;SINE;Alu	OS
pAlu1402	ENSG00000197771	10	-	121611549	121611641	AluSx;SINE;Alu	OS
pAlu1403	ENSG00000122884	10	-	74477707	74477808	AluJb;SINE;Alu	OS
pAlu1404	ENSG00000134452	10	+	5985480	5985575	AluSp;SINE;Alu	OS
pAlu1405	ENSG00000134452	10	+	5985483	5985575	AluSp;SINE;Alu	OS
pAlu1406	ENSG00000134452	10	+	5986187	5986279	AluJo;SINE;Alu	OS
pAlu1407	ENSG00000120594	10	+	20599500	20599580	AluSq;SINE;Alu	OS
pAlu1408	ENSG00000120594	10	+	20552935	20553186	AluSx;SINE;Alu	OS
pAlu1409	ENSG00000120594	10	+	20553091	20553186	AluSx;SINE;Alu	OS
pAlu1410	ENSG00000120594	10	+	20553094	20553186	AluSx;SINE;Alu	OS
pAlu1411	ENSG00000122376	10	+	46340870	46340986	AluSq;SINE;Alu	OS
pAlu1412	ENSG00000122376	10	+	46349513	46349722	AluSp;SINE;Alu	OS
pAlu1413	ENSG00000122376	10	+	46349534	46349722	AluSp;SINE;Alu	OS
pAlu1414	ENSG00000107882	10	+	104307669	104307884	AluSx;SINE;Alu	OS
pAlu1415	ENSG00000107882	10	+	104322005	104322100	AluSq;SINE;Alu	OS
pAlu1416	ENSG00000107882	10	+	104322008	104322100	AluSq;SINE;Alu	OS
pAlu1417	ENSG00000184040	10	+	18106916	18107011	AluSx;SINE;Alu	OS
pAlu1418	ENSG00000184040	10	+	18106919	18107011	AluSx;SINE;Alu	OS
pAlu1419	ENSG00000107518	10	+	117130862	117131008	AluSx;SINE;Alu	OS
pAlu1420	ENSG00000166272	10	+	104547321	104547575	AluSg;SINE;Alu	OS
pAlu1421	ENSG00000166272	10	+	104547345	104547575	AluSg;SINE;Alu	OS
pAlu1422	ENSG00000166272	10	+	104547402	104547575	AluSg;SINE;Alu	OS
pAlu1423	ENSG00000138303	10	-	73532479	73532574	AluSq;SINE;Alu	OS
pAlu1424	ENSG00000138303	10	-	73532479	73532571	AluSq;SINE;Alu	OS
pAlu1425	ENSG00000165630	10	+	13694658	13694753	AluJo;SINE;Alu	OS
pAlu1426	ENSG00000180812	10	+	43255689	43255781	AluSq;SINE;Alu	OS
pAlu1427	ENSG00000180812	10	+	43265687	43265779	AluSp;SINE;Alu	OS
pAlu1428	ENSG00000180812	10	+	43285856	43286074	AluSp;SINE;Alu	OS
pAlu1429	ENSG00000180812	10	+	43285883	43286074	AluSp;SINE;Alu	OS
pAlu1430	ENSG00000183049	10	+	12797771	12797857	AluSx;SINE;Alu	OS
pAlu1431	ENSG00000120616	10	-	32619248	32619412	AluSx;SINE;Alu	OS
pAlu1432	ENSG00000138347	10	+	69582774	69582983	AluSx;SINE;Alu	OS
pAlu1433	ENSG00000108018	10	-	108389621	108389755	AluSc;SINE;Alu	OS
pAlu1434	ENSG00000165606	10	-	50248238	50248378	AluSx;SINE;Alu	OS
pAlu1435	ENSG00000108239	10	+	96173277	96173372	AluSq;SINE;Alu	OS
pAlu1436	ENSG00000108239	10	+	96173280	96173372	AluSq;SINE;Alu	OS
pAlu1437	ENSG00000108239	10	+	96179668	96179760	AluJb;SINE;Alu	OS
pAlu1438	ENSG00000119946	10	+	101088121	101088303	AluSx;SINE;Alu	OS
pAlu1439	ENSG00000148426	10	+	11950462	11950551	AluJo;SINE;Alu	OS
pAlu1440	ENSG00000148426	10	+	11950751	11950933	AluSx;SINE;Alu	OS
pAlu1441	ENSG00000183230	10	-	67535755	67535943	AluSp;SINE;Alu	OS
pAlu1442	ENSG00000183230	10	-	67596149	67596259	AluSx;SINE;Alu	OS
pAlu1443	ENSG00000183230	10	-	67596149	67596235	AluSx;SINE;Alu	OS
pAlu1444	ENSG00000183230	10	-	67601079	67601282	AluSx;SINE;Alu	OS
pAlu1445	ENSG00000183230	10	-	68099046	68099198	AluSx;SINE;Alu	OS
pAlu1446	ENSG00000183230	10	-	67851349	67851591	AluSc;SINE;Alu	OS
pAlu1447	ENSG00000183230	10	-	67851349	67851498	AluSc;SINE;Alu	OS
pAlu1448	ENSG00000183230	10	-	67851349	67851432	AluSc;SINE;Alu	OS
pAlu1449	ENSG00000183230	10	-	67851349	67851429	AluSc;SINE;Alu	OS
pAlu1450	ENSG00000165637	10	+	76649293	76649391	AluSx;SINE;Alu	OS
pAlu1451	ENSG00000165637	10	+	76649293	76649484	AluSx;SINE;Alu	OS
pAlu1452	ENSG00000165637	10	+	76658068	76658160	AluJb;SINE;Alu	OS
pAlu1453	ENSG00000165637	10	+	76658068	76658160	AluJb;SINE;Alu	OS
pAlu1454	ENSG00000182771	10	-	87575846	87575995	AluSx;SINE;Alu	OS
pAlu1455	ENSG00000165609	10	-	12257201	12257296	AluSq;SINE;Alu	OS
pAlu1456	ENSG00000165609	10	-	12257065	12257160	AluSq;SINE;Alu	OS
pAlu1457	ENSG00000165609	10	-	12258867	12258959	AluSx;SINE;Alu	OS
pAlu1458	ENSG00000078403	10	+	22027905	22028045	AluSx;SINE;Alu	OS
pAlu1459	ENSG00000078403	10	+	22027905	22028087	AluSx;SINE;Alu	OS
pAlu1460	ENSG00000078403	10	+	22027992	22028087	AluSx;SINE;Alu	OS
pAlu1461	ENSG00000078403	10	+	22027995	22028087	AluSx;SINE;Alu	OS
pAlu1462	ENSG00000108055	10	+	112344826	112344963	AluSp;SINE;Alu	OS
pAlu1463	ENSG00000198060	10	+	94095452	94095532	AluJb;SINE;Alu	OS
pAlu1464	ENSG00000198060	10	+	94042854	94042943	AluJb;SINE;Alu	OS
pAlu1465	ENSG00000198060	10	+	94067616	94067723	AluSx;SINE;Alu	OS
pAlu1466	ENSG00000198060	10	+	94067619	94067723	AluSx;SINE;Alu	OS
pAlu1467	ENSG00000198060	10	+	94085956	94086051	AluSq;SINE;Alu	OS
pAlu1468	ENSG00000198060	10	+	94085959	94086051	AluSq;SINE;Alu	OS
pAlu1469	ENSG00000189014	10	+	46831582	46831791	AluSp;SINE;Alu	OS
pAlu1470	ENSG00000189014	10	+	46831603	46831791	AluSp;SINE;Alu	OS
pAlu1471	ENSG00000189014	10	+	46822939	46823055	AluSq;SINE;Alu	OS
pAlu1472	ENSG00000151208	10	-	79232445	79232636	AluSx;SINE;Alu	OS
pAlu1473	ENSG00000165633	10	-	49913625	49913714	AluJo;SINE;Alu	OS
pAlu1474	ENSG00000035403	10	+	75444554	75444730	AluJb;SINE;Alu	OS
pAlu1475	ENSG00000120549	10	+	24739116	24739208	AluSx;SINE;Alu	OS
pAlu1476	ENSG00000165874	10	+	88931531	88931740	AluSp;SINE;Alu	OS
pAlu1477	ENSG00000165874	10	+	88931552	88931740	AluSp;SINE;Alu	OS
pAlu1478	ENSG00000165874	10	+	88939978	88940073	AluSx;SINE;Alu	OS
pAlu1479	ENSG00000165874	10	+	88939981	88940073	AluSx;SINE;Alu	OS
pAlu1480	ENSG00000165874	10	+	88922796	88922891	AluSq;SINE;Alu	OS
pAlu1481	ENSG00000165874	10	+	88922884	88923000	AluSq;SINE;Alu	OS
pAlu1482	ENSG00000108018	10	-	108745717	108745971	AluSg1;SINE;Alu	OS
pAlu1483	ENSG00000108018	10	-	108745717	108745947	AluSg1;SINE;Alu	OS
pAlu1484	ENSG00000108018	10	-	108784168	108784260	AluSq;SINE;Alu	OS
pAlu1485	ENSG00000108018	10	-	108657457	108657597	AluSx;SINE;Alu	OS
pAlu1486	ENSG00000108018	10	-	108574169	108574333	AluSg1;SINE;Alu	OS
pAlu1487	ENSG00000108018	10	-	108574169	108574309	AluSg1;SINE;Alu	OS
pAlu1488	ENSG00000171988	10	-	64621491	64621742	AluSx;SINE;Alu	OS
pAlu1489	ENSG00000171988	10	-	64621491	64621586	AluSx;SINE;Alu	OS
pAlu1490	ENSG00000171988	10	-	64621491	64621583	AluSx;SINE;Alu	OS
pAlu1491	ENSG00000156374	10	-	105093368	105093502	AluSx;SINE;Alu	OS
pAlu1492	ENSG00000151461	10	-	12006460	12006555	AluSx;SINE;Alu	OS
pAlu1493	ENSG00000151461	10	-	12012534	12012614	AluJo;SINE;Alu	OS
pAlu1494	ENSG00000136754	10	-	27136765	27137016	AluSx;SINE;Alu	OS
pAlu1495	ENSG00000136754	10	-	27149918	27150010	AluSx;SINE;Alu	OS
pAlu1496	ENSG00000198873	10	+	120976246	120976341	AluSq;SINE;Alu	OS
pAlu1497	ENSG00000198873	10	+	120976249	120976341	AluSq;SINE;Alu	OS
pAlu1498	ENSG00000198873	10	+	121012691	121012786	AluSx;SINE;Alu	OS
pAlu1499	ENSG00000198873	10	+	121012694	121012786	AluSx;SINE;Alu	OS
pAlu1500	ENSG00000198873	10	+	121079547	121079642	AluSx;SINE;Alu	OS
pAlu1501	ENSG00000198873	10	+	121079550	121079642	AluSx;SINE;Alu	OS
pAlu1502	ENSG00000172661	10	+	45550708	45550956	AluSq;SINE;Alu	OS
pAlu1503	ENSG00000120539	10	+	27509422	27509562	AluSx;SINE;Alu	OS
pAlu1504	ENSG00000120539	10	+	27509455	27509562	AluSx;SINE;Alu	OS
pAlu1505	ENSG00000165886	10	+	99285924	99286016	AluSq;SINE;Alu	OS
pAlu1506	ENSG00000165886	10	+	99315646	99315738	AluJb;SINE;Alu	OS
pAlu1507	ENSG00000204566	10	-	23538791	23538931	AluJb;SINE;Alu	OS
pAlu1508	ENSG00000138119	10	-	95216461	95216553	AluJb;SINE;Alu	OS
pAlu1509	ENSG00000138119	10	-	95228318	95228410	AluJo;SINE;Alu	OS
pAlu1510	ENSG00000107593	10	-	102052184	102052276	AluJb;SINE;Alu	OS
pAlu1511	ENSG00000107593	10	-	102059821	102059913	AluJb;SINE;Alu	OS
pAlu1512	ENSG00000107593	10	-	102067610	102067819	AluSx;SINE;Alu	OS
pAlu1513	ENSG00000107593	10	-	102067568	102067819	AluSx;SINE;Alu	OS
pAlu1514	ENSG00000107593	10	-	102067568	102067660	AluSx;SINE;Alu	OS
pAlu1515	ENSG00000107593	10	-	102067568	102067657	AluSx;SINE;Alu	OS
pAlu1516	ENSG00000138190	10	+	94646116	94646211	AluSx;SINE;Alu	OS
pAlu1517	ENSG00000138336	10	+	70035463	70035555	AluSx;SINE;Alu	OS
pAlu1518	ENSG00000138336	10	+	70074154	70074246	AluJb;SINE;Alu	OS
pAlu1519	ENSG00000138336	10	+	70017687	70017812	AluSx;SINE;Alu	OS
pAlu1520	ENSG00000119929	10	+	101503343	101503435	AluJb;SINE;Alu	OS
pAlu1521	ENSG00000108061	10	+	112736247	112736459	AluSx;SINE;Alu	OS
pAlu1522	ENSG00000108061	10	+	112747932	112748024	AluSx;SINE;Alu	OS
pAlu1523	ENSG00000186795	10	+	118953136	118953273	AluSx;SINE;Alu	OS
pAlu1524	ENSG00000186795	10	+	118956712	118956807	AluSx;SINE;Alu	OS
pAlu1525	ENSG00000186795	10	+	118956715	118956807	AluSx;SINE;Alu	OS
pAlu1526	ENSG00000095585	10	-	97986308	97986400	AluJb;SINE;Alu	OS
pAlu1527	ENSG00000065665	10	+	12230435	12230527	AluSp;SINE;Alu	OS
pAlu1528	ENSG00000183346	10	+	63112672	63112890	AluSx;SINE;Alu	OS
pAlu1529	ENSG00000107864	10	-	93959153	93959257	AluSq;SINE;Alu	OS
pAlu1530	ENSG00000197142	10	+	114153081	114153269	AluSp;SINE;Alu	OS
pAlu1531	ENSG00000108175	10	+	80703303	80703398	AluSx;SINE;Alu	OS
pAlu1532	ENSG00000108175	10	+	80703306	80703398	AluSx;SINE;Alu	OS
pAlu1533	ENSG00000099256	10	-	25266900	25267076	AluSx;SINE;Alu	OS
pAlu1534	ENSG00000078403	10	+	21917184	21917279	AluSx;SINE;Alu	OS
pAlu1535	ENSG00000078403	10	+	21917187	21917279	AluSx;SINE;Alu	OS
pAlu1536	ENSG00000065328	10	+	13279947	13280045	AluSc;SINE;Alu	OS
pAlu1537	ENSG00000138193	10	+	95789150	95789275	AluSx;SINE;Alu	OS
pAlu1538	ENSG00000138193	10	+	95789174	95789275	AluSx;SINE;Alu	OS
pAlu1539	ENSG00000169126	10	-	28182044	28182298	AluSc;SINE;Alu	OS
pAlu1540	ENSG00000107537	10	-	13372843	13373082	AluSp;SINE;Alu	OS
pAlu1541	ENSG00000107537	10	-	13372843	13373001	AluSp;SINE;Alu	OS
pAlu1542	ENSG00000107537	10	-	13372843	13372938	AluSp;SINE;Alu	OS
pAlu1543	ENSG00000184719	10	-	90323618	90323713	AluSx;SINE;Alu	OS
pAlu1544	ENSG00000184719	10	-	90323618	90323710	AluSx;SINE;Alu	OS
pAlu1545	ENSG00000062650	10	-	88202517	88202609	AluSx;SINE;Alu	OS
pAlu1546	ENSG00000148498	10	-	34601404	34601583	AluJb;SINE;Alu	OS
pAlu1547	ENSG00000148498	10	-	34601404	34601496	AluJb;SINE;Alu	OS
pAlu1548	ENSG00000148498	10	-	34576218	34576358	AluSx;SINE;Alu	OS
pAlu1549	ENSG00000138193	10	+	95884028	95884123	AluSx;SINE;Alu	OS
pAlu1550	ENSG00000138193	10	+	95884031	95884123	AluSx;SINE;Alu	OS
pAlu1551	ENSG00000197467	10	+	71275050	71275190	AluSx;SINE;Alu	OS
pAlu1552	ENSG00000197467	10	+	71275050	71275232	AluSx;SINE;Alu	OS
pAlu1553	ENSG00000197467	10	+	71275137	71275232	AluSx;SINE;Alu	OS
pAlu1554	ENSG00000197467	10	+	71275140	71275232	AluSx;SINE;Alu	OS
pAlu1555	ENSG00000203791	10	-	126447044	126447136	AluSx;SINE;Alu	OS
pAlu1556	ENSG00000203791	10	-	126447528	126447620	AluJo;SINE;Alu	OS
pAlu1557	ENSG00000095587	10	-	98129351	98129491	AluSp;SINE;Alu	OS
pAlu1558	ENSG00000152463	10	+	15142270	15142452	AluSx;SINE;Alu	OS
pAlu1559	ENSG00000152463	10	+	15142357	15142452	AluSx;SINE;Alu	OS
pAlu1560	ENSG00000152463	10	+	15142360	15142452	AluSx;SINE;Alu	OS
pAlu1561	ENSG00000119977	10	-	97441996	97442088	AluSc;SINE;Alu	OS
pAlu1562	ENSG00000107731	10	+	72656930	72657025	AluSx;SINE;Alu	OS
pAlu1563	ENSG00000107731	10	+	72656933	72657025	AluSx;SINE;Alu	OS
pAlu1564	ENSG00000107731	10	+	72702747	72702887	AluSx;SINE;Alu	OS
pAlu1565	ENSG00000176986	10	+	75185711	75185851	AluSx;SINE;Alu	OS
pAlu1566	ENSG00000185532	10	+	52715832	52715972	AluSx;SINE;Alu	OS
pAlu1567	ENSG00000169129	10	-	116067348	116067581	AluJb;SINE;Alu	OS
pAlu1568	ENSG00000169129	10	-	116067348	116067440	AluJb;SINE;Alu	OS
pAlu1569	ENSG00000169129	10	-	116068228	116068323	AluSx;SINE;Alu	OS
pAlu1570	ENSG00000107854	10	+	93554539	93554643	AluSq;SINE;Alu	OS
pAlu1571	ENSG00000107854	10	+	93554539	93554736	AluSq;SINE;Alu	OS
pAlu1572	ENSG00000107854	10	+	93554539	93554778	AluSq;SINE;Alu	OS
pAlu1573	ENSG00000107854	10	+	93554620	93554736	AluSq;SINE;Alu	OS
pAlu1574	ENSG00000107854	10	+	93554620	93554778	AluSq;SINE;Alu	OS
pAlu1575	ENSG00000107854	10	+	93554683	93554778	AluSq;SINE;Alu	OS
pAlu1576	ENSG00000107854	10	+	93554686	93554778	AluSq;SINE;Alu	OS
pAlu1577	ENSG00000179133	10	-	23615067	23615159	AluJo;SINE;Alu	OS
pAlu1578	ENSG00000171311	10	-	99186511	99186606	AluSx;SINE;Alu	OS
pAlu1579	ENSG00000171311	10	-	99186511	99186603	AluSx;SINE;Alu	OS
pAlu1580	ENSG00000095587	10	-	98171151	98171246	AluSx;SINE;Alu	OS
pAlu1581	ENSG00000095587	10	-	98171151	98171243	AluSx;SINE;Alu	OS
pAlu1582	ENSG00000107625	10	+	70347550	70347642	AluSx;SINE;Alu	OS
pAlu1583	ENSG00000107863	10	-	24939094	24939300	AluSx;SINE;Alu	OS
pAlu1584	ENSG00000138346	10	-	69879280	69879372	AluSx;SINE;Alu	OS
pAlu1585	ENSG00000151033	10	-	30942172	30942264	AluJo;SINE;Alu	OS
pAlu1586	ENSG00000107742	10	-	73508020	73508247	AluY;SINE;Alu	OS
pAlu1587	ENSG00000065675	10	-	6569706	6569801	AluSx;SINE;Alu	OS
pAlu1588	ENSG00000065675	10	-	6569706	6569798	AluSx;SINE;Alu	OS
pAlu1589	ENSG00000065675	10	-	6572525	6572716	AluJo;SINE;Alu	OS
pAlu1590	ENSG00000120029	10	-	103750246	103750338	AluJb;SINE;Alu	OS
pAlu1591	ENSG00000181192	10	+	12189605	12189700	AluSx;SINE;Alu	OS
pAlu1592	ENSG00000181192	10	+	12189608	12189700	AluSx;SINE;Alu	OS
pAlu1593	ENSG00000148634	10	-	69376412	69376642	AluSc;SINE;Alu	OS
pAlu1594	ENSG00000138286	10	+	74654259	74654471	AluSx;SINE;Alu	OS
pAlu1595	ENSG00000138286	10	+	74654259	74654513	AluSx;SINE;Alu	OS
pAlu1596	ENSG00000138286	10	+	74654418	74654513	AluSx;SINE;Alu	OS
pAlu1597	ENSG00000138286	10	+	74654421	74654513	AluSx;SINE;Alu	OS
pAlu1598	ENSG00000119979	10	+	120862016	120862096	AluJb;SINE;Alu	OS
pAlu1599	ENSG00000176769	10	-	132973371	132973466	AluSx;SINE;Alu	OS
pAlu1600	ENSG00000176769	10	-	132973371	132973463	AluSx;SINE;Alu	OS
pAlu1601	ENSG00000107937	10	+	1036203	1036454	AluY;SINE;Alu	OS
pAlu1602	ENSG00000165322	10	-	32211489	32211743	AluSg;SINE;Alu	OS
pAlu1603	ENSG00000165322	10	-	32211489	32211719	AluSg;SINE;Alu	OS
pAlu1604	ENSG00000165322	10	-	32211970	32212062	AluSp;SINE;Alu	OS
pAlu1605	ENSG00000165322	10	-	32214493	32214585	AluSx;SINE;Alu	OS
pAlu1606	ENSG00000165322	10	-	32236302	32236391	AluJb;SINE;Alu	OS
pAlu1607	ENSG00000165322	10	-	32236302	32236385	AluJb;SINE;Alu	OS
pAlu1608	ENSG00000043822	10	+	99422504	99422620	AluSg/x;SINE;Alu	OS
pAlu1609	ENSG00000107745	10	-	73820978	73821118	AluSx;SINE;Alu	OS
pAlu1610	ENSG00000107745	10	-	73830292	73830507	AluSq;SINE;Alu	OS
pAlu1611	ENSG00000107745	10	-	73801560	73801652	AluJb;SINE;Alu	OS
pAlu1612	ENSG00000183748	10	+	17976443	17976652	AluSx;SINE;Alu	OS
pAlu1613	ENSG00000150867	10	-	22919539	22919631	AluJo;SINE;Alu	OS
pAlu1614	ENSG00000150867	10	-	22931203	22931325	AluJo;SINE;Alu	OS
pAlu1615	ENSG00000150867	10	-	22931203	22931301	AluJo;SINE;Alu	OS
pAlu1616	ENSG00000148634	10	-	69425809	69425901	AluJb;SINE;Alu	OS
pAlu1617	ENSG00000178462	10	-	5428211	5428306	AluSq;SINE;Alu	OS
pAlu1618	ENSG00000178462	10	-	5428211	5428303	AluSq;SINE;Alu	OS
pAlu1619	ENSG00000148468	10	-	15389390	15389485	AluSq;SINE;Alu	OS
pAlu1620	ENSG00000148468	10	-	15389390	15389482	AluSq;SINE;Alu	OS
pAlu1621	ENSG00000148468	10	-	15412087	15412236	AluSx;SINE;Alu	OS
pAlu1622	ENSG00000148468	10	-	15412087	15412233	AluSx;SINE;Alu	OS
pAlu1623	ENSG00000148468	10	-	15412087	15412182	AluSx;SINE;Alu	OS
pAlu1624	ENSG00000148468	10	-	15412087	15412179	AluSx;SINE;Alu	OS
pAlu1625	ENSG00000197748	10	-	105880486	105880578	AluJb;SINE;Alu	OS
pAlu1626	ENSG00000156110	10	+	76105989	76106129	AluSx;SINE;Alu	OS
pAlu1627	ENSG00000156110	10	+	76105989	76106171	AluSx;SINE;Alu	OS
pAlu1628	ENSG00000156110	10	+	76106076	76106171	AluSx;SINE;Alu	OS
pAlu1629	ENSG00000156110	10	+	76106079	76106171	AluSx;SINE;Alu	OS
pAlu1630	ENSG00000156110	10	+	75965532	75965630	AluSq;SINE;Alu	OS
pAlu1631	ENSG00000156110	10	+	76056089	76056208	AluSx;SINE;Alu	OS
pAlu1632	ENSG00000156110	10	+	76081837	76082043	AluSq;SINE;Alu	OS
pAlu1633	ENSG00000156110	10	+	76081837	76082085	AluSq;SINE;Alu	OS
pAlu1634	ENSG00000156110	10	+	76081990	76082085	AluSq;SINE;Alu	OS
pAlu1635	ENSG00000204130	10	-	69782949	69783086	AluSx;SINE;Alu	OS
pAlu1636	ENSG00000107758	10	-	74887314	74887424	AluSx;SINE;Alu	OS
pAlu1637	ENSG00000107758	10	-	74892454	74892546	AluSx;SINE;Alu	OS
pAlu1638	ENSG00000148719	10	-	73775106	73775201	AluSx;SINE;Alu	OS
pAlu1639	ENSG00000148719	10	-	73777728	73777982	AluSx;SINE;Alu	OS
pAlu1640	ENSG00000148719	10	-	73777728	73777958	AluSx;SINE;Alu	OS
pAlu1641	ENSG00000148719	10	-	73777728	73777823	AluSx;SINE;Alu	OS
pAlu1642	ENSG00000148719	10	-	73777728	73777820	AluSx;SINE;Alu	OS
pAlu1643	ENSG00000107957	10	-	105405261	105405443	AluSx;SINE;Alu	OS
pAlu1644	ENSG00000107957	10	-	105405261	105405356	AluSx;SINE;Alu	OS
pAlu1645	ENSG00000107957	10	-	105405261	105405353	AluSx;SINE;Alu	OS
pAlu1646	ENSG00000107957	10	-	105376414	105376506	FLAM_C;SINE;Alu	OS
pAlu1647	ENSG00000188373	10	+	85933567	85933659	AluJb;SINE;Alu	OS
pAlu1648	ENSG00000165626	10	-	13577450	13577590	AluSp;SINE;Alu	OS
pAlu1649	ENSG00000151655	10	+	7827908	7828000	AluSp;SINE;Alu	OS
pAlu1650	ENSG00000150760	10	+	128696537	128696629	AluJb;SINE;Alu	OS
pAlu1651	ENSG00000150760	10	+	128687952	128688206	AluSg;SINE;Alu	OS
pAlu1652	ENSG00000150760	10	+	128687976	128688206	AluSg;SINE;Alu	OS
pAlu1653	ENSG00000185532	10	+	52529707	52529802	AluJo;SINE;Alu	OS
pAlu1654	ENSG00000154485	10	-	127448447	127448539	AluJb;SINE;Alu	OS
pAlu1655	ENSG00000138162	10	+	123990981	123991061	AluJo;SINE;Alu	OS
pAlu1656	ENSG00000138162	10	+	123984778	123984870	AluSx;SINE;Alu	OS
pAlu1657	ENSG00000060339	10	+	70162297	70162389	AluSx;SINE;Alu	OS
pAlu1658	ENSG00000060339	10	+	70172985	70173206	AluSg;SINE;Alu	OS
pAlu1659	ENSG00000060339	10	+	70173111	70173206	AluSg;SINE;Alu	OS
pAlu1660	ENSG00000060339	10	+	70173114	70173206	AluSg;SINE;Alu	OS
pAlu1661	ENSG00000156650	10	+	76434640	76434756	AluJo;SINE;Alu	OS
pAlu1662	ENSG00000182077	10	-	27734426	27734566	AluSx;SINE;Alu	OS
pAlu1663	ENSG00000148680	10	-	92530055	92530270	AluSx;SINE;Alu	OS
pAlu1664	ENSG00000148680	10	-	92530055	92530246	AluSx;SINE;Alu	OS
pAlu1665	ENSG00000148680	10	-	92580381	92580521	AluJb;SINE;Alu	OS
pAlu1666	ENSG00000148680	10	-	92580381	92580497	AluJb;SINE;Alu	OS
pAlu1667	ENSG00000095777	10	+	26514370	26514552	AluSx;SINE;Alu	OS
pAlu1668	ENSG00000136770	10	-	22312400	22312648	AluSx;SINE;Alu	OS
pAlu1669	ENSG00000165646	10	+	118993182	118993322	AluSx;SINE;Alu	OS
pAlu1670	ENSG00000165646	10	+	118993182	118993364	AluSx;SINE;Alu	OS
pAlu1671	ENSG00000165646	10	+	118993269	118993364	AluSx;SINE;Alu	OS
pAlu1672	ENSG00000165646	10	+	118993272	118993364	AluSx;SINE;Alu	OS
pAlu1673	ENSG00000165646	10	+	118996199	118996390	AluSx;SINE;Alu	OS
pAlu1674	ENSG00000095627	10	+	115950628	115950840	AluSx;SINE;Alu	OS
pAlu1675	ENSG00000077943	10	-	15639217	15639357	AluSx;SINE;Alu	OS
pAlu1676	ENSG00000107897	10	-	27553038	27553133	AluJo;SINE;Alu	OS
pAlu1677	ENSG00000107897	10	-	27546131	27546226	AluSx;SINE;Alu	OS
pAlu1678	ENSG00000107897	10	-	27546131	27546223	AluSx;SINE;Alu	OS
pAlu1679	ENSG00000119969	10	+	96303480	96303572	AluSp;SINE;Alu	OS
pAlu1680	ENSG00000122912	10	-	69924914	69925009	AluSx;SINE;Alu	OS
pAlu1681	ENSG00000122912	10	-	69924914	69925006	AluSx;SINE;Alu	OS
pAlu1682	ENSG00000122912	10	-	69918773	69918865	AluSp;SINE;Alu	OS
pAlu1683	ENSG00000204155	10	-	50721979	50722119	AluSx;SINE;Alu	OS
pAlu1684	ENSG00000138138	10	-	89505428	89505562	AluSq;SINE;Alu	OS
pAlu1685	ENSG00000138138	10	-	89505428	89505532	AluSq;SINE;Alu	OS
pAlu1686	ENSG00000107954	10	+	105266959	105267051	AluJb;SINE;Alu	OS
pAlu1687	ENSG00000107954	10	+	105275283	105275378	AluSx;SINE;Alu	OS
pAlu1688	ENSG00000107954	10	+	105275286	105275378	AluSx;SINE;Alu	OS
pAlu1689	ENSG00000107954	10	+	105276282	105276401	AluSg;SINE;Alu	OS
pAlu1690	ENSG00000107954	10	+	105277137	105277277	AluSx;SINE;Alu	OS
pAlu1691	ENSG00000107954	10	+	105290219	105290314	AluSx;SINE;Alu	OS
pAlu1692	ENSG00000107954	10	+	105292195	105292287	AluJo;SINE;Alu	OS
pAlu1693	ENSG00000107954	10	+	105298252	105298347	AluSq;SINE;Alu	OS
pAlu1694	ENSG00000107954	10	+	105298255	105298347	AluSq;SINE;Alu	OS
pAlu1695	ENSG00000095564	10	+	93700748	93700840	AluJo;SINE;Alu	OS
pAlu1696	ENSG00000107566	10	-	101910434	101910592	AluJb;SINE;Alu	OS
pAlu1697	ENSG00000107566	10	-	101910434	101910526	AluJb;SINE;Alu	OS
pAlu1698	ENSG00000059573	10	-	97402265	97402372	AluSx;SINE;Alu	OS
pAlu1699	ENSG00000107779	10	+	88668542	88668631	AluSx;SINE;Alu	OS
pAlu1700	ENSG00000107779	10	+	88668545	88668631	AluSx;SINE;Alu	OS
pAlu1701	ENSG00000156650	10	+	76288074	76288319	AluJb;SINE;Alu	OS
pAlu1702	ENSG00000156650	10	+	76349185	76349307	AluSx;SINE;Alu	OS
pAlu1703	ENSG00000156650	10	+	76349209	76349307	AluSx;SINE;Alu	OS
pAlu1704	ENSG00000107745	10	-	73902604	73902699	AluSx;SINE;Alu	OS
pAlu1705	ENSG00000138162	10	+	123805799	123805915	AluSq;SINE;Alu	OS
pAlu1706	ENSG00000107736	10	+	73221359	73221574	AluSq;SINE;Alu	OS
pAlu1707	ENSG00000107736	10	+	73221359	73221616	AluSq;SINE;Alu	OS
pAlu1708	ENSG00000107736	10	+	73221521	73221616	AluSq;SINE;Alu	OS
pAlu1709	ENSG00000107736	10	+	73221524	73221616	AluSq;SINE;Alu	OS
pAlu1710	ENSG00000173145	10	-	96108912	96109004	AluSq;SINE;Alu	OS
pAlu1711	ENSG00000122884	10	-	74450639	74450734	AluSx;SINE;Alu	OS
pAlu1712	ENSG00000122884	10	-	74450639	74450731	AluSx;SINE;Alu	OS
pAlu1713	ENSG00000138347	10	+	69574972	69575064	AluSp;SINE;Alu	OS
pAlu1714	ENSG00000120054	10	-	101817641	101817898	AluSg;SINE;Alu	OS
pAlu1715	ENSG00000120054	10	-	101817641	101817871	AluSg;SINE;Alu	OS
pAlu1716	ENSG00000119912	10	-	94302487	94302591	AluSx;SINE;Alu	OS
pAlu1717	ENSG00000119912	10	-	94302487	94302567	AluSx;SINE;Alu	OS
pAlu1718	ENSG00000065613	10	+	105745356	105745451	AluSx;SINE;Alu	OS
pAlu1719	ENSG00000065613	10	+	105745359	105745451	AluSx;SINE;Alu	OS
pAlu1720	ENSG00000095464	10	+	95399537	95399629	AluSx;SINE;Alu	OS
pAlu1721	ENSG00000185736	10	-	1361104	1361184	AluJb;SINE;Alu	OS
pAlu1722	ENSG00000185736	10	-	1281234	1281326	AluJo;SINE;Alu	OS
pAlu1723	ENSG00000151474	10	-	13829277	13829507	AluSx;SINE;Alu	OS
pAlu1724	ENSG00000151474	10	-	13829277	13829378	AluSx;SINE;Alu	OS
pAlu1725	ENSG00000151474	10	-	13866778	13866969	AluSx;SINE;Alu	OS
pAlu1726	ENSG00000151474	10	-	13862072	13862323	AluSx;SINE;Alu	OS
pAlu1727	ENSG00000151474	10	-	13862072	13862305	AluSx;SINE;Alu	OS
pAlu1728	ENSG00000128815	10	+	49815016	49815180	AluSq;SINE;Alu	OS
pAlu1729	ENSG00000099246	10	+	27840233	27840418	AluSx;SINE;Alu	OS
pAlu1730	ENSG00000099246	10	+	27842065	27842247	AluSx;SINE;Alu	OS
pAlu1731	ENSG00000099246	10	+	27842152	27842247	AluSx;SINE;Alu	OS
pAlu1732	ENSG00000099246	10	+	27842155	27842247	AluSx;SINE;Alu	OS
pAlu1733	ENSG00000197321	10	-	29857893	29858105	AluSx;SINE;Alu	OS
pAlu1734	ENSG00000138315	10	+	74326970	74327065	AluSx;SINE;Alu	OS
pAlu1735	ENSG00000138315	10	+	74326973	74327065	AluSx;SINE;Alu	OS
pAlu1736	ENSG00000151468	10	-	13013108	13013209	AluSx;SINE;Alu	OS
pAlu1737	ENSG00000138303	10	-	73635134	73635391	AluSq;SINE;Alu	OS
pAlu1738	ENSG00000151151	10	-	59687002	59687097	AluSx;SINE;Alu	OS
pAlu1739	ENSG00000151151	10	-	59687002	59687094	AluSx;SINE;Alu	OS
pAlu1740	ENSG00000122870	10	+	60224371	60224463	AluJb;SINE;Alu	OS
pAlu1741	ENSG00000156042	10	-	74778609	74778797	AluSp;SINE;Alu	OS
pAlu1742	ENSG00000156042	10	-	74778567	74778797	AluSp;SINE;Alu	OS
pAlu1743	ENSG00000078403	10	+	22046965	22047057	AluSq;SINE;Alu	OS
pAlu1744	ENSG00000198954	10	+	70441331	70441423	AluJb;SINE;Alu	OS
pAlu1745	ENSG00000166224	10	+	72285941	72286036	AluSx;SINE;Alu	OS
pAlu1746	ENSG00000166224	10	+	72285944	72286036	AluSx;SINE;Alu	OS
pAlu1747	ENSG00000138303	10	-	73610130	73610222	AluSx;SINE;Alu	OS
pAlu1748	ENSG00000107554	10	-	101709108	101709206	AluJb;SINE;Alu	OS
pAlu1749	ENSG00000136770	10	-	22236652	22236747	AluSx;SINE;Alu	OS
pAlu1750	ENSG00000165632	10	+	7924314	7924406	AluJb;SINE;Alu	OS
pAlu1751	ENSG00000165632	10	+	7953433	7953648	AluSp;SINE;Alu	OS
pAlu1752	ENSG00000165632	10	+	7953508	7953648	AluSp;SINE;Alu	OS
pAlu1753	ENSG00000165632	10	+	7992445	7992627	AluSx;SINE;Alu	OS
pAlu1754	ENSG00000165632	10	+	8016596	8016691	AluSx;SINE;Alu	OS
pAlu1755	ENSG00000165632	10	+	8016599	8016691	AluSx;SINE;Alu	OS
pAlu1756	ENSG00000077327	10	+	22707024	22707209	AluSx;SINE;Alu	OS
pAlu1757	ENSG00000183049	10	+	12654821	12654913	AluJo;SINE;Alu	OS
pAlu1758	ENSG00000180812	10	+	43292831	43292926	AluSx;SINE;Alu	OS
pAlu1759	ENSG00000180812	10	+	43292834	43292926	AluSx;SINE;Alu	OS
pAlu1760	ENSG00000183049	10	+	12460843	12460941	AluSx;SINE;Alu	OS
pAlu1761	ENSG00000183049	10	+	12493649	12493834	AluSq;SINE;Alu	OS
pAlu1762	ENSG00000183049	10	+	12503557	12503673	AluSg/x;SINE;Alu	OS
pAlu1763	ENSG00000183049	10	+	12618379	12618519	AluSx;SINE;Alu	OS
pAlu1764	ENSG00000148908	10	-	121260861	121260953	AluSx;SINE;Alu	OS
pAlu1765	ENSG00000148908	10	-	121270613	121270762	AluJb;SINE;Alu	OS
pAlu1766	ENSG00000156515	10	+	70776820	70777008	AluSx;SINE;Alu	OS
pAlu1767	ENSG00000156515	10	+	70776844	70777008	AluSx;SINE;Alu	OS
pAlu1768	ENSG00000107789	10	+	89283972	89284079	AluSx;SINE;Alu	OS
pAlu1769	ENSG00000107789	10	+	89283975	89284079	AluSx;SINE;Alu	OS
pAlu1770	ENSG00000119906	10	+	102672705	102672800	AluSx;SINE;Alu	OS
pAlu1771	ENSG00000119906	10	+	102672708	102672800	AluSx;SINE;Alu	OS
pAlu1772	ENSG00000138160	10	+	94394148	94394291	AluSx;SINE;Alu	OS
pAlu1773	ENSG00000107862	10	+	104021685	104021777	AluJb;SINE;Alu	OS
pAlu1774	ENSG00000107862	10	+	104024482	104024694	AluSx;SINE;Alu	OS
pAlu1775	ENSG00000107862	10	+	104024482	104024736	AluSx;SINE;Alu	OS
pAlu1776	ENSG00000107862	10	+	104024641	104024736	AluSx;SINE;Alu	OS
pAlu1777	ENSG00000107862	10	+	104024644	104024736	AluSx;SINE;Alu	OS
pAlu1778	ENSG00000107862	10	+	104081789	104081884	AluSx;SINE;Alu	OS
pAlu1779	ENSG00000107862	10	+	104081792	104081884	AluSx;SINE;Alu	OS
pAlu1780	ENSG00000204566	10	-	23561832	23561924	AluJo;SINE;Alu	OS
pAlu1781	ENSG00000107651	10	+	121675228	121675323	AluJo;SINE;Alu	OS
pAlu1782	ENSG00000148482	10	+	18305545	18305637	AluSx;SINE;Alu	OS
pAlu1783	ENSG00000204155	10	-	50698556	50698771	AluSx;SINE;Alu	OS
pAlu1784	ENSG00000204155	10	-	50698514	50698771	AluSx;SINE;Alu	OS
pAlu1785	ENSG00000204155	10	-	50698556	50698747	AluSx;SINE;Alu	OS
pAlu1786	ENSG00000204155	10	-	50698514	50698747	AluSx;SINE;Alu	OS
pAlu1787	ENSG00000204155	10	-	50698556	50698696	AluSx;SINE;Alu	OS
pAlu1788	ENSG00000204155	10	-	50698514	50698696	AluSx;SINE;Alu	OS
pAlu1789	ENSG00000204155	10	-	50698514	50698603	AluSx;SINE;Alu	OS
pAlu1790	ENSG00000204155	10	-	50698514	50698600	AluSx;SINE;Alu	OS
pAlu1791	ENSG00000107611	10	-	17092386	17092481	AluJo;SINE;Alu	OS
pAlu1792	ENSG00000107611	10	-	17092386	17092478	AluJo;SINE;Alu	OS
pAlu1793	ENSG00000151657	10	-	7867502	7867594	AluSx;SINE;Alu	OS
pAlu1794	ENSG00000150760	10	+	128659489	128659584	AluSx;SINE;Alu	OS
pAlu1795	ENSG00000150760	10	+	128659492	128659584	AluSx;SINE;Alu	OS
pAlu1796	ENSG00000148429	10	-	11632501	11632596	AluSx;SINE;Alu	OS
pAlu1797	ENSG00000148429	10	-	11632501	11632593	AluSx;SINE;Alu	OS
pAlu1798	ENSG00000136750	10	+	26581304	26581420	AluSx;SINE;Alu	OS
pAlu1799	ENSG00000136750	10	+	26587770	26587988	AluSx;SINE;Alu	OS
pAlu1800	ENSG00000107736	10	+	73105694	73105906	AluSx;SINE;Alu	OS
pAlu1801	ENSG00000107736	10	+	73105766	73105906	AluSx;SINE;Alu	OS
pAlu1802	ENSG00000152782	10	-	91350952	91351041	AluJb;SINE;Alu	OS
pAlu1803	ENSG00000138297	10	-	51271109	51271201	AluJb;SINE;Alu	OS
pAlu1804	ENSG00000182771	10	-	87708435	87708527	AluSp;SINE;Alu	OS
pAlu1805	ENSG00000108010	10	+	131826175	131826267	AluJb;SINE;Alu	OS
pAlu1806	ENSG00000107611	10	-	16964850	16965011	AluSx;SINE;Alu	OS
pAlu1807	ENSG00000107611	10	-	16964759	16964941	AluSx;SINE;Alu	OS
pAlu1808	ENSG00000182632	10	-	42242036	42242293	AluY;SINE;Alu	OS
pAlu1809	ENSG00000182632	10	-	42242036	42242269	AluY;SINE;Alu	OS
pAlu1810	ENSG00000182632	10	-	42242036	42242131	AluY;SINE;Alu	OS
pAlu1811	ENSG00000182632	10	-	42242036	42242128	AluY;SINE;Alu	OS
pAlu1812	ENSG00000172987	10	-	100213739	100213855	AluSg;SINE;Alu	OS
pAlu1813	ENSG00000172987	10	-	100226319	100226459	AluSx;SINE;Alu	OS
pAlu1814	ENSG00000107736	10	+	72888734	72888826	AluY;SINE;Alu	OS
pAlu1815	ENSG00000107736	10	+	72888737	72888826	AluY;SINE;Alu	OS
pAlu1816	ENSG00000107736	10	+	72899550	72899645	AluSx;SINE;Alu	OS
pAlu1817	ENSG00000107736	10	+	72899553	72899645	AluSx;SINE;Alu	OS
pAlu1818	ENSG00000107736	10	+	72907027	72907167	AluSx;SINE;Alu	OS
pAlu1819	ENSG00000185737	10	+	83736919	83737056	AluSx;SINE;Alu	OS
pAlu1820	ENSG00000185737	10	+	83879479	83879574	AluSx;SINE;Alu	OS
pAlu1821	ENSG00000185737	10	+	83879482	83879574	AluSx;SINE;Alu	OS
pAlu1822	ENSG00000185737	10	+	84103785	84103871	AluJo;SINE;Alu	OS
pAlu1823	ENSG00000185737	10	+	84605319	84605411	AluJb;SINE;Alu	OS
pAlu1824	ENSG00000185737	10	+	84271825	84272016	AluSx;SINE;Alu	OS
pAlu1825	ENSG00000185737	10	+	84479843	84479947	AluY;SINE;Alu	OS
pAlu1826	ENSG00000185737	10	+	84479867	84479947	AluY;SINE;Alu	OS
pAlu1827	ENSG00000134452	10	+	5983312	5983404	AluSq;SINE;Alu	OS
pAlu1828	ENSG00000120549	10	+	24559648	24559743	AluSx;SINE;Alu	OS
pAlu1829	ENSG00000120549	10	+	24565232	24565414	AluSq;SINE;Alu	OS
pAlu1830	ENSG00000120549	10	+	24592979	24593071	AluSx;SINE;Alu	OS
pAlu1831	ENSG00000120549	10	+	24607813	24608010	AluSx;SINE;Alu	OS
pAlu1832	ENSG00000120549	10	+	24607837	24608010	AluSx;SINE;Alu	OS
pAlu1833	ENSG00000120549	10	+	24659904	24660005	AluJo;SINE;Alu	OS
pAlu1834	ENSG00000203869	10	+	112502869	112502958	AluSg;SINE;Alu	OS
pAlu1835	ENSG00000203869	10	+	112502872	112502958	AluSg;SINE;Alu	OS
pAlu1836	ENSG00000148848	10	-	128059924	128060028	AluJo;SINE;Alu	OS
pAlu1837	ENSG00000148483	10	+	17859926	17860021	AluSx;SINE;Alu	OS
pAlu1838	ENSG00000148483	10	+	17859929	17860021	AluSx;SINE;Alu	OS
pAlu1839	ENSG00000171862	10	+	89659225	89659317	AluJo;SINE;Alu	OS
pAlu1840	ENSG00000171862	10	+	89661702	89661788	AluSx;SINE;Alu	OS
pAlu1841	ENSG00000077943	10	-	15789568	15789663	AluSx;SINE;Alu	OS
pAlu1842	ENSG00000077943	10	-	15789568	15789660	AluSx;SINE;Alu	OS
pAlu1843	ENSG00000156374	10	-	105062449	105062541	AluSx;SINE;Alu	OS
pAlu1844	ENSG00000165832	10	+	116696273	116696368	AluSq;SINE;Alu	OS
pAlu1845	ENSG00000165832	10	+	116696276	116696368	AluSq;SINE;Alu	OS
pAlu1846	ENSG00000066468	10	-	122511853	122512107	AluSg;SINE;Alu	OS
pAlu1847	ENSG00000066468	10	-	122511853	122512083	AluSg;SINE;Alu	OS
pAlu1848	ENSG00000066468	10	-	122981425	122981655	AluSc;SINE;Alu	OS
pAlu1849	ENSG00000172987	10	-	100895079	100895195	AluSg;SINE;Alu	OS
pAlu1850	ENSG00000172987	10	-	100922407	100922619	AluSx;SINE;Alu	OS
pAlu1851	ENSG00000172987	10	-	100922407	100922547	AluSx;SINE;Alu	OS
pAlu1852	ENSG00000172987	10	-	100934012	100934266	AluSx;SINE;Alu	OS
pAlu1853	ENSG00000172987	10	-	100934012	100934107	AluSx;SINE;Alu	OS
pAlu1854	ENSG00000172987	10	-	100934012	100934104	AluSx;SINE;Alu	OS
pAlu1855	ENSG00000172987	10	-	100934787	100934882	AluSx;SINE;Alu	OS
pAlu1856	ENSG00000172987	10	-	100695957	100696049	AluJo;SINE;Alu	OS
pAlu1857	ENSG00000138160	10	+	94379536	94379631	AluJo;SINE;Alu	OS
pAlu1858	ENSG00000138316	10	+	72148643	72148735	AluJo;SINE;Alu	OS
pAlu1859	ENSG00000095587	10	-	98239151	98239267	AluJb;SINE;Alu	OS
pAlu1860	ENSG00000095587	10	-	98202943	98203038	AluSx;SINE;Alu	OS
pAlu1861	ENSG00000095587	10	-	98202943	98203035	AluSx;SINE;Alu	OS
pAlu1862	ENSG00000095587	10	-	98209166	98209261	AluSx;SINE;Alu	OS
pAlu1863	ENSG00000099256	10	-	25193791	25193883	AluSx;SINE;Alu	OS
pAlu1864	ENSG00000099256	10	-	25199862	25200002	AluSx;SINE;Alu	OS
pAlu1865	ENSG00000165887	10	+	99323359	99323451	AluSx;SINE;Alu	OS
pAlu1866	ENSG00000165887	10	+	99326938	99327030	AluJo;SINE;Alu	OS
pAlu1867	ENSG00000173239	10	+	90558712	90558927	AluSp;SINE;Alu	OS
pAlu1868	ENSG00000107438	10	-	96994429	96994569	AluSx;SINE;Alu	OS
pAlu1869	ENSG00000107438	10	-	97003320	97003400	AluSq;SINE;Alu	OS
pAlu1870	ENSG00000077943	10	-	15718890	15718982	AluSx;SINE;Alu	OS
pAlu1871	ENSG00000156384	10	+	105874742	105874828	AluJo;SINE;Alu	OS
pAlu1872	ENSG00000156395	10	+	106421280	106421363	AluJb;SINE;Alu	OS
pAlu1873	ENSG00000134453	10	+	6189329	6189424	AluSx;SINE;Alu	OS
pAlu1874	ENSG00000134453	10	+	6189332	6189424	AluSx;SINE;Alu	OS
pAlu1875	ENSG00000134453	10	+	6189474	6189593	AluSx;SINE;Alu	OS
pAlu1876	ENSG00000107643	10	+	49308238	49308378	AluSx;SINE;Alu	OS
pAlu1877	ENSG00000198879	10	-	7290571	7290651	AluSq;SINE;Alu	OS
pAlu1878	ENSG00000171988	10	-	64631478	64631618	AluSx;SINE;Alu	OS
pAlu1879	ENSG00000150076	10	+	32875998	32876078	AluJo;SINE;Alu	OS
pAlu1880	ENSG00000120586	10	+	18223360	18223569	AluSx;SINE;Alu	OS
pAlu1881	ENSG00000150760	10	+	129049393	129049494	AluY;SINE;Alu	OS
pAlu1882	ENSG00000151893	10	-	120465479	120465565	AluY;SINE;Alu	OS
pAlu1883	ENSG00000151893	10	-	120476631	120476723	AluJb;SINE;Alu	OS
pAlu1884	ENSG00000107864	10	-	93856443	93856544	AluSx;SINE;Alu	OS
pAlu1885	ENSG00000107864	10	-	93908739	93908831	AluSx;SINE;Alu	OS
pAlu1886	ENSG00000107864	10	-	93912912	93913004	AluSq;SINE;Alu	OS
pAlu1887	ENSG00000107864	10	-	93917520	93917642	AluSx;SINE;Alu	OS
pAlu1888	ENSG00000107864	10	-	93940143	93940235	AluSp;SINE;Alu	OS
pAlu1889	ENSG00000107864	10	-	93887550	93887729	AluY;SINE;Alu	OS
pAlu1890	ENSG00000156026	10	+	74129379	74129498	AluSx;SINE;Alu	OS
pAlu1891	ENSG00000156026	10	+	74129869	74130060	AluSq;SINE;Alu	OS
pAlu1892	ENSG00000156026	10	+	74185800	74185892	AluJo;SINE;Alu	OS
pAlu1893	ENSG00000156026	10	+	74227175	74227267	AluSx;SINE;Alu	OS
pAlu1894	ENSG00000156026	10	+	74271157	74271297	AluSq;SINE;Alu	OS
pAlu1895	ENSG00000156026	10	+	74275902	74276084	AluSx;SINE;Alu	OS
pAlu1896	ENSG00000095637	10	-	97083374	97083505	AluSx;SINE;Alu	OS
pAlu1897	ENSG00000204163	10	-	48994314	48994454	AluSx;SINE;Alu	OS
pAlu1898	ENSG00000204163	10	-	49005515	49005610	AluSx;SINE;Alu	OS
pAlu1899	ENSG00000204163	10	-	49005515	49005607	AluSx;SINE;Alu	OS
pAlu1900	ENSG00000150760	10	+	128952940	128953041	AluJo;SINE;Alu	OS
pAlu1901	ENSG00000150760	10	+	128994364	128994504	AluSx;SINE;Alu	OS
pAlu1902	ENSG00000151532	10	+	114437798	114437938	AluSx;SINE;Alu	OS
pAlu1903	ENSG00000151532	10	+	114355794	114356009	AluSp;SINE;Alu	OS
pAlu1904	ENSG00000151532	10	+	114392861	114393025	AluSq;SINE;Alu	OS
pAlu1905	ENSG00000151532	10	+	114392933	114393025	AluSq;SINE;Alu	OS
pAlu1906	ENSG00000151532	10	+	114396292	114396495	AluSq;SINE;Alu	OS
pAlu1907	ENSG00000151532	10	+	114396292	114396537	AluSq;SINE;Alu	OS
pAlu1908	ENSG00000151532	10	+	114396319	114396495	AluSq;SINE;Alu	OS
pAlu1909	ENSG00000151532	10	+	114396319	114396537	AluSq;SINE;Alu	OS
pAlu1910	ENSG00000151532	10	+	114396355	114396495	AluSq;SINE;Alu	OS
pAlu1911	ENSG00000151532	10	+	114396355	114396537	AluSq;SINE;Alu	OS
pAlu1912	ENSG00000151532	10	+	114396442	114396537	AluSq;SINE;Alu	OS
pAlu1913	ENSG00000151532	10	+	114396445	114396537	AluSq;SINE;Alu	OS
pAlu1914	ENSG00000107651	10	+	121660372	121660464	AluJo;SINE;Alu	OS
pAlu1915	ENSG00000107611	10	-	16912874	16913014	AluSx;SINE;Alu	OS
pAlu1916	ENSG00000134452	10	+	6016836	6016928	AluJb;SINE;Alu	OS
pAlu1917	ENSG00000169129	10	-	116094628	116094768	AluSx;SINE;Alu	OS
pAlu1918	ENSG00000169129	10	-	116098867	116098962	AluSq;SINE;Alu	OS
pAlu1919	ENSG00000169129	10	-	116098867	116098959	AluSq;SINE;Alu	OS
pAlu1920	ENSG00000169129	10	-	116105461	116105553	AluJb;SINE;Alu	OS
pAlu1921	ENSG00000169129	10	-	116108539	116108661	AluSq;SINE;Alu	OS
pAlu1922	ENSG00000169129	10	-	116108446	116108661	AluSq;SINE;Alu	OS
pAlu1923	ENSG00000169129	10	-	116108404	116108661	AluSq;SINE;Alu	OS
pAlu1924	ENSG00000169129	10	-	116108404	116108499	AluSq;SINE;Alu	OS
pAlu1925	ENSG00000169129	10	-	116108404	116108496	AluSq;SINE;Alu	OS
pAlu1926	ENSG00000179133	10	-	23656502	23656756	AluSg;SINE;Alu	OS
pAlu1927	ENSG00000179133	10	-	23656502	23656732	AluSg;SINE;Alu	OS
pAlu1928	ENSG00000107719	10	+	71984922	71985014	AluSx;SINE;Alu	OS
pAlu1929	ENSG00000107719	10	+	71975385	71975477	FLAM_C;SINE;Alu	OS
pAlu1930	ENSG00000107625	10	+	70370227	70370457	AluJb;SINE;Alu	OS
pAlu1931	ENSG00000108176	10	-	69249185	69249325	AluSx;SINE;Alu	OS
pAlu1932	ENSG00000148459	10	+	27028355	27028609	AluSx;SINE;Alu	OS
pAlu1933	ENSG00000150275	10	-	55980662	55980913	AluSx;SINE;Alu	OS
pAlu1934	ENSG00000150275	10	-	55980662	55980754	AluSx;SINE;Alu	OS
pAlu1935	ENSG00000136770	10	-	22219866	22219958	AluSx;SINE;Alu	OS
pAlu1936	ENSG00000136770	10	-	22229060	22229200	AluSx;SINE;Alu	OS
pAlu1937	ENSG00000136770	10	-	22229018	22229200	AluSx;SINE;Alu	OS
pAlu1938	ENSG00000136770	10	-	22229018	22229110	AluSx;SINE;Alu	OS
pAlu1939	ENSG00000148541	10	-	60780842	60780928	AluSx;SINE;Alu	OS
pAlu1940	ENSG00000150054	10	-	28437963	28438058	AluSx;SINE;Alu	OS
pAlu1941	ENSG00000184719	10	-	90252858	90252953	AluSx;SINE;Alu	OS
pAlu1942	ENSG00000184719	10	-	90252858	90252950	AluSx;SINE;Alu	OS
pAlu1943	ENSG00000170525	10	+	6306640	6306732	AluJb;SINE;Alu	OS
pAlu1944	ENSG00000187164	10	-	118694138	118694224	AluSc;SINE;Alu	OS
pAlu1945	ENSG00000148655	10	+	77789934	77790029	AluSp;SINE;Alu	OS
pAlu1946	ENSG00000148655	10	+	77797373	77797489	AluSp;SINE;Alu	OS
pAlu1947	ENSG00000148655	10	+	77226382	77226564	AluSq;SINE;Alu	OS
pAlu1948	ENSG00000148655	10	+	77413550	77413696	AluSx;SINE;Alu	OS
pAlu1949	ENSG00000148655	10	+	77413601	77413696	AluSx;SINE;Alu	OS
pAlu1950	ENSG00000148655	10	+	77413604	77413696	AluSx;SINE;Alu	OS
pAlu1951	ENSG00000107863	10	-	24935569	24935748	AluSq;SINE;Alu	OS
pAlu1952	ENSG00000095787	10	+	28903561	28903656	AluSx;SINE;Alu	OS
pAlu1953	ENSG00000095787	10	+	28903564	28903656	AluSx;SINE;Alu	OS
pAlu1954	ENSG00000151553	10	+	116582645	116582740	AluSx;SINE;Alu	OS
pAlu1955	ENSG00000151553	10	+	116582648	116582740	AluSx;SINE;Alu	OS
pAlu1956	ENSG00000043822	10	+	99407767	99407856	AluSx;SINE;Alu	OS
pAlu1957	ENSG00000043822	10	+	99408966	99409058	AluJo;SINE;Alu	OS
pAlu1958	ENSG00000148737	10	+	114775315	114775407	AluJo;SINE;Alu	OS
pAlu1959	ENSG00000148737	10	+	114840405	114840500	AluY;SINE;Alu	OS
pAlu1960	ENSG00000019995	10	+	126628868	126628960	AluJb;SINE;Alu	OS
pAlu1961	ENSG00000019995	10	+	126638042	126638296	AluJb;SINE;Alu	OS
pAlu1962	ENSG00000019995	10	+	126638066	126638296	AluJb;SINE;Alu	OS
pAlu1963	ENSG00000107745	10	-	73917701	73917793	AluSp;SINE;Alu	OS
pAlu1964	ENSG00000107745	10	-	73928090	73928182	AluSx;SINE;Alu	OS
pAlu1965	ENSG00000150054	10	-	28557441	28557536	AluSx;SINE;Alu	OS
pAlu1966	ENSG00000150054	10	-	28557441	28557533	AluSx;SINE;Alu	OS
pAlu1967	ENSG00000150054	10	-	28561032	28561130	AluJo;SINE;Alu	OS
pAlu1968	ENSG00000150054	10	-	28492621	28492845	AluSx;SINE;Alu	OS
pAlu1969	ENSG00000173088	10	+	97701084	97701176	AluJb;SINE;Alu	OS
pAlu1970	ENSG00000148498	10	-	35036055	35036171	AluJb;SINE;Alu	OS
pAlu1971	ENSG00000148498	10	-	35039985	35040104	AluJo;SINE;Alu	OS
pAlu1972	ENSG00000148498	10	-	35074036	35074128	AluJo;SINE;Alu	OS
pAlu1973	ENSG00000148498	10	-	35118372	35118464	AluJo;SINE;Alu	OS
pAlu1974	ENSG00000148498	10	-	35118372	35118458	AluJo;SINE;Alu	OS
pAlu1975	ENSG00000148498	10	-	34822448	34822663	AluSq;SINE;Alu	OS
pAlu1976	ENSG00000148498	10	-	34822448	34822588	AluSq;SINE;Alu	OS
pAlu1977	ENSG00000148498	10	-	34827451	34827546	AluSx;SINE;Alu	OS
pAlu1978	ENSG00000148498	10	-	34827451	34827543	AluSx;SINE;Alu	OS
pAlu1979	ENSG00000148498	10	-	34829416	34829508	AluSx;SINE;Alu	OS
pAlu1980	ENSG00000166889	11	-	59175854	59175949	AluSx;SINE;Alu	OS
pAlu1981	ENSG00000166889	11	-	59175854	59175946	AluSx;SINE;Alu	OS
pAlu1982	ENSG00000043039	11	+	128816599	128816790	AluSx;SINE;Alu	OS
pAlu1983	ENSG00000043039	11	+	128799050	128799160	AluSg;SINE;Alu	OS
pAlu1984	ENSG00000043039	11	+	128807349	128807444	AluSx;SINE;Alu	OS
pAlu1985	ENSG00000135378	11	+	32810628	32810840	AluSx;SINE;Alu	OS
pAlu1986	ENSG00000175567	11	-	73364798	73365037	AluSx;SINE;Alu	OS
pAlu1987	ENSG00000175567	11	-	73364932	73365033	AluSx;SINE;Alu	OS
pAlu1988	ENSG00000175567	11	-	73364798	73364893	AluSx;SINE;Alu	OS
pAlu1989	ENSG00000175567	11	-	73364798	73364890	AluSx;SINE;Alu	OS
pAlu1990	ENSG00000133884	11	+	64874611	64874706	AluJb;SINE;Alu	OS
pAlu1991	ENSG00000133884	11	+	64874614	64874706	AluJb;SINE;Alu	OS
pAlu1992	ENSG00000110090	11	-	68337315	68337407	AluSx;SINE;Alu	OS
pAlu1993	ENSG00000162129	11	-	71735410	71735502	AluSq;SINE;Alu	OS
pAlu1994	ENSG00000162129	11	-	71753752	71753847	AluJb;SINE;Alu	OS
pAlu1995	ENSG00000162129	11	-	71753752	71753844	AluJb;SINE;Alu	OS
pAlu1996	ENSG00000162129	11	-	71798016	71798111	AluSx;SINE;Alu	OS
pAlu1997	ENSG00000162129	11	-	71798016	71798108	AluSx;SINE;Alu	OS
pAlu1998	ENSG00000184014	11	-	9182726	9182818	AluSx;SINE;Alu	OS
pAlu1999	ENSG00000188211	11	+	17342854	17342946	AluSp;SINE;Alu	OS
[truncated: 13,049 more rows]
